# Supplementary material for: The Cost of Downstream Adverse Outcomes Associated with Allogeneic Blood Transfusion: A Retrospective Observational Cohort Study
Source: Healthcare (Basel). 2025 Feb 26;13(5):503. doi: 10.3390/healthcare13050503 (PMC11899157; doi:10.3390/healthcare13050503)
Supplement: Supplementary file 1 [file healthcare-13-00503-s001.zip]

Archive with 1 entries (1 files):
- healthcare-3447537-supplementary.xlsx
