# Supplementary material for: The Cost of Downstream Adverse Outcomes Associated with Allogeneic Blood Transfusion: A Retrospective Observational Cohort Study
Source: Healthcare (Basel). 2025 Feb 26;13(5):503. doi: 10.3390/healthcare13050503 (PMC11899157; doi:10.3390/healthcare13050503)
Supplement: Supplementary file 1 [file healthcare-13-00503-s001.zip › healthcare-3447537-supplementary.xlsx]

## Sheet: Dictionary
Column	Variable	Explanation	Range
A	Patient number	Unique patient number
B	Age	Age	0-120
C	Gender	Gender	male or female
D	Height	Height	0-200cm
E	Weight	Weight	0-300kg
FT	BMI	Body mass index	0-100
G	Specialty.Desc	Specialty.Description
H	Operation.Type	ELECTIVE OR EMERGENCY
I	LOS	Length of stay in hospital (days)	1-419
J	Aph.Cryo	Apheresis Cryoprecipitate units	0-25
K	Cryo	Cryoprecipitate units	0-100
L	Aph.Platelets	Apheresis platelet units	0-30
M	Pooled.Platelets	Platelets units	0-31
N	Aph.Plasma	Apheresis plasma units	0-8
O	Plasma	Fresh frozen plasma units	0-44
P	RBC	Packed Red blood cell units	0-99
Q	Aph.Cryo.UnitCost	Apheresis Cryoprecipitate cost per unit	320.4
R	Aph.CryoCostTotal	Apheresis Cryoprecipitate cost for patient
S	Cryo.UnitCost	Cryoprecipitate cost per unit	164
T	Cryo.CostTotal	Cryoprecipitate cost for patient
U	Aph.Platelets.UnitCost	Apheresis platelet cost per unit	634.21
V	Aph.Platelets.CostTotal	Apheresis platelet cost for patient
W	Pooled.Platelets.UnitCost	Platelets cost per unit	278.26
X	Pooled.Platelets.CostTotal	Platelets cost for patient
Y	Aph.Plasma.UnitCost	Apheresis plasma cost per unit	263.52
Z	Aph.Plasma.CostTotal	Apheresis plasma cost for patient
AA	Plasma.UnitCost	Fresh frozen plasma cost per unit	181.79
AB	Plasma.CostTotal	Fresh frozen plasma cost for patient
AC	RBC.UnitCost	Packed Red blood cell cost per unit	399.25
AD	RBC.CostTotal	Packed Red blood cell cost for patient
AE	ICSVolumeProc	Intraoperative cell salvage volume processed	0-5000ml
AF	ICSVolumeTx	Intraoperative cell salvage volume transfused	0-5000ml
AG	RBC.YorN	Packed Red blood cell transfused	y/n
AH	ICS.Tx.YorN	ICS transfused	y/n
AI	AdverseOutcome	Adverse Outcome	y/n
AJ	AdverseOutcomeCount	Adverse outcome count for patient	0-15
AK-FS	Columns AK-FS	ICD-10 codes (see below details)	yes=y, no=0
FT	Resp.count.ICD	Number of Respiratory codes per patient
FU	Resp.ICD.YN	Respiratory adverse outcome	y/n
FV	Inf.count.ICD	Number of infection codes per patient
FW	Inf.ICD.YN	Infection adverse outcome	y/n
FX	Med.count.ICD	Number of medication related codes per patient
FY	Med.ICD.YN	Medication related adverse outcome	y/n
FZ	Renal.count.ICD	Number of renal codes per patient
GA	Renal.ICD.YN	Renal adverse outcome	y/n
GB	Anaem.count.ICD	Number of anaemia codes per patient
GC	Anaemia.ICD.YN	Anaemia adverse outcome code	y/n
GD	CVS.count.ICD	Number of cardiovascular codes per patient
GE	CVS.ICD.YN	Cardiovascular adverse outcome	y/n
GF	DVT.count.ICD	Number of thromboembolic codes per patient
GG	DVT.ICD.YN	Thromboembolic adverse outcome	y/n
GH	CVI.count.ICD	Number of cerebrovascular incident codes per patient
GI	CVI.ICD.YN	Cerebrovascular incident adverse outcome	y/n
GJ	ICULOSdays	Days in ICU (converted from hours to days for analysis)	75.651
GK	ICULOSdayCost	Cost per day in ICU
GL	ICULOSCost	Cost of Days in ICU
GM	ICU.YorN	Admitted in ICU	y/n
GN	Count.comorb	Number of comorbidities, count per patient
GO	CVS	Cardiovascular comorbidity	y/n
GP	Renal	Renal comorbidity	y/n
GQ	Liver	Liver comorbidity	y/n
GR	Stroke	Cerebrovascular incident adverse outcome	y/n
GS	DM	Cerebrovascular comorbidity	y/n
GT	HTN	Hypertension	y/n
GU	Choles	Hypercholesterolaemia	y/n
GV	Resp	Respiratory comorbidity	y/n
GW	Cancer	Cancer	y/n
GX	Haem	Haematological comorbidity	y/n
	Adverse outcome group category	Adverse outcome group
	RespICD	Respiratory grouped ICD code
	InfectionICD	Infection grouped ICD code
	MedICD	Medication related ICD code
	TxICD	Transfusion related ICD code
	RenalICD	Renal function related ICD code
	AnaemiaICD	Anaemia related ICD code
	CvsICD	Cardiovascular related ICD code
	DvtICD	Thromboembolism related ICD code
	CviICD	Cerebrobascular incident/stroke related ICD code
	Adverse outcome group ICD-10 code	Explanation
	Resp.count.ICD	Respiratory ICD code count
	J96.00	Acute respiratory failure type I
	J96.90	Respiratory failure unsp type I
	J96.91	Respiratory failure unsp type II
	J96.99	Respiratory failure unsp type unsp
	J98.0	Diseases of bronchus NEC
	J98.4	Other disorders of lung
	J98.5	Diseases of mediastinum NEC
	J98.6	Disorders of diaphragm
	J98.8	Other specified respiratory disorders
	E87.7	Fluid overload
	J80	Adult respiratory distress syndrome
	J98.1	Pulmonary collapse
	J96.01	Acute respiratory failure Type 2
	InfectionICD	Infection grouped ICD code
	Infection.count.ICD	Infection ICD code count
	A40.0	Sepsis due to streptococcus, group A
	A40.1	Sepsis due to streptococcus, group B
	A40.2	Sepsis due to streptococcus, group D
	A40.3	Sepsis due to Streptococcus pneumoniae
	A40.8	Other streptococcal sepsis
	A41.0	Sepsis due to Staphylococcus aureus
	A41.1	Sepsis due to other specified staphylococcus
	A41.2	Sepsis due to unspecified staphylococcus
	A41.3	Sepsis due to Haemophilus influenzae
	A41.4	Sepsis due to anaerobes
	A41.51	Sepsis due to Escherichia coli [E. Coli]
	A41.52	Sepsis due to Pseudomonas
	A41.58	Sepsis due to other Gram-negative organisms
	A41.8	Other specified sepsis
	A41.9	Sepsis, unspecified
	A48.0	Gas gangrene
	A49.00	Staphylococcal infection, unspecified site
	A49.01	Staphylococcus aureus infection, unspecified site
	A49.1	Streptococcal infection, unspecified site
	A49.8	Other bacterial infections of unspecified site
	A49.9	Bacterial infection, unspecified
	B37.7	Streptococcal sepsis, unspecified
	J10.0	Pneumonia
	J13	Sepsis due to other specified staphylococcus
	J14	Sepsis due to unspecified staphylococcus
	J15.0	Sepsis due to Haemophilus influenzae
	J15.1	Sepsis due to anaerobes
	J15.2	Sepsis due to unspecified Gram-negative organisms
	J15.3	Pneumonia due to streptococcus, group B
	J15.6	Pneumonia due to other aerobic Gram-negative bacteria
	J15.8	Other bacterial pneumonia
	J15.9	Bacterial pneumonia, unspecified
	J18.9	Pneumonia, unspecified
	J22	Unspecified acute lower respiratory infection
	J95.82	Ventilation associated pneumonia
	N39.0	Urinary tract infection, site not specified
	O85	Puerperal sepsis
	O86.0	Infection of obstetric surgical wound
	O86.2	Urinary tract infection following delivery
	O86.4
	R57.2	Septic shock
	R65.1	Severe sepsis
	T81.4	Wound infection following a procedure, not elsewhere classified
	T81.41	Wound infection following a procedure
	T83.5	Infection and inflammatory reaction due to prosthetic device, implant and graft in urinary system
	T84.5	Infection and inflammatory reaction due to internal joint prosthesis
	T84.6	Infection and inflammatory reaction due to internal fixation device [any site]
	T84.7	Infection and inflammatory reaction due to other internal orthopaedic prosthetic devices, implants and grafts
	T85.71	Infection and inflammatory reaction due to peritoneal dialysis catheter
	T85.72	Infection and inflammatory reaction due to nervous system device, implant and graft
	T85.78	Infection and inflammatory reaction due to other internal prosthetic devices, implants and grafts
	T87.4	Infection of amputation stump
	MedICD	Medication related ICD code
	Med.count.ICD	Medication related ICD code count
	D68.3	Haemorrhagic disorder due to circulating anticoagulants
	TxICD	Transfusion related ICD code
	Tx.count.ICD	Transfusion related ICD code count
	T80.1	Vascular complications following infusion, transfusion and therapeutic injection.
	T80.2	Infections following infusion, transfusion and therapeutic injection
	T80.8	Other complications following infusion, transfusion and therapeutic injection
	T80.9	Unspecified complication following infusion, transfusion and therapeutic injection
	T81.1	Shock during or resulting from a procedure, not elsewhere classified
	RenalICD	Renal function related ICD code
	Renal.count.ICD	Renal function related ICD code count
	N17.0	Acute kidney failure with tubular necrosis
	N17.8	Other acute kidney failure
	N17.9	Acute kidney failure, unspecified
	N19	Unspecified kidney failure
	N99.0	Postprocedural kidney failure
	O90.4	Postpartum acute kidney failure
	AnaemiaICD	Anaemia related ICD code
	Anaemia.count.ICD	Anaemia related ICD code count
	D50.0	Iron deficiency anaemia secondary to blood loss (Chronic)
	D50.9	Iron deficiency anaemia, unspecified
	D62	Acute posthaemorrhagic anaemia
	D64.9	Anaemia, unspecified
	I95	Hypotension
	I95.9	Hypotension, unspecified
	CvsICD	Cardiovascular related ICD code
	Cvs.count.ICD	Cardiovascular related ICD code count
	I20.0	Unstable angina
	I21.2	Acute transmural myocardial infarction of other sites
	I21.3	Acute transmural myocardial infarction of unspecified site
	I21.4	Acute subendocardial myocardial infarction
	I21.9	Acute myocardial infarction, unspecified
	I42.8	Other cardiomyopathy
	I46.0	Cardiac arrest with successful resuscitation
	I46.6
	I46.9	Cardiac arrest, unspecified
	I50.0	Congestive heart failure
	I50.1	Left ventricular failure, unspecified
	I50.9	Heart Failure, Unspecified
	T81.0	Haemorrhage and haematoma complicating a procedure, not elsewhere classified
	J81	Pulmonary oedema
	DvtICD	Thromboembolism related ICD code
	Dvt.count.ICD	Thromboembolism related ICD code count
	O88.2	Obstetric blood clot embolism
	O88.1	Amniotic fluid embolism
	I26.0	Pulmonary embolism with mention of acute cor pulmonale
	I26.9	Pulmonary embolism without mention of acute cor pulmonale
	I80.1	Phlebitis and thrombophlebitis of femoral vein
	I80.21	Phlebitis and thrombophlebitis of iliac vein
	I80.22	Phlebitis and thrombophlebitis of popliteal vein
	I80.23	Phlebitis and thrombophlebitis of tibial vein
	I80.42	Phlebitis and thrombophlebitis of deep vessels of upper extremities
	I82.8	Embolism and thrombosis of other specified veins
	CviICD	Cerebrobascular incident/stroke related ICD code
	Cvi.count.ICD	Cerebrobascular incident/stroke related ICD code count
	I60.0	Subarachnoid haemorrhage from carotid siphon and bifurcation
	I60.1	Subarachnoid haemorrhage from middle cerebral artery
	I60.2	Subarachnoid haemorrhage from anterior communicating artery
	I60.3	Subarachnoid haemorrhage from posterior communicating artery
	I60.4	Subarachnoid haemorrhage from basilar artery
	I60.6	Subarachnoid haemorrhage from other intracranial arteries
	I60.7	Subarachnoid haemorrhage from intracranial artery, unspecified
	I60.8	Other subarachnoid haemorrhage
	I60.9	Subarachnoid haemorrhage, unspecified
	I61.0	Intracerebral haemorrhage in hemisphere, subcortical
	I61.1	Intracerebral haemorrhage in hemisphere, cortical
	I61.2	Intracerebral haemorrhage in hemisphere, unspecified
	I61.3	Intracerebral haemorrhage in brain stem
	I61.4	Intracerebral haemorrhage in cerebellum
	I61.5	Intracerebral haemorrhage, intraventricular
	I61.6	Intracerebral haemorrhage, multiple localised
	I61.8	Other intracerebral haemorrhage
	I61.9	Intracerebral haemorrhage, unspecified
	I62.0	Subdural haemorrhage (acute) (nontraumatic)
	I62.1	Nontraumatic extradural haemorrhage
	I62.9	Intracranial haemorrhage (nontraumatic), unspecified
	I63.0	Cerebral infarction due to thrombosis of precerebral arteries
	I63.1	Cerebral infarction due to embolism of precerebral arteries
	I63.2	Cerebral infarction due to unspecified occlusion or stenosis of precerebral arteries
	I63.3	Cerebral infarction due to thrombosis of cerebral arteries
	I63.4	Cerebral infarction due to embolism of cerebral arteries
	I63.5	Cerebral infarction due to unspecified occlusion or stenosis of cerebral arteries
	I63.8	Other cerebral infarction
	I63.9	Cerebral infarction, unspecified
	I66.8	Occlusion and stenosis of other cerebral artery.
	G45.9	TIA/ transcient ischaemic attach
	J80	Adult respiratory distress syndrome
	J95.83	Transfusion related acute lung injury (TRALI)
	I60.0	Subarachnoid haemorrhage from carotid siphon and bifurcation
	I60.1	Subarachnoid haemorrhage from middle cerebral artery
	I60.2	Subarachnoid haemorrhage from anterior communicating artery
	I60.3	Subarachnoid haemorrhage from posterior communicating artery
	I60.4	Subarachnoid haemorrhage from basilar artery
	I60.5	Subarachnoid haemorrhage from vertebral artery
	I60.6	Subarachnoid haemorrhage from other intracranial arteries
	I60.7	Subarachnoid haemorrhage from intracranial artery, unspecified
	I60.8	Other subarachnoid haemorrhage
	I60.9	Subarachnoid haemorrhage, unspecified
	I61.0	Intracerebral haemorrhage in hemisphere, subcortical
	I61.1	Intracerebral haemorrhage in hemisphere, cortical
	I61.2	Intracerebral haemorrhage in hemisphere, unspecified
	I61.3	Intracerebral haemorrhage in brain stem
	I61.4	Intracerebral haemorrhage in cerebellum
	I61.5	Intracerebral haemorrhage, intraventricular
	I61.6	Intracerebral haemorrhage, multiple localised
	I61.8	Other intracerebral haemorrhage
	I61.9	Intracerebral haemorrhage, unspecified
	I62.0	Subdural haemorrhage (acute) (nontraumatic)
	I62.1	Nontraumatic extradural haemorrhage
	I62.9	Intracranial haemorrhage (nontraumatic), unspecified
	I63.0	Cerebral infarction due to thrombosis of precerebral arteries
	I63.1	Cerebral infarction due to embolism of precerebral arteries
	I63.2	Cerebral infarction due to unspecified occlusion or stenosis of precerebral arteries
	I63.3	Cerebral infarction due to thrombosis of cerebral arteries
	I63.4	Cerebral infarction due to embolism of cerebral arteries
	I63.5	Cerebral infarction due to unspecified occlusion or stenosis of cerebral arteries
	I63.6	Cerebral infarction due to cerebral venous thrombosis, nonpyogenic
	I63.8	Other cerebral infarction
	I63.9	Cerebral infarction, unspecified
	G45.9	TIA

## Sheet: ICD 10 codes
J96.00	Acute respiratory failure type I
J96.90	Respiratory failure unsp type I
J96.91	Respiratory failure unsp type II
J96.99	Respiratory failure unsp type unsp
J98.0	Diseases of bronchus NEC
J98.4	Other disorders of lung
J98.5	Diseases of mediastinum NEC
J98.6	Disorders of diaphragm
J98.8	Other specified respiratory disorders
E87.7	Fluid overload
J98.1	Pulmonary collapse
J96.01	Acute respiratory failure Type 2
A40.0	Sepsis due to streptococcus, group A
A40.1	Sepsis due to streptococcus, group B
A40.2	Sepsis due to streptococcus, group D
A40.3	Sepsis due to Streptococcus pneumoniae
A40.8	Other streptococcal sepsis
A41.0	Sepsis due to Staphylococcus aureus
A41.1	Sepsis due to other specified staphylococcus
A41.2	Sepsis due to unspecified staphylococcus
A41.3	Sepsis due to Haemophilus influenzae
A41.4	Sepsis due to anaerobes
A41.51	Sepsis due to Escherichia coli [E. Coli]
A41.52	Sepsis due to Pseudomonas
A41.58	Sepsis due to other Gram-negative organisms
A41.8	Other specified sepsis
A41.9	Sepsis, unspecified
A48.0	Gas gangrene
A49.00	Staphylococcal infection, unspecified site
A49.01	Staphylococcus aureus infection, unspecified site
A49.1	Streptococcal infection, unspecified site
A49.8	Other bacterial infections of unspecified site
A49.9	Bacterial infection, unspecified
B37.7	Streptococcal sepsis, unspecified
J10.0	Pneumonia
J13	Sepsis due to other specified staphylococcus
J14	Sepsis due to unspecified staphylococcus
J15.0	Sepsis due to Haemophilus influenzae
J15.1	Sepsis due to anaerobes
J15.2	Sepsis due to unspecified Gram-negative organisms
J15.3	Pneumonia due to streptococcus, group B
J15.6	Pneumonia due to other aerobic Gram-negative bacteria
J15.8	Other bacterial pneumonia
J15.9	Bacterial pneumonia, unspecified
J18.9	Pneumonia, unspecified
J22	Unspecified acute lower respiratory infection
J95.82	Ventilation associated pneumonia
N39.0	Urinary tract infection, site not specified
O85	Puerperal sepsis
O86.0	Infection of obstetric surgical wound
O86.2	Urinary tract infection following delivery
O86.4
R57.2	Septic shock
R65.1	Severe sepsis
T81.4	Wound infection following a procedure, not elsewhere classified
T81.41	Wound infection following a procedure
T83.5	Infection and inflammatory reaction due to prosthetic device, implant and graft in urinary system
T84.5	Infection and inflammatory reaction due to internal joint prosthesis
T84.6	Infection and inflammatory reaction due to internal fixation device [any site]
T84.7	Infection and inflammatory reaction due to other internal orthopaedic prosthetic devices, implants and grafts
T85.71	Infection and inflammatory reaction due to peritoneal dialysis catheter
T85.72	Infection and inflammatory reaction due to nervous system device, implant and graft
T85.78	Infection and inflammatory reaction due to other internal prosthetic devices, implants and grafts
T87.4	Infection of amputation stump
D68.3	Haemorrhagic disorder due to circulating anticoagulants
T80.1	Vascular complications following infusion, transfusion and therapeutic injection.
T80.2	Infections following infusion, transfusion and therapeutic injection
T80.8	Other complications following infusion, transfusion and therapeutic injection
T80.9	Unspecified complication following infusion, transfusion and therapeutic injection
T81.1	Shock during or resulting from a procedure, not elsewhere classified
N17.0	Acute kidney failure with tubular necrosis
N17.8	Other acute kidney failure
N17.9	Acute kidney failure, unspecified
N19	Unspecified kidney failure
N99.0	Postprocedural kidney failure
O90.4	Postpartum acute kidney failure
D50.0	Iron deficiency anaemia secondary to blood loss (Chronic)
D50.9	Iron deficiency anaemia, unspecified
D62	Acute posthaemorrhagic anaemia
D64.9	Anaemia, unspecified
I95	Hypotension
I95.9	Hypotension, unspecified
I20.0	Unstable angina
I21.2	Acute transmural myocardial infarction of other sites
I21.3	Acute transmural myocardial infarction of unspecified site
I21.4	Acute subendocardial myocardial infarction
I21.9	Acute myocardial infarction, unspecified
I42.8	Other cardiomyopathy
I46.0	Cardiac arrest with successful resuscitation
I46.6
I46.9	Cardiac arrest, unspecified
I50.0	Congestive heart failure
I50.1	Left ventricular failure, unspecified
I50.9	Heart Failure, Unspecified
T81.0	Haemorrhage and haematoma complicating a procedure, not elsewhere classified
J81	Pulmonary oedema
O88.2	Obstetric blood clot embolism
O88.1	Amniotic fluid embolism
I26.0	Pulmonary embolism with mention of acute cor pulmonale
I26.9	Pulmonary embolism without mention of acute cor pulmonale
I80.1	Phlebitis and thrombophlebitis of femoral vein
I80.21	Phlebitis and thrombophlebitis of iliac vein
I80.22	Phlebitis and thrombophlebitis of popliteal vein
I80.23	Phlebitis and thrombophlebitis of tibial vein
I80.42	Phlebitis and thrombophlebitis of deep vessels of upper extremities
I82.8	Embolism and thrombosis of other specified veins
I60.0	Subarachnoid haemorrhage from carotid siphon and bifurcation
I60.1	Subarachnoid haemorrhage from middle cerebral artery
I60.2	Subarachnoid haemorrhage from anterior communicating artery
I60.3	Subarachnoid haemorrhage from posterior communicating artery
I60.4	Subarachnoid haemorrhage from basilar artery
I60.6	Subarachnoid haemorrhage from other intracranial arteries
I60.7	Subarachnoid haemorrhage from intracranial artery, unspecified
I60.8	Other subarachnoid haemorrhage
I60.9	Subarachnoid haemorrhage, unspecified
I61.0	Intracerebral haemorrhage in hemisphere, subcortical
I61.1	Intracerebral haemorrhage in hemisphere, cortical
I61.2	Intracerebral haemorrhage in hemisphere, unspecified
I61.3	Intracerebral haemorrhage in brain stem
I61.4	Intracerebral haemorrhage in cerebellum
I61.5	Intracerebral haemorrhage, intraventricular
I61.6	Intracerebral haemorrhage, multiple localised
I61.8	Other intracerebral haemorrhage
I61.9	Intracerebral haemorrhage, unspecified
I62.0	Subdural haemorrhage (acute) (nontraumatic)
I62.1	Nontraumatic extradural haemorrhage
I62.9	Intracranial haemorrhage (nontraumatic), unspecified
I63.0	Cerebral infarction due to thrombosis of precerebral arteries
I63.1	Cerebral infarction due to embolism of precerebral arteries
I63.2	Cerebral infarction due to unspecified occlusion or stenosis of precerebral arteries
I63.3	Cerebral infarction due to thrombosis of cerebral arteries
I63.4	Cerebral infarction due to embolism of cerebral arteries
I63.5	Cerebral infarction due to unspecified occlusion or stenosis of cerebral arteries
I63.8	Other cerebral infarction
I63.9	Cerebral infarction, unspecified
I66.8	Occlusion and stenosis of other cerebral artery.
G45.9	TIA/ transcient ischaemic attach
J80	Adult respiratory distress syndrome
J95.83	Transfusion related acute lung injury (TRALI)
I60.0	Subarachnoid haemorrhage from carotid siphon and bifurcation
I60.1	Subarachnoid haemorrhage from middle cerebral artery
I60.2	Subarachnoid haemorrhage from anterior communicating artery
I60.3	Subarachnoid haemorrhage from posterior communicating artery
I60.4	Subarachnoid haemorrhage from basilar artery
I60.5	Subarachnoid haemorrhage from vertebral artery
I60.6	Subarachnoid haemorrhage from other intracranial arteries
I60.7	Subarachnoid haemorrhage from intracranial artery, unspecified
I60.8	Other subarachnoid haemorrhage
I60.9	Subarachnoid haemorrhage, unspecified
I61.0	Intracerebral haemorrhage in hemisphere, subcortical
I61.1	Intracerebral haemorrhage in hemisphere, cortical
I61.2	Intracerebral haemorrhage in hemisphere, unspecified
I61.3	Intracerebral haemorrhage in brain stem
I61.4	Intracerebral haemorrhage in cerebellum
I61.5	Intracerebral haemorrhage, intraventricular
I61.6	Intracerebral haemorrhage, multiple localised
I61.8	Other intracerebral haemorrhage
I61.9	Intracerebral haemorrhage, unspecified
I62.0	Subdural haemorrhage (acute) (nontraumatic)
I62.1	Nontraumatic extradural haemorrhage
I62.9	Intracranial haemorrhage (nontraumatic), unspecified
I63.0	Cerebral infarction due to thrombosis of precerebral arteries
I63.1	Cerebral infarction due to embolism of precerebral arteries
I63.2	Cerebral infarction due to unspecified occlusion or stenosis of precerebral arteries
I63.3	Cerebral infarction due to thrombosis of cerebral arteries
I63.4	Cerebral infarction due to embolism of cerebral arteries
I63.5	Cerebral infarction due to unspecified occlusion or stenosis of cerebral arteries
I63.6	Cerebral infarction due to cerebral venous thrombosis, nonpyogenic
I63.8	Other cerebral infarction
I63.9	Cerebral infarction, unspecified
G45.9	TIA

## Sheet: COSTOMICS for BMC
Patient number	Age	Gender	Height	Weight	BMI	Specialty.Desc	Operation.Type	LOS	Aph.Cryo	Cryo	Aph.Platelets	Pooled.Platelets	Aph.Plasma	Plasma	RBC	Aph.Cryo.UnitCost	Aph.CryoCostTotal	Cryo.UnitCost	Cryo.CostTotal	Aph.Platelets.UnitCost	Aph.Platelets.CostTotal	Pooled.Platelets.UnitCost	Pooled.Platelets.CostTotal	Aph.Plasma.UnitCost	Aph.Plasma.CostTotal	Plasma.UnitCost	Plasma.CostTotal	RBC.UnitCost	RBC.CostTotal	ICSVolumeProc	ICSVolumeTx	RBC.YorN	ICS.Tx.YorN	AdverseOutcome	AdverseOutcomeCount	J95.83	E87.7	J80	J96.00	J96.01	J96.90	J96.91	J96.99	J98.0	J98.1	J98.4	J98.5	J98.6	J98.8
1	52	F	165	70	25.7117	GASTROENTEROLOGY	EMERGENCY	30	0	0	0	0	0	0	3	320.4	0	164	0	634.21	0	278.26	0	263.52	0	181.79	0	399.25	1197.75	0	0	Y	N	Y	6	0	0	0	0	0	0	0	0	0	0	0	0	0	0
2	50	M	170	72	24.9135	PLASTICS AND RECONSTRUCTIVE	EMERGENCY	49	0	0	4	6	0	2	6	320.4	0	164	0	634.21	2536.84	278.26	1669.56	263.52	0	181.79	363.58	399.25	2395.5	0	0	Y	N	Y	4	0	0	0	0	0	0	0	0	0	0	0	0	0	0
3	37	F	0	70	0	ORTHOPAEDICS BLACK	EMERGENCY	11	0	0	0	0	0	0	3	320.4	0	164	0	634.21	0	278.26	0	263.52	0	181.79	0	399.25	1197.75	558	558	Y	Y	Y	1	0	0	0	0	0	0	0	0	0	0	0	0	0	0
4	47	F	174	91.1	30.0898	OBSTETRICS	ELECTIVE	6	0	0	0	0	0	0	2	320.4	0	164	0	634.21	0	278.26	0	263.52	0	181.79	0	399.25	798.5	0	0	Y	N	Y	1	0	0	0	0	0	0	0	0	0	0	0	0	0	0
5	30	F	178	94	29.668	OBSTETRICS	EMERGENCY	8	0	10	0	0	0	0	8	320.4	0	164	1640	634.21	0	278.26	0	263.52	0	181.79	0	399.25	3194	0	0	Y	N	Y	1	0	0	0	0	0	0	0	0	0	0	0	0	0	0
6	59	M	187	68	19.4458	ACUTE SURGERY UNIT	EMERGENCY	45	0	0	0	0	0	0	0	320.4	0	164	0	634.21	0	278.26	0	263.52	0	181.79	0	399.25	0	142	142	N	Y	N	0	0	0	0	0	0	0	0	0	0	0	0	0	0	0
7	87	M	169	84	29.4107	UROLOGY	EMERGENCY	42	0	0	0	0	0	0	1	320.4	0	164	0	634.21	0	278.26	0	263.52	0	181.79	0	399.25	399.25	0	0	Y	N	Y	5	0	0	0	0	0	0	0	0	0	Y	0	0	0	0
8	72	M	180	92	28.3951	NEUROSURGICAL	ELECTIVE	7	0	0	0	0	0	0	1	320.4	0	164	0	634.21	0	278.26	0	263.52	0	181.79	0	399.25	399.25	0	0	Y	N	N	0	0	0	0	0	0	0	0	0	0	0	0	0	0	0
9	77	F	152.4	104	44.7779	ORTHOPAEDICS RED	EMERGENCY	14	0	0	0	0	0	0	1	320.4	0	164	0	634.21	0	278.26	0	263.52	0	181.79	0	399.25	399.25	0	0	Y	N	Y	7	0	0	0	0	0	0	0	0	0	0	0	0	0	0
10	31	M	180	110	33.9506	PLASTICS AND RECONSTRUCTIVE	EMERGENCY	56	0	0	0	0	0	0	16	320.4	0	164	0	634.21	0	278.26	0	263.52	0	181.79	0	399.25	6388	0	0	Y	N	Y	6	0	0	0	0	0	0	0	0	0	0	0	0	0	0
11	35	F	170	75	25.9516	GASTROENTEROLOGY	EMERGENCY	2	0	0	0	0	0	0	2	320.4	0	164	0	634.21	0	278.26	0	263.52	0	181.79	0	399.25	798.5	0	0	Y	N	Y	3	0	0	0	0	0	0	0	0	0	0	0	0	0	0
12	40	F	0	110	0	GYNAEONCOLOGY	ELECTIVE	12	0	0	0	0	0	0	1	320.4	0	164	0	634.21	0	278.26	0	263.52	0	181.79	0	399.25	399.25	0	0	Y	N	Y	1	0	0	0	0	0	0	0	0	0	0	0	0	0	0
13	40	F	168	78	27.6361	OBSTETRICS	EMERGENCY	6	0	0	0	0	0	0	1	320.4	0	164	0	634.21	0	278.26	0	263.52	0	181.79	0	399.25	399.25	0	0	Y	N	Y	1	0	0	0	0	0	0	0	0	0	0	0	0	0	0
14	58	F	173	77	25.7276	NEUROSURGICAL	ELECTIVE	5	0	0	0	0	0	0	1	320.4	0	164	0	634.21	0	278.26	0	263.52	0	181.79	0	399.25	399.25	0	0	Y	N	Y	3	0	0	0	0	0	0	0	0	0	0	0	0	0	0
15	49	F	157	47	19.0677	GYNAEONCOLOGY	ELECTIVE	9	0	10	0	0	0	0	4	320.4	0	164	1640	634.21	0	278.26	0	263.52	0	181.79	0	399.25	1597	0	0	Y	N	Y	1	0	0	0	0	0	0	0	0	0	0	0	0	0	0
16	34	M	147	45	20.8247	EAR, NOSE & THROAT SURGERY	EMERGENCY	11	0	0	4	9	0	0	3	320.4	0	164	0	634.21	2536.84	278.26	2504.34	263.52	0	181.79	0	399.25	1197.75	0	0	Y	N	Y	1	0	0	0	0	0	0	0	0	0	0	0	0	0	0
17	65	F	165	84	30.854	NEUROSURGICAL	EMERGENCY	15	0	0	0	0	0	0	1	320.4	0	164	0	634.21	0	278.26	0	263.52	0	181.79	0	399.25	399.25	0	0	Y	N	Y	5	0	0	0	0	0	0	0	0	0	Y	0	0	0	0
18	49	M	185	115	33.6012	NEUROSURGICAL	ELECTIVE	5	5	0	0	0	0	0	7	320.4	1602	164	0	634.21	0	278.26	0	263.52	0	181.79	0	399.25	2794.75	0	0	Y	N	Y	1	0	0	0	0	0	0	0	0	0	0	0	0	0	0
19	77	M	161	63	24.3046	VASCULAR	ELECTIVE	8	0	0	0	0	0	0	2	320.4	0	164	0	634.21	0	278.26	0	263.52	0	181.79	0	399.25	798.5	0	0	Y	N	Y	1	0	0	0	0	0	0	0	0	0	Y	0	0	0	0
20	49	M	172	63	21.2953	GASTROENTEROLOGY	EMERGENCY	4	0	0	0	0	0	0	2	320.4	0	164	0	634.21	0	278.26	0	263.52	0	181.79	0	399.25	798.5	0	0	Y	N	Y	1	0	0	0	0	0	0	0	0	0	0	0	0	0	0
21	80	F	160	58.6	22.8906	NEUROSURGICAL	ELECTIVE	14	0	0	0	0	0	0	3	320.4	0	164	0	634.21	0	278.26	0	263.52	0	181.79	0	399.25	1197.75	0	0	Y	N	Y	3	0	0	0	0	0	0	0	0	0	0	0	0	0	0
22	68	M	167	46.5	16.6732	GENERAL SURGICAL 4	EMERGENCY	40	0	0	0	0	0	2	10	320.4	0	164	0	634.21	0	278.26	0	263.52	0	181.79	363.58	399.25	3992.5	0	0	Y	N	Y	3	0	0	0	0	0	0	0	0	0	0	0	Y	0	0
23	54	F	164	81.5	30.3019	GASTROENTEROLOGY	EMERGENCY	6	0	0	0	0	0	0	4	320.4	0	164	0	634.21	0	278.26	0	263.52	0	181.79	0	399.25	1597	0	0	Y	N	Y	3	0	0	0	0	0	0	0	0	0	0	0	0	0	0
24	32	F	168	78.1	27.6715	OBSTETRICS & GYNAECOLOGY	EMERGENCY	8	0	0	0	0	0	0	1	320.4	0	164	0	634.21	0	278.26	0	263.52	0	181.79	0	399.25	399.25	0	0	Y	N	Y	1	0	0	0	0	0	0	0	0	0	0	0	0	0	0
25	57	M	175	70	22.8571	ORTHOPAEDICS BLACK	EMERGENCY	11	0	0	0	0	0	0	3	320.4	0	164	0	634.21	0	278.26	0	263.52	0	181.79	0	399.25	1197.75	0	0	Y	N	Y	4	0	0	0	0	0	0	0	0	0	Y	0	0	0	0
26	43	F	163	84	31.6158	VASCULAR	ELECTIVE	9	0	0	0	0	0	0	2	320.4	0	164	0	634.21	0	278.26	0	263.52	0	181.79	0	399.25	798.5	0	0	Y	N	Y	1	0	0	0	0	0	0	0	0	0	0	0	0	0	0
27	34	M	176	67	21.6296	PLASTICS AND RECONSTRUCTIVE	EMERGENCY	78	0	0	0	0	0	1	17	320.4	0	164	0	634.21	0	278.26	0	263.52	0	181.79	181.79	399.25	6787.25	0	0	Y	N	Y	2	0	0	0	0	0	0	0	Y	0	0	0	0	0	0
28	71	M	163	60	22.5827	PLASTICS AND RECONSTRUCTIVE	ELECTIVE	22	0	0	0	0	0	0	1	320.4	0	164	0	634.21	0	278.26	0	263.52	0	181.79	0	399.25	399.25	0	0	Y	N	N	0	0	0	0	0	0	0	0	0	0	0	0	0	0	0
29	78	M	171.5	76	25.8396	ANAESTHESIOLOGY	ELECTIVE	70	0	0	0	0	0	0	7	320.4	0	164	0	634.21	0	278.26	0	263.52	0	181.79	0	399.25	2794.75	0	0	Y	N	Y	1	0	0	0	0	0	0	0	0	0	0	0	0	0	0
30	72	M	175	80	26.1224	VASCULAR	EMERGENCY	10	0	0	0	0	0	0	1	320.4	0	164	0	634.21	0	278.26	0	263.52	0	181.79	0	399.25	399.25	0	0	Y	N	N	0	0	0	0	0	0	0	0	0	0	0	0	0	0	0
31	63	M	0	185.1	0	ACUTE SURGERY UNIT	EMERGENCY	11	0	0	0	0	0	0	14	320.4	0	164	0	634.21	0	278.26	0	263.52	0	181.79	0	399.25	5589.5	0	0	Y	N	Y	1	0	0	0	0	0	0	0	0	0	0	0	0	0	0
32	34	F	165	72	26.4463	GYNAECOLOGY	EMERGENCY	3	0	0	0	0	0	0	3	320.4	0	164	0	634.21	0	278.26	0	263.52	0	181.79	0	399.25	1197.75	0	0	Y	N	Y	1	0	0	0	0	0	0	0	0	0	0	0	0	0	0
33	67	M	180	128	39.5062	UROLOGY	EMERGENCY	16	0	0	0	0	0	0	6	320.4	0	164	0	634.21	0	278.26	0	263.52	0	181.79	0	399.25	2395.5	0	0	Y	N	Y	3	0	0	0	0	0	0	0	0	0	0	0	0	0	0
34	75	M	161.5	58.3	22.3524	VASCULAR	ELECTIVE	25	0	0	0	0	0	0	5	320.4	0	164	0	634.21	0	278.26	0	263.52	0	181.79	0	399.25	1996.25	1729	1729	Y	Y	Y	3	0	0	0	0	0	0	0	0	0	0	0	0	0	0
35	51	F	0	93	0	GYNAECOLOGY	ELECTIVE	6	0	0	0	0	0	0	2	320.4	0	164	0	634.21	0	278.26	0	263.52	0	181.79	0	399.25	798.5	0	0	Y	N	Y	5	0	0	0	0	0	0	0	0	0	Y	0	0	0	0
36	50	M	175	85	27.7551	ACUTE SURGERY UNIT	EMERGENCY	2	0	0	0	0	0	0	2	320.4	0	164	0	634.21	0	278.26	0	263.52	0	181.79	0	399.25	798.5	0	0	Y	N	Y	5	0	0	0	0	0	0	0	0	0	0	0	0	0	0
37	44	M	180	69	21.2963	GASTROENTEROLOGY	EMERGENCY	13	0	0	0	0	0	0	2	320.4	0	164	0	634.21	0	278.26	0	263.52	0	181.79	0	399.25	798.5	0	0	Y	N	Y	1	0	0	0	0	0	0	0	0	0	0	0	0	0	0
38	63	F	0	107	0	NEUROSURGICAL	EMERGENCY	11	0	0	3	3	0	0	2	320.4	0	164	0	634.21	1902.63	278.26	834.78	263.52	0	181.79	0	399.25	798.5	0	0	Y	N	Y	3	0	0	0	0	0	0	0	0	0	0	0	0	0	0
39	39	F	187	70	20.0177	OBSTETRICS & GYNAECOLOGY	EMERGENCY	6	0	0	0	0	0	0	2	320.4	0	164	0	634.21	0	278.26	0	263.52	0	181.79	0	399.25	798.5	0	0	Y	N	Y	1	0	0	0	0	0	0	0	0	0	0	0	0	0	0
40	59	F	165	74	27.1809	VASCULAR	EMERGENCY	24	0	0	2	1	0	2	8	320.4	0	164	0	634.21	1268.42	278.26	278.26	263.52	0	181.79	363.58	399.25	3194	0	0	Y	N	Y	1	0	0	0	0	0	0	0	0	0	0	0	0	0	0
41	59	M	170	75	25.9516	GASTROENTEROLOGY	EMERGENCY	30	0	0	0	0	0	2	14	320.4	0	164	0	634.21	0	278.26	0	263.52	0	181.79	363.58	399.25	5589.5	0	0	Y	N	Y	6	0	0	0	0	0	0	0	0	0	0	0	0	0	0
42	73	F	160	64.95	25.3711	EAR, NOSE & THROAT SURGERY	ELECTIVE	26	0	0	0	0	0	0	2	320.4	0	164	0	634.21	0	278.26	0	263.52	0	181.79	0	399.25	798.5	0	0	Y	N	Y	3	0	0	0	0	0	0	0	0	0	Y	0	0	0	0
43	32	M	149	50	22.5215	ORTHOPAEDICS BLUE	ELECTIVE	43	0	0	0	0	0	0	3	320.4	0	164	0	634.21	0	278.26	0	263.52	0	181.79	0	399.25	1197.75	0	0	Y	N	Y	4	0	0	0	0	0	0	0	0	0	0	0	0	0	0
44	67	F	170	66	22.8374	GENERAL SURGICAL 3	ELECTIVE	16	5	0	1	0	0	0	11	320.4	1602	164	0	634.21	634.21	278.26	0	263.52	0	181.79	0	399.25	4391.75	0	0	Y	N	Y	4	0	0	0	0	0	0	0	0	0	Y	0	0	0	0
45	54	F	173	129	43.102	ORTHOPAEDIC 2A	ELECTIVE	6	0	0	0	0	0	0	1	320.4	0	164	0	634.21	0	278.26	0	263.52	0	181.79	0	399.25	399.25	0	0	Y	N	Y	2	0	0	0	0	0	0	0	0	0	0	0	0	0	0
46	56	M	173	83	27.7323	VASCULAR	EMERGENCY	9	0	0	0	0	0	0	8	320.4	0	164	0	634.21	0	278.26	0	263.52	0	181.79	0	399.25	3194	0	0	Y	N	Y	4	0	0	0	0	0	0	0	0	0	0	0	0	0	0
47	75	M	173	92	30.7394	VASCULAR	ELECTIVE	24	0	0	0	0	0	0	2	320.4	0	164	0	634.21	0	278.26	0	263.52	0	181.79	0	399.25	798.5	0	0	Y	N	Y	1	0	0	0	0	0	0	0	0	0	0	0	0	0	0
48	79	M	0	95	0	VASCULAR	EMERGENCY	13	0	0	0	0	0	0	1	320.4	0	164	0	634.21	0	278.26	0	263.52	0	181.79	0	399.25	399.25	0	0	Y	N	N	0	0	0	0	0	0	0	0	0	0	0	0	0	0	0
49	74	M	164	73	27.1416	PLASTICS AND RECONSTRUCTIVE	ELECTIVE	7	0	0	0	0	0	0	6	320.4	0	164	0	634.21	0	278.26	0	263.52	0	181.79	0	399.25	2395.5	0	0	Y	N	Y	3	0	0	0	0	0	0	0	0	0	0	0	0	0	0
50	65	M	180	80	24.6914	VASCULAR	EMERGENCY	44	0	0	2	0	0	0	19	320.4	0	164	0	634.21	1268.42	278.26	0	263.52	0	181.79	0	399.25	7585.75	77	0	Y	N	Y	9	0	0	0	0	0	0	0	0	0	Y	0	0	0	0
51	66	M	167	99.3	35.6054	VASCULAR	EMERGENCY	7	0	0	0	0	0	0	3	320.4	0	164	0	634.21	0	278.26	0	263.52	0	181.79	0	399.25	1197.75	0	0	Y	N	Y	5	0	0	0	0	0	0	Y	0	0	0	0	0	0	0
52	79	M	177	104	33.1961	ORTHOPAEDICS BLUE	ELECTIVE	6	0	0	0	0	0	0	3	320.4	0	164	0	634.21	0	278.26	0	263.52	0	181.79	0	399.25	1197.75	0	0	Y	N	Y	4	0	0	0	0	0	0	0	0	0	0	0	0	0	0
53	89	F	152	0	0	GYNAEONCOLOGY	EMERGENCY	9	0	0	0	0	0	0	2	320.4	0	164	0	634.21	0	278.26	0	263.52	0	181.79	0	399.25	798.5	0	0	Y	N	Y	1	0	0	0	0	0	0	0	0	0	0	0	0	0	0
54	88	M	162	70	26.6728	ORTHOPAEDICS GEEN	EMERGENCY	14	0	0	0	0	0	0	3	320.4	0	164	0	634.21	0	278.26	0	263.52	0	181.79	0	399.25	1197.75	0	0	Y	N	Y	3	0	0	0	0	0	0	0	0	0	0	0	0	0	0
55	41	M	170	61	21.1073	GENERAL SURGICAL 3	EMERGENCY	29	0	0	0	0	0	0	2	320.4	0	164	0	634.21	0	278.26	0	263.52	0	181.79	0	399.25	798.5	0	0	Y	N	Y	3	0	0	0	0	0	0	0	0	0	0	0	0	0	0
56	29	F	0	130	0	OBSTETRICS	EMERGENCY	5	0	0	0	0	0	0	1	320.4	0	164	0	634.21	0	278.26	0	263.52	0	181.79	0	399.25	399.25	0	0	Y	N	Y	1	0	0	0	0	0	0	0	0	0	0	0	0	0	0
57	67	F	168	88	31.1791	GENERAL SURGICAL 2	ELECTIVE	26	0	0	0	0	0	0	1	320.4	0	164	0	634.21	0	278.26	0	263.52	0	181.79	0	399.25	399.25	0	0	Y	N	Y	1	0	0	0	0	0	0	0	0	0	0	0	0	0	0
58	62	F	164	65	24.1672	GENERAL SURGICAL 3	ELECTIVE	15	0	0	0	0	0	0	4	320.4	0	164	0	634.21	0	278.26	0	263.52	0	181.79	0	399.25	1597	0	0	Y	N	Y	1	0	0	0	0	0	0	0	0	0	0	0	0	0	0
59	31	F	170	65	22.4913	GYNAECOLOGY	EMERGENCY	2	0	0	0	0	0	0	1	320.4	0	164	0	634.21	0	278.26	0	263.52	0	181.79	0	399.25	399.25	0	0	Y	N	N	0	0	0	0	0	0	0	0	0	0	0	0	0	0	0
60	69	M	173	105	35.083	VASCULAR	ELECTIVE	6	0	0	0	0	0	0	0	320.4	0	164	0	634.21	0	278.26	0	263.52	0	181.79	0	399.25	0	0	430	N	Y	N	0	0	0	0	0	0	0	0	0	0	0	0	0	0	0
61	73	F	159	88	34.8087	GENERAL SURGICAL 1	EMERGENCY	58	0	0	0	0	0	4	6	320.4	0	164	0	634.21	0	278.26	0	263.52	0	181.79	727.16	399.25	2395.5	0	0	Y	N	Y	2	0	0	0	0	0	0	0	0	0	Y	0	0	0	0
62	87	M	0	0	0	NEUROSURGICAL	EMERGENCY	7	0	0	0	0	0	0	1	320.4	0	164	0	634.21	0	278.26	0	263.52	0	181.79	0	399.25	399.25	0	0	Y	N	Y	1	0	0	0	0	0	0	0	0	0	0	0	0	0	0
63	29	F	157	83	33.6728	GYNAECOLOGY	EMERGENCY	4	0	0	0	0	0	0	2	320.4	0	164	0	634.21	0	278.26	0	263.52	0	181.79	0	399.25	798.5	0	0	Y	N	Y	1	0	0	0	0	0	0	0	0	0	0	0	0	0	0
64	50	F	169	68	23.8087	GYNAECOLOGY	EMERGENCY	2	0	0	0	0	0	0	4	320.4	0	164	0	634.21	0	278.26	0	263.52	0	181.79	0	399.25	1597	0	0	Y	N	Y	3	0	0	0	0	0	0	0	0	0	0	0	0	0	0
65	30	M	0	220	0	GENERAL SURGICAL 3	EMERGENCY	2	0	0	0	0	0	0	3	320.4	0	164	0	634.21	0	278.26	0	263.52	0	181.79	0	399.25	1197.75	0	0	Y	N	Y	1	0	0	0	0	0	0	0	0	0	0	0	0	0	0
66	87	F	0	40	0	ORTHOPAEDICS BLUE	EMERGENCY	4	0	0	0	1	0	0	2	320.4	0	164	0	634.21	0	278.26	278.26	263.52	0	181.79	0	399.25	798.5	0	0	Y	N	Y	2	0	0	0	0	0	0	0	0	0	0	0	0	0	0
67	81	M	171	67	22.913	UROLOGY	EMERGENCY	24	0	0	0	0	0	0	6	320.4	0	164	0	634.21	0	278.26	0	263.52	0	181.79	0	399.25	2395.5	0	0	Y	N	Y	4	0	0	0	0	0	0	0	0	0	0	0	0	0	0
68	63	F	0	128	0	VASCULAR	EMERGENCY	26	0	0	0	0	0	0	8	320.4	0	164	0	634.21	0	278.26	0	263.52	0	181.79	0	399.25	3194	0	0	Y	N	Y	2	0	0	0	0	0	0	0	0	0	0	0	0	0	0
69	50	M	165	120	44.0771	ACUTE SURGERY UNIT	EMERGENCY	20	0	0	0	0	0	0	6	320.4	0	164	0	634.21	0	278.26	0	263.52	0	181.79	0	399.25	2395.5	0	0	Y	N	Y	7	0	0	0	0	0	0	0	0	0	Y	0	0	0	0
70	51	M	0	77	0	VASCULAR	ELECTIVE	97	0	0	0	0	0	0	26	320.4	0	164	0	634.21	0	278.26	0	263.52	0	181.79	0	399.25	10380.5	0	0	Y	N	Y	1	0	0	0	0	0	0	0	0	0	0	0	0	0	0
71	63	M	173	115	38.4243	VASCULAR	EMERGENCY	19	0	0	0	0	0	0	2	320.4	0	164	0	634.21	0	278.26	0	263.52	0	181.79	0	399.25	798.5	0	0	Y	N	Y	3	0	0	0	0	0	0	0	0	0	0	0	0	0	0
72	67	M	0	88.5	0	GASTROENTEROLOGY	EMERGENCY	17	0	0	0	0	0	0	4	320.4	0	164	0	634.21	0	278.26	0	263.52	0	181.79	0	399.25	1597	0	0	Y	N	Y	4	0	0	0	0	0	0	0	0	0	0	0	0	0	0
73	35	M	180	115	35.4938	EAR, NOSE & THROAT SURGERY	EMERGENCY	49	0	0	0	0	1	3	35	320.4	0	164	0	634.21	0	278.26	0	263.52	263.52	181.79	545.37	399.25	13973.8	0	0	Y	N	Y	1	0	0	0	0	0	0	0	Y	0	0	0	0	0	0
74	55	F	0	42.5	0	GENERAL SURGICAL 2	EMERGENCY	23	0	0	0	0	0	0	2	320.4	0	164	0	634.21	0	278.26	0	263.52	0	181.79	0	399.25	798.5	0	0	Y	N	Y	3	0	0	0	0	0	0	0	0	0	0	0	0	0	0
75	33	F	162	0	0	GYNAECOLOGY	EMERGENCY	3	0	0	0	0	0	0	4	320.4	0	164	0	634.21	0	278.26	0	263.52	0	181.79	0	399.25	1597	0	0	Y	N	N	0	0	0	0	0	0	0	0	0	0	0	0	0	0	0
76	66	M	170	50	17.301	UROLOGY	EMERGENCY	9	0	0	0	1	0	0	2	320.4	0	164	0	634.21	0	278.26	278.26	263.52	0	181.79	0	399.25	798.5	0	0	Y	N	N	0	0	0	0	0	0	0	0	0	0	0	0	0	0	0
77	62	M	159	54	21.3599	ACUTE SURGERY UNIT	EMERGENCY	27	0	0	0	0	0	0	8	320.4	0	164	0	634.21	0	278.26	0	263.52	0	181.79	0	399.25	3194	0	0	Y	N	Y	2	0	0	0	0	0	0	0	0	0	Y	0	0	0	0
78	31	F	172	66	22.3094	ORTHOPAEDICS GEEN	ELECTIVE	13	0	0	0	0	0	0	4	320.4	0	164	0	634.21	0	278.26	0	263.52	0	181.79	0	399.25	1597	0	0	Y	N	N	0	0	0	0	0	0	0	0	0	0	0	0	0	0	0
79	34	M	179	83	25.9043	GENERAL SURGICAL 3	EMERGENCY	4	0	0	0	1	0	0	1	320.4	0	164	0	634.21	0	278.26	278.26	263.52	0	181.79	0	399.25	399.25	0	0	Y	N	Y	2	0	0	0	0	0	0	0	0	0	0	0	0	0	0
80	38	F	0	60	0	GYNAECOLOGY	EMERGENCY	2	0	0	0	0	0	0	3	320.4	0	164	0	634.21	0	278.26	0	263.52	0	181.79	0	399.25	1197.75	0	0	Y	N	N	0	0	0	0	0	0	0	0	0	0	0	0	0	0	0
81	54	F	167.64	56	19.9266	ORTHOPAEDICS RAINBOW	EMERGENCY	19	0	0	0	0	0	0	1	320.4	0	164	0	634.21	0	278.26	0	263.52	0	181.79	0	399.25	399.25	0	0	Y	N	Y	5	0	0	0	0	0	0	0	0	0	0	0	0	0	0
82	36	F	160	80	31.25	GENERAL SURGICAL 1	EMERGENCY	17	0	0	0	0	0	0	2	320.4	0	164	0	634.21	0	278.26	0	263.52	0	181.79	0	399.25	798.5	0	0	Y	N	Y	1	0	0	0	0	0	0	0	0	0	0	0	0	0	0
83	49	F	163	98	36.8851	GYNAECOLOGY	ELECTIVE	4	0	0	0	0	0	0	1	320.4	0	164	0	634.21	0	278.26	0	263.52	0	181.79	0	399.25	399.25	0	0	Y	N	Y	1	0	0	0	0	0	0	0	0	0	0	0	0	0	0
84	38	F	0	97	0	GYNAECOLOGY	EMERGENCY	4	0	0	0	0	0	0	1	320.4	0	164	0	634.21	0	278.26	0	263.52	0	181.79	0	399.25	399.25	0	0	Y	N	Y	1	0	0	0	0	0	0	0	0	0	0	0	0	0	0
85	61	F	176	112	36.157	GENERAL SURGICAL 3	ELECTIVE	11	0	0	0	0	0	0	2	320.4	0	164	0	634.21	0	278.26	0	263.52	0	181.79	0	399.25	798.5	0	0	Y	N	N	0	0	0	0	0	0	0	0	0	0	0	0	0	0	0
86	47	F	169	68.1	23.8437	UROLOGY	EMERGENCY	52	5	0	0	0	0	0	9	320.4	1602	164	0	634.21	0	278.26	0	263.52	0	181.79	0	399.25	3593.25	0	0	Y	N	Y	1	0	0	0	0	0	0	0	0	0	0	0	0	0	0
87	53	F	168	76	26.9274	BURNS UNIT	EMERGENCY	14	5	0	0	9	0	4	14	320.4	1602	164	0	634.21	0	278.26	2504.34	263.52	0	181.79	727.16	399.25	5589.5	0	0	Y	N	Y	2	0	0	0	0	0	0	0	0	0	0	0	0	0	0
88	62	F	167	51	18.2868	ORTHOPAEDIC 2A	ELECTIVE	6	0	0	0	0	0	0	2	320.4	0	164	0	634.21	0	278.26	0	263.52	0	181.79	0	399.25	798.5	0	0	Y	N	Y	1	0	0	0	0	0	0	0	0	0	0	0	0	0	0
89	70	F	167	95	34.0636	ORTHOPAEDICS RED	ELECTIVE	19	0	0	0	0	0	0	1	320.4	0	164	0	634.21	0	278.26	0	263.52	0	181.79	0	399.25	399.25	0	0	Y	N	Y	1	0	0	0	0	0	0	0	0	0	0	0	0	0	0
90	78	M	178	88	27.7743	NEUROSURGICAL	EMERGENCY	31	0	0	1	1	0	0	1	320.4	0	164	0	634.21	634.21	278.26	278.26	263.52	0	181.79	0	399.25	399.25	0	0	Y	N	Y	5	0	0	0	0	0	0	0	0	0	0	0	0	0	0
91	47	F	163	98	36.8851	GENERAL SURGICAL 2	EMERGENCY	21	0	0	0	0	0	0	6	320.4	0	164	0	634.21	0	278.26	0	263.52	0	181.79	0	399.25	2395.5	0	0	Y	N	Y	2	0	0	0	0	0	0	0	0	0	0	0	0	0	0
92	48	F	160	110	42.9687	GYNAECOLOGY	ELECTIVE	18	0	0	0	0	0	0	6	320.4	0	164	0	634.21	0	278.26	0	263.52	0	181.79	0	399.25	2395.5	0	0	Y	N	Y	4	0	0	0	0	0	0	0	0	0	0	0	0	0	0
93	57	M	170	58	20.0692	EAR, NOSE & THROAT SURGERY	ELECTIVE	17	0	0	0	0	0	0	1	320.4	0	164	0	634.21	0	278.26	0	263.52	0	181.79	0	399.25	399.25	0	0	Y	N	Y	4	0	0	0	0	0	0	0	0	0	0	0	0	0	0
94	65	F	154	63.3	26.6908	UROLOGY	EMERGENCY	7	0	0	0	0	0	0	2	320.4	0	164	0	634.21	0	278.26	0	263.52	0	181.79	0	399.25	798.5	0	0	Y	N	Y	4	0	0	0	0	0	0	0	0	0	0	0	0	0	0
95	74	M	172	72.6	24.5403	VASCULAR	ELECTIVE	9	5	0	0	0	0	0	0	320.4	1602	164	0	634.21	0	278.26	0	263.52	0	181.79	0	399.25	0	594	594	N	Y	Y	2	0	0	0	0	0	0	0	0	0	0	0	0	0	0
96	38	M	183	82	24.4857	ORTHOPAEDIC 2B	EMERGENCY	32	0	0	0	0	0	0	2	320.4	0	164	0	634.21	0	278.26	0	263.52	0	181.79	0	399.25	798.5	0	0	Y	N	Y	1	0	0	0	0	0	0	0	0	0	0	0	0	0	0
97	72	F	150	80	35.5556	ORTHOPAEDIC 2B	ELECTIVE	49	0	0	0	0	0	0	17	320.4	0	164	0	634.21	0	278.26	0	263.52	0	181.79	0	399.25	6787.25	0	0	Y	N	Y	1	0	0	0	0	0	0	0	0	0	0	0	0	0	0
98	39	F	170	118	40.8304	GYNAECOLOGY	EMERGENCY	4	0	0	0	0	0	2	6	320.4	0	164	0	634.21	0	278.26	0	263.52	0	181.79	363.58	399.25	2395.5	0	0	Y	N	Y	3	0	0	0	0	0	0	0	0	0	0	0	0	0	0
99	68	M	170	100	34.6021	ORTHOPAEDICS BLACK	EMERGENCY	19	0	0	0	0	0	0	1	320.4	0	164	0	634.21	0	278.26	0	263.52	0	181.79	0	399.25	399.25	0	0	Y	N	Y	6	0	0	0	0	0	0	0	0	0	0	0	0	0	0
100	68	F	0	56	0	ORTHOPAEDICS GEEN	EMERGENCY	8	0	0	0	0	0	0	1	320.4	0	164	0	634.21	0	278.26	0	263.52	0	181.79	0	399.25	399.25	0	0	Y	N	Y	1	0	0	0	0	0	0	0	0	0	0	0	0	0	0
101	38	F	0	110	0	GASTROENTEROLOGY	EMERGENCY	5	0	0	1	1	0	0	6	320.4	0	164	0	634.21	634.21	278.26	278.26	263.52	0	181.79	0	399.25	2395.5	0	0	Y	N	Y	4	0	0	0	0	0	0	0	0	0	0	0	0	0	0
102	39	F	172	66.5	22.4784	PLASTICS AND RECONSTRUCTIVE	ELECTIVE	5	0	0	0	0	0	0	1	320.4	0	164	0	634.21	0	278.26	0	263.52	0	181.79	0	399.25	399.25	0	0	Y	N	Y	1	0	0	0	0	0	0	0	0	0	0	0	0	0	0
103	44	F	163	65	24.4646	GYNAECOLOGY	EMERGENCY	3	0	0	0	0	0	0	4	320.4	0	164	0	634.21	0	278.26	0	263.52	0	181.79	0	399.25	1597	0	0	Y	N	Y	1	0	0	0	0	0	0	0	0	0	0	0	0	0	0
104	69	F	0	84	0	ORTHOPAEDICS GEEN	EMERGENCY	14	0	0	0	0	0	0	1	320.4	0	164	0	634.21	0	278.26	0	263.52	0	181.79	0	399.25	399.25	0	0	Y	N	Y	3	0	0	0	0	0	0	0	0	0	0	0	0	0	0
105	32	F	150	59.9	26.6222	OBSTETRICS	ELECTIVE	49	4	2	0	1	0	0	8	320.4	1281.6	164	328	634.21	0	278.26	278.26	263.52	0	181.79	0	399.25	3194	447	447	Y	Y	Y	2	0	0	0	0	0	0	0	0	0	0	0	0	0	0
106	76	F	151	70	30.7004	VASCULAR	EMERGENCY	9	0	0	0	0	0	0	8	320.4	0	164	0	634.21	0	278.26	0	263.52	0	181.79	0	399.25	3194	0	0	Y	N	Y	3	0	0	0	0	0	0	0	0	0	0	0	0	0	0
107	76	F	151	51.2	22.4552	VASCULAR	EMERGENCY	16	0	0	0	0	0	0	8	320.4	0	164	0	634.21	0	278.26	0	263.52	0	181.79	0	399.25	3194	0	0	Y	N	Y	4	0	0	0	0	0	0	0	0	0	0	0	0	0	0
108	63	F	160	79	30.8594	UROLOGY	EMERGENCY	56	0	10	0	0	0	0	10	320.4	0	164	1640	634.21	0	278.26	0	263.52	0	181.79	0	399.25	3992.5	0	0	Y	N	Y	1	0	0	0	0	0	0	0	0	0	0	0	0	0	0
109	71	F	168	116	41.0998	GENERAL SURGICAL 1	ELECTIVE	6	0	0	0	0	0	0	1	320.4	0	164	0	634.21	0	278.26	0	263.52	0	181.79	0	399.25	399.25	0	0	Y	N	Y	1	0	0	0	0	0	0	0	0	0	0	0	0	0	0
110	79	M	176	69	22.2753	VASCULAR	ELECTIVE	10	0	0	0	0	0	0	0	320.4	0	164	0	634.21	0	278.26	0	263.52	0	181.79	0	399.25	0	980	980	N	Y	Y	5	0	0	0	0	0	0	0	0	0	Y	0	0	0	0
111	79	M	172	88	29.7458	VASCULAR	ELECTIVE	17	0	0	0	0	0	0	3	320.4	0	164	0	634.21	0	278.26	0	263.52	0	181.79	0	399.25	1197.75	0	0	Y	N	Y	2	0	0	0	0	0	0	0	0	0	0	0	0	0	0
112	68	M	174	74	24.4418	PLASTICS AND RECONSTRUCTIVE	EMERGENCY	59	0	10	1	1	8	2	26	320.4	0	164	1640	634.21	634.21	278.26	278.26	263.52	2108.16	181.79	363.58	399.25	10380.5	0	0	Y	N	Y	1	0	0	0	0	0	0	0	0	0	0	0	0	0	0
113	42	M	183	59	17.6177	VASCULAR	EMERGENCY	28	0	0	0	0	0	0	4	320.4	0	164	0	634.21	0	278.26	0	263.52	0	181.79	0	399.25	1597	0	0	Y	N	Y	3	0	0	0	0	0	0	0	0	0	0	0	0	0	0
114	33	M	175	90	29.3878	GENERAL SURGICAL 2	EMERGENCY	34	0	0	0	0	0	0	16	320.4	0	164	0	634.21	0	278.26	0	263.52	0	181.79	0	399.25	6388	0	0	Y	N	Y	2	0	0	0	0	0	0	0	0	0	Y	0	0	0	0
115	24	F	165	65	23.8751	ORTHOPAEDIC 2A	EMERGENCY	24	0	20	0	0	0	0	7	320.4	0	164	3280	634.21	0	278.26	0	263.52	0	181.79	0	399.25	2794.75	0	0	Y	N	Y	2	0	0	0	0	0	0	0	0	0	Y	0	0	0	0
116	68	F	164	110	40.8983	GENERAL SURGICAL 3	EMERGENCY	26	0	0	0	0	0	0	1	320.4	0	164	0	634.21	0	278.26	0	263.52	0	181.79	0	399.25	399.25	0	0	Y	N	Y	3	0	0	0	0	0	0	0	0	0	0	0	0	0	0
117	30	M	172	59	19.9432	GENERAL SURGICAL 3	ELECTIVE	9	0	0	0	0	0	0	2	320.4	0	164	0	634.21	0	278.26	0	263.52	0	181.79	0	399.25	798.5	0	0	Y	N	Y	1	0	0	0	0	0	0	0	0	0	0	0	0	0	0
118	43	M	175	65	21.2245	GENERAL SURGICAL 1	EMERGENCY	18	0	0	0	0	0	8	18	320.4	0	164	0	634.21	0	278.26	0	263.52	0	181.79	1454.32	399.25	7186.5	0	0	Y	N	Y	1	0	0	0	0	0	0	0	0	0	0	0	0	0	0
119	46	F	0	0	0	GENERAL SURGICAL 1	EMERGENCY	10	0	0	0	0	0	0	5	320.4	0	164	0	634.21	0	278.26	0	263.52	0	181.79	0	399.25	1996.25	0	0	Y	N	Y	1	0	0	0	0	0	0	0	0	0	0	0	0	0	0
120	74	F	160	42	16.4062	RADIO-ONCOLOGY	ELECTIVE	2	0	0	0	1	0	0	1	320.4	0	164	0	634.21	0	278.26	278.26	263.52	0	181.79	0	399.25	399.25	0	0	Y	N	Y	3	0	0	0	0	0	0	0	0	0	0	0	0	0	0
121	31	F	154	43	18.1312	OBSTETRICS	EMERGENCY	11	0	0	0	0	0	0	1	320.4	0	164	0	634.21	0	278.26	0	263.52	0	181.79	0	399.25	399.25	0	0	Y	N	Y	1	0	0	0	0	0	0	0	0	0	0	0	0	0	0
122	27	F	0	0	0	OBSTETRICS	EMERGENCY	5	0	0	0	0	0	0	1	320.4	0	164	0	634.21	0	278.26	0	263.52	0	181.79	0	399.25	399.25	0	0	Y	N	Y	1	0	0	0	0	0	0	0	0	0	0	0	0	0	0
123	57	M	177	102	32.5577	ORTHOPAEDICS BLUE	EMERGENCY	20	10	0	0	1	0	0	11	320.4	3204	164	0	634.21	0	278.26	278.26	263.52	0	181.79	0	399.25	4391.75	0	0	Y	N	Y	5	0	0	0	0	0	0	0	0	0	Y	0	0	0	0
124	30	F	165	99	36.3636	OBSTETRICS	EMERGENCY	4	0	0	0	0	0	0	2	320.4	0	164	0	634.21	0	278.26	0	263.52	0	181.79	0	399.25	798.5	0	0	Y	N	Y	1	0	0	0	0	0	0	0	0	0	0	0	0	0	0
125	50	F	160	60	23.4375	ORTHOPAEDICS RAINBOW	EMERGENCY	1	0	0	0	0	0	0	3	320.4	0	164	0	634.21	0	278.26	0	263.52	0	181.79	0	399.25	1197.75	0	0	Y	N	Y	3	0	0	0	0	0	0	0	0	0	0	0	0	0	0
126	51	F	161	65	25.0762	ORTHOPAEDICS WHITE	EMERGENCY	5	0	0	0	0	0	0	3	320.4	0	164	0	634.21	0	278.26	0	263.52	0	181.79	0	399.25	1197.75	0	0	Y	N	Y	4	0	0	0	0	0	0	0	0	0	0	0	0	0	0
127	45	F	170	100	34.6021	GENERAL SURGICAL 1	ELECTIVE	4	0	0	0	0	0	0	3	320.4	0	164	0	634.21	0	278.26	0	263.52	0	181.79	0	399.25	1197.75	0	0	Y	N	Y	1	0	0	0	0	0	0	0	0	0	0	0	0	0	0
128	57	F	156	90.7	37.2699	ACUTE SURGERY UNIT	EMERGENCY	25	0	0	0	0	0	0	6	320.4	0	164	0	634.21	0	278.26	0	263.52	0	181.79	0	399.25	2395.5	0	0	Y	N	Y	1	0	0	0	0	0	0	0	0	0	0	0	0	0	0
129	57	F	156	97.4	40.023	GENERAL SURGICAL 1	ELECTIVE	14	0	0	0	0	0	0	6	320.4	0	164	0	634.21	0	278.26	0	263.52	0	181.79	0	399.25	2395.5	0	0	Y	N	Y	1	0	0	0	0	0	0	0	0	0	0	0	0	0	0
130	28	F	165	72	26.4463	GYNAECOLOGY	EMERGENCY	1	0	0	0	0	0	0	2	320.4	0	164	0	634.21	0	278.26	0	263.52	0	181.79	0	399.25	798.5	0	0	Y	N	Y	1	0	0	0	0	0	0	0	0	0	0	0	0	0	0
131	33	F	165	130	47.7502	GYNAECOLOGY	EMERGENCY	5	0	0	0	0	0	0	3	320.4	0	164	0	634.21	0	278.26	0	263.52	0	181.79	0	399.25	1197.75	0	0	Y	N	N	0	0	0	0	0	0	0	0	0	0	0	0	0	0	0
132	22	F	160	69	26.9531	OBSTETRICS	EMERGENCY	4	0	0	0	0	0	0	1	320.4	0	164	0	634.21	0	278.26	0	263.52	0	181.79	0	399.25	399.25	0	0	Y	N	Y	3	0	0	0	0	0	0	0	0	0	0	0	0	0	0
133	75	M	169	79.9	27.9752	GASTROENTEROLOGY	EMERGENCY	32	0	10	30	17	0	4	36	320.4	0	164	1640	634.21	19026.3	278.26	4730.42	263.52	0	181.79	727.16	399.25	14373	0	0	Y	N	Y	1	0	0	0	0	0	0	0	0	0	0	0	0	0	0
134	72	F	168	60	21.2585	VASCULAR	EMERGENCY	19	0	0	0	0	0	0	5	320.4	0	164	0	634.21	0	278.26	0	263.52	0	181.79	0	399.25	1996.25	0	0	Y	N	Y	5	0	0	0	0	0	0	0	0	0	0	0	0	0	0
135	48	F	150	35	15.5556	GENERAL SURGICAL 1	ELECTIVE	8	0	0	0	0	0	0	2	320.4	0	164	0	634.21	0	278.26	0	263.52	0	181.79	0	399.25	798.5	0	0	Y	N	Y	3	0	0	0	0	0	Y	0	0	0	0	0	0	0	0
136	71	M	158	59	23.634	VASCULAR	EMERGENCY	14	0	0	0	0	0	0	1	320.4	0	164	0	634.21	0	278.26	0	263.52	0	181.79	0	399.25	399.25	0	0	Y	N	Y	2	0	0	0	0	0	0	0	0	0	0	0	0	0	0
137	39	F	158	65	26.0375	GENERAL SURGICAL 1	ELECTIVE	14	0	0	0	0	0	0	4	320.4	0	164	0	634.21	0	278.26	0	263.52	0	181.79	0	399.25	1597	0	0	Y	N	Y	1	0	0	0	0	0	0	0	0	0	0	0	0	0	0
138	71	M	170	95	32.872	ORTHOPAEDICS BLACK	ELECTIVE	7	0	0	0	0	0	0	0	320.4	0	164	0	634.21	0	278.26	0	263.52	0	181.79	0	399.25	0	477	477	N	Y	Y	1	0	0	0	0	0	0	0	0	0	0	0	0	0	0
139	24	F	167	120	43.0277	OBSTETRICS	EMERGENCY	4	0	0	0	0	0	0	3	320.4	0	164	0	634.21	0	278.26	0	263.52	0	181.79	0	399.25	1197.75	0	0	Y	N	Y	1	0	0	0	0	0	0	0	0	0	0	0	0	0	0
140	30	F	164	109	40.5265	OBSTETRICS	EMERGENCY	4	0	0	0	0	0	0	2	320.4	0	164	0	634.21	0	278.26	0	263.52	0	181.79	0	399.25	798.5	0	0	Y	N	Y	1	0	0	0	0	0	0	0	0	0	0	0	0	0	0
141	30	F	161	81	31.2488	OBSTETRICS	EMERGENCY	4	0	0	0	0	0	0	1	320.4	0	164	0	634.21	0	278.26	0	263.52	0	181.79	0	399.25	399.25	0	0	Y	N	Y	1	0	0	0	0	0	0	0	0	0	0	0	0	0	0
142	78	M	182	72	21.7365	VASCULAR	EMERGENCY	12	0	0	0	0	0	0	1	320.4	0	164	0	634.21	0	278.26	0	263.52	0	181.79	0	399.25	399.25	0	0	Y	N	N	0	0	0	0	0	0	0	0	0	0	0	0	0	0	0
143	65	F	168	54.5	19.3098	BURNS UNIT	EMERGENCY	5	0	0	0	0	0	0	1	320.4	0	164	0	634.21	0	278.26	0	263.52	0	181.79	0	399.25	399.25	0	0	Y	N	Y	1	0	0	0	0	0	0	0	0	0	0	0	0	0	0
144	47	M	170	80	27.6817	ACUTE SURGERY UNIT	EMERGENCY	9	0	0	0	0	0	0	4	320.4	0	164	0	634.21	0	278.26	0	263.52	0	181.79	0	399.25	1597	0	0	Y	N	Y	6	0	0	0	0	0	0	0	0	0	0	0	0	0	0
145	30	F	161	124	47.8377	VASCULAR	ELECTIVE	8	0	0	0	0	0	0	2	320.4	0	164	0	634.21	0	278.26	0	263.52	0	181.79	0	399.25	798.5	0	0	Y	N	Y	1	0	0	0	0	0	0	0	0	0	0	0	0	0	0
146	60	M	174	62	20.4783	GENERAL SURGICAL 3	EMERGENCY	84	0	10	5	8	0	0	18	320.4	0	164	1640	634.21	3171.05	278.26	2226.08	263.52	0	181.79	0	399.25	7186.5	0	0	Y	N	Y	2	0	0	0	0	0	Y	0	0	0	0	0	0	0	0
147	17	M	175	63	20.5714	ORTHOPAEDICS BLUE	EMERGENCY	9	0	0	0	0	0	0	2	320.4	0	164	0	634.21	0	278.26	0	263.52	0	181.79	0	399.25	798.5	0	0	Y	N	Y	1	0	0	0	0	0	0	0	0	0	0	0	0	0	0
148	59	M	163	80	30.1103	GENERAL SURGICAL 3	EMERGENCY	3	0	0	0	0	0	0	2	320.4	0	164	0	634.21	0	278.26	0	263.52	0	181.79	0	399.25	798.5	0	0	Y	N	N	0	0	0	0	0	0	0	0	0	0	0	0	0	0	0
149	90	F	0	40	0	ORTHOPAEDICS RAINBOW	EMERGENCY	8	0	0	0	0	0	0	2	320.4	0	164	0	634.21	0	278.26	0	263.52	0	181.79	0	399.25	798.5	0	0	Y	N	Y	2	0	0	0	0	0	0	0	0	0	0	0	0	0	0
150	58	M	170	100	34.6021	BURNS UNIT	EMERGENCY	28	0	0	0	0	0	0	5	320.4	0	164	0	634.21	0	278.26	0	263.52	0	181.79	0	399.25	1996.25	0	0	Y	N	Y	4	0	0	0	0	0	0	0	0	0	0	0	0	0	0
151	36	F	165	88.5	32.5069	OBSTETRICS	EMERGENCY	3	0	0	0	0	0	0	1	320.4	0	164	0	634.21	0	278.26	0	263.52	0	181.79	0	399.25	399.25	0	0	Y	N	Y	1	0	0	0	0	0	0	0	0	0	0	0	0	0	0
152	28	F	158	74	29.6427	EAR, NOSE & THROAT SURGERY	EMERGENCY	15	0	0	0	0	0	0	3	320.4	0	164	0	634.21	0	278.26	0	263.52	0	181.79	0	399.25	1197.75	0	0	Y	N	Y	2	0	0	0	0	0	0	0	0	0	0	0	0	0	0
153	38	F	160	55	21.4844	ORTHOPAEDICS RED	EMERGENCY	6	0	0	0	0	0	0	1	320.4	0	164	0	634.21	0	278.26	0	263.52	0	181.79	0	399.25	399.25	0	0	Y	N	Y	1	0	0	0	0	0	0	0	0	0	0	0	0	0	0
154	33	F	163	103	38.767	OBSTETRICS	EMERGENCY	3	0	0	0	0	0	0	4	320.4	0	164	0	634.21	0	278.26	0	263.52	0	181.79	0	399.25	1597	0	0	Y	N	Y	1	0	0	0	0	0	0	0	0	0	0	0	0	0	0
155	72	F	160	82	32.0312	GYNAEONCOLOGY	ELECTIVE	6	0	0	0	0	0	0	1	320.4	0	164	0	634.21	0	278.26	0	263.52	0	181.79	0	399.25	399.25	0	0	Y	N	Y	1	0	0	0	0	0	0	0	0	0	0	0	0	0	0
156	26	F	172	90	30.4218	OBSTETRICS & GYNAECOLOGY	EMERGENCY	11	0	0	0	0	0	0	5	320.4	0	164	0	634.21	0	278.26	0	263.52	0	181.79	0	399.25	1996.25	0	0	Y	N	N	0	0	0	0	0	0	0	0	0	0	0	0	0	0	0
157	66	M	175	82	26.7755	EAR, NOSE & THROAT SURGERY	ELECTIVE	19	0	0	0	0	0	0	4	320.4	0	164	0	634.21	0	278.26	0	263.52	0	181.79	0	399.25	1597	0	0	Y	N	Y	3	0	0	0	0	0	0	0	0	0	Y	0	0	0	0
158	73	M	0	0	0	PLASTICS AND RECONSTRUCTIVE	EMERGENCY	13	0	0	0	0	0	0	4	320.4	0	164	0	634.21	0	278.26	0	263.52	0	181.79	0	399.25	1597	0	0	Y	N	Y	1	0	0	0	0	0	0	0	0	0	0	0	0	0	0
159	62	M	185	113	33.0168	ORTHOPAEDICS BLUE	EMERGENCY	19	0	0	0	0	0	0	3	320.4	0	164	0	634.21	0	278.26	0	263.52	0	181.79	0	399.25	1197.75	0	0	Y	N	Y	2	0	0	0	0	0	0	0	0	0	0	0	0	0	0
160	65	M	0	64.2	0	GASTROENTEROLOGY	EMERGENCY	4	0	0	0	0	0	4	1	320.4	0	164	0	634.21	0	278.26	0	263.52	0	181.79	727.16	399.25	399.25	0	0	Y	N	Y	1	0	0	0	0	0	0	0	0	0	0	0	0	0	0
161	40	M	182	74	22.3403	ORTHOPAEDIC 1A	EMERGENCY	6	0	0	0	0	0	0	4	320.4	0	164	0	634.21	0	278.26	0	263.52	0	181.79	0	399.25	1597	0	0	Y	N	Y	1	0	0	0	0	0	0	0	0	0	0	0	0	0	0
162	89	M	0	73	0	VASCULAR	EMERGENCY	33	0	0	0	0	0	0	1	320.4	0	164	0	634.21	0	278.26	0	263.52	0	181.79	0	399.25	399.25	0	0	Y	N	Y	2	0	0	0	0	0	0	0	0	0	0	0	0	0	0
163	79	M	177	84	26.8122	ORTHOPAEDICS RED	EMERGENCY	15	0	0	0	0	0	4	9	320.4	0	164	0	634.21	0	278.26	0	263.52	0	181.79	727.16	399.25	3593.25	0	0	Y	N	Y	4	0	0	0	0	0	0	Y	0	0	0	0	0	0	0
164	77	F	165	98	35.9963	PLASTICS AND RECONSTRUCTIVE	EMERGENCY	14	0	0	0	0	0	0	2	320.4	0	164	0	634.21	0	278.26	0	263.52	0	181.79	0	399.25	798.5	0	0	Y	N	Y	1	0	0	0	0	0	0	0	0	0	0	0	0	0	0
165	50	F	152	75	32.4619	PLASTICS AND RECONSTRUCTIVE	EMERGENCY	51	0	0	0	0	0	0	4	320.4	0	164	0	634.21	0	278.26	0	263.52	0	181.79	0	399.25	1597	0	0	Y	N	Y	1	0	0	0	0	0	0	0	0	0	0	0	0	0	0
166	76	F	0	99.1	0	VASCULAR	EMERGENCY	13	0	0	0	0	0	0	2	320.4	0	164	0	634.21	0	278.26	0	263.52	0	181.79	0	399.25	798.5	0	0	Y	N	Y	1	0	0	0	0	0	0	0	0	0	0	0	0	0	0
167	51	F	169	86	30.111	PLASTICS AND RECONSTRUCTIVE	EMERGENCY	5	0	0	0	0	0	0	2	320.4	0	164	0	634.21	0	278.26	0	263.52	0	181.79	0	399.25	798.5	0	0	Y	N	Y	1	0	0	0	0	0	0	0	0	0	0	0	0	0	0
168	73	M	180	118	36.4198	MAXILLO-FACIAL SURGERY	EMERGENCY	5	0	0	0	0	0	0	2	320.4	0	164	0	634.21	0	278.26	0	263.52	0	181.79	0	399.25	798.5	0	0	Y	N	Y	1	0	0	0	0	0	0	0	0	0	0	0	0	0	0
169	35	F	163	95	35.756	OBSTETRICS	EMERGENCY	3	0	0	0	0	0	0	3	320.4	0	164	0	634.21	0	278.26	0	263.52	0	181.79	0	399.25	1197.75	0	0	Y	N	Y	1	0	0	0	0	0	0	0	0	0	0	0	0	0	0
170	73	F	160	73	28.5156	ORTHOPAEDICS RED	ELECTIVE	11	0	0	0	0	0	0	4	320.4	0	164	0	634.21	0	278.26	0	263.52	0	181.79	0	399.25	1597	0	0	Y	N	Y	3	0	0	0	0	0	0	0	0	0	0	0	0	0	0
171	43	M	175	165	53.8776	BURNS UNIT	EMERGENCY	12	0	0	0	0	0	0	4	320.4	0	164	0	634.21	0	278.26	0	263.52	0	181.79	0	399.25	1597	0	0	Y	N	Y	6	0	0	0	0	0	0	0	0	0	Y	0	0	0	0
172	35	F	174	74.9	24.7391	OBSTETRICS	ELECTIVE	23	0	0	0	0	0	0	1	320.4	0	164	0	634.21	0	278.26	0	263.52	0	181.79	0	399.25	399.25	0	0	Y	N	Y	1	0	0	0	0	0	0	0	0	0	0	0	0	0	0
173	76	M	0	0	0	PLASTICS AND RECONSTRUCTIVE	EMERGENCY	9	0	0	0	0	0	0	5	320.4	0	164	0	634.21	0	278.26	0	263.52	0	181.79	0	399.25	1996.25	0	0	Y	N	Y	2	0	0	0	0	0	0	0	0	0	0	0	0	0	0
174	75	M	160	108	42.1875	NEUROSURGICAL	ELECTIVE	7	0	0	0	0	0	3	3	320.4	0	164	0	634.21	0	278.26	0	263.52	0	181.79	545.37	399.25	1197.75	0	0	Y	N	Y	1	0	0	0	0	0	0	0	0	0	0	0	0	0	0
175	71	M	175	0	0	GASTROENTEROLOGY	EMERGENCY	15	0	16	0	0	0	2	16	320.4	0	164	2624	634.21	0	278.26	0	263.52	0	181.79	363.58	399.25	6388	0	0	Y	N	Y	1	0	0	0	0	0	0	0	0	0	0	0	0	0	0
176	86	M	172	69.3	23.4248	GENERAL SURGICAL 3	ELECTIVE	7	0	0	0	0	0	0	1	320.4	0	164	0	634.21	0	278.26	0	263.52	0	181.79	0	399.25	399.25	0	0	Y	N	N	0	0	0	0	0	0	0	0	0	0	0	0	0	0	0
177	82	M	175	90	29.3878	VASCULAR	EMERGENCY	10	0	0	0	0	0	0	1	320.4	0	164	0	634.21	0	278.26	0	263.52	0	181.79	0	399.25	399.25	0	0	Y	N	Y	1	0	0	0	0	0	0	0	0	0	0	0	0	0	0
178	71	M	170	63	21.7993	UROLOGY	EMERGENCY	12	0	0	0	0	0	0	14	320.4	0	164	0	634.21	0	278.26	0	263.52	0	181.79	0	399.25	5589.5	0	0	Y	N	Y	3	0	0	0	0	0	0	0	0	0	0	0	0	0	0
179	74	M	173	74.3	24.8254	VASCULAR	ELECTIVE	10	0	0	0	0	0	0	1	320.4	0	164	0	634.21	0	278.26	0	263.52	0	181.79	0	399.25	399.25	400	150	Y	Y	Y	5	0	0	0	0	0	0	0	0	0	0	0	0	0	0
180	28	F	179	98	30.5858	GYNAECOLOGY	ELECTIVE	5	0	0	0	0	0	0	0	320.4	0	164	0	634.21	0	278.26	0	263.52	0	181.79	0	399.25	0	353	353	N	Y	Y	1	0	0	0	0	0	0	0	0	0	0	0	0	0	0
181	84	M	167	91.7	32.8803	VASCULAR	EMERGENCY	27	0	0	0	0	0	0	6	320.4	0	164	0	634.21	0	278.26	0	263.52	0	181.79	0	399.25	2395.5	0	0	Y	N	Y	2	0	0	0	0	0	0	0	0	0	0	0	0	0	0
182	76	M	190	96	26.5928	VASCULAR	EMERGENCY	23	0	0	0	0	0	0	3	320.4	0	164	0	634.21	0	278.26	0	263.52	0	181.79	0	399.25	1197.75	0	0	Y	N	Y	4	0	0	0	0	0	0	0	0	0	0	0	0	0	0
183	66	M	0	0	0	GASTROENTEROLOGY	EMERGENCY	7	0	0	0	1	0	0	7	320.4	0	164	0	634.21	0	278.26	278.26	263.52	0	181.79	0	399.25	2794.75	0	0	Y	N	N	0	0	0	0	0	0	0	0	0	0	0	0	0	0	0
184	76	F	160.02	63	24.6032	ORTHOPAEDICS BLUE	EMERGENCY	9	0	0	0	0	0	0	2	320.4	0	164	0	634.21	0	278.26	0	263.52	0	181.79	0	399.25	798.5	0	0	Y	N	Y	3	0	0	0	0	0	0	0	0	0	0	0	0	0	0
185	71	M	175	73	23.8367	VASCULAR	EMERGENCY	16	0	0	0	0	0	0	3	320.4	0	164	0	634.21	0	278.26	0	263.52	0	181.79	0	399.25	1197.75	0	0	Y	N	Y	6	0	0	0	0	0	0	0	0	0	Y	0	0	0	0
186	64	F	0	58	0	VASCULAR	ELECTIVE	28	0	0	0	0	0	0	2	320.4	0	164	0	634.21	0	278.26	0	263.52	0	181.79	0	399.25	798.5	0	0	Y	N	Y	1	0	0	0	0	0	0	0	0	0	Y	0	0	0	0
187	23	F	165	100	36.7309	GYNAECOLOGY	EMERGENCY	4	0	0	0	0	0	0	2	320.4	0	164	0	634.21	0	278.26	0	263.52	0	181.79	0	399.25	798.5	0	0	Y	N	Y	1	0	0	0	0	0	0	0	0	0	0	0	0	0	0
188	67	F	172	114	38.5343	VASCULAR	EMERGENCY	26	0	0	0	0	0	0	2	320.4	0	164	0	634.21	0	278.26	0	263.52	0	181.79	0	399.25	798.5	0	0	Y	N	Y	1	0	0	0	0	0	0	0	0	0	0	0	0	0	0
189	82	M	181	86.2	26.3118	GENERAL SURGICAL 2	ELECTIVE	6	0	0	0	0	0	0	1	320.4	0	164	0	634.21	0	278.26	0	263.52	0	181.79	0	399.25	399.25	0	0	Y	N	Y	4	0	0	0	0	0	0	0	0	0	0	0	0	0	0
190	64	F	170	140	48.4429	GASTROENTEROLOGY	EMERGENCY	10	0	0	0	0	0	0	5	320.4	0	164	0	634.21	0	278.26	0	263.52	0	181.79	0	399.25	1996.25	0	0	Y	N	Y	1	0	0	0	0	0	0	0	0	0	0	0	0	0	0
191	44	M	158	105	42.0606	GENERAL SURGICAL 1	EMERGENCY	14	0	0	0	0	0	0	1	320.4	0	164	0	634.21	0	278.26	0	263.52	0	181.79	0	399.25	399.25	0	0	Y	N	Y	2	0	0	0	0	0	0	0	0	0	0	0	0	0	0
192	63	F	159	69	27.2932	PLASTICS AND RECONSTRUCTIVE	ELECTIVE	28	0	0	0	0	0	0	4	320.4	0	164	0	634.21	0	278.26	0	263.52	0	181.79	0	399.25	1597	0	0	Y	N	Y	2	0	0	0	Y	0	0	0	0	0	0	0	0	0	0
193	23	M	182	172	51.9261	GENERAL SURGICAL 4	EMERGENCY	7	0	0	0	11	0	0	2	320.4	0	164	0	634.21	0	278.26	3060.86	263.52	0	181.79	0	399.25	798.5	0	0	Y	N	Y	3	0	0	0	0	0	0	0	0	0	Y	0	0	0	0
194	48	F	170	51.2	17.7163	GENERAL SURGICAL 2	ELECTIVE	11	0	0	0	0	0	0	2	320.4	0	164	0	634.21	0	278.26	0	263.52	0	181.79	0	399.25	798.5	0	0	Y	N	Y	3	0	0	0	0	0	0	0	0	0	0	0	0	0	0
195	61	F	163	70	26.3465	GENERAL SURGICAL 1	ELECTIVE	4	0	0	0	0	0	0	1	320.4	0	164	0	634.21	0	278.26	0	263.52	0	181.79	0	399.25	399.25	0	0	Y	N	Y	4	0	0	0	0	0	0	0	0	0	0	0	0	0	0
196	73	M	172	87	29.4078	ORTHOPAEDICS BLACK	ELECTIVE	6	0	0	0	0	0	0	0	320.4	0	164	0	634.21	0	278.26	0	263.52	0	181.79	0	399.25	0	316	316	N	Y	N	0	0	0	0	0	0	0	0	0	0	0	0	0	0	0
197	66	M	173	96	32.0759	GENERAL SURGICAL 4	ELECTIVE	6	0	0	0	0	0	0	1	320.4	0	164	0	634.21	0	278.26	0	263.52	0	181.79	0	399.25	399.25	0	0	Y	N	Y	1	0	0	0	0	0	0	0	Y	0	0	0	0	0	0
198	34	F	175	0	0	OBSTETRICS & GYNAECOLOGY	EMERGENCY	3	0	0	0	0	0	0	2	320.4	0	164	0	634.21	0	278.26	0	263.52	0	181.79	0	399.25	798.5	0	0	Y	N	Y	1	0	0	0	0	0	0	0	0	0	0	0	0	0	0
199	25	F	165	72	26.4463	OBSTETRICS	EMERGENCY	4	0	0	0	0	0	0	2	320.4	0	164	0	634.21	0	278.26	0	263.52	0	181.79	0	399.25	798.5	0	0	Y	N	Y	3	0	0	0	0	0	0	0	0	0	0	0	0	0	0
200	62	M	173	81	27.0641	ORTHOPAEDICS RED	EMERGENCY	6	0	0	0	1	0	0	5	320.4	0	164	0	634.21	0	278.26	278.26	263.52	0	181.79	0	399.25	1996.25	0	0	Y	N	Y	4	0	0	0	0	0	0	0	0	0	0	0	0	0	0
201	73	F	147	54	24.9896	VASCULAR	EMERGENCY	9	0	0	0	0	0	0	4	320.4	0	164	0	634.21	0	278.26	0	263.52	0	181.79	0	399.25	1597	0	0	Y	N	Y	3	0	0	0	0	0	0	0	0	0	0	0	0	0	0
202	29	F	172	72	24.3375	OBSTETRICS & GYNAECOLOGY	EMERGENCY	2	0	0	0	0	0	0	2	320.4	0	164	0	634.21	0	278.26	0	263.52	0	181.79	0	399.25	798.5	0	0	Y	N	N	0	0	0	0	0	0	0	0	0	0	0	0	0	0	0
203	59	M	177	81	25.8546	GASTROENTEROLOGY	EMERGENCY	4	0	0	0	0	0	2	1	320.4	0	164	0	634.21	0	278.26	0	263.52	0	181.79	363.58	399.25	399.25	0	0	Y	N	Y	1	0	0	0	0	0	0	0	0	0	0	0	0	0	0
204	86	M	172	79	26.7036	PLASTICS AND RECONSTRUCTIVE	ELECTIVE	9	0	0	0	0	0	1	3	320.4	0	164	0	634.21	0	278.26	0	263.52	0	181.79	181.79	399.25	1197.75	0	0	Y	N	Y	5	0	0	0	0	0	0	0	0	0	Y	0	0	0	0
205	80	F	148	52	23.74	GENERAL SURGICAL 4	ELECTIVE	7	0	0	0	0	0	0	1	320.4	0	164	0	634.21	0	278.26	0	263.52	0	181.79	0	399.25	399.25	0	0	Y	N	Y	2	0	0	0	0	0	0	0	0	0	0	0	0	0	0
206	28	F	167	81	29.0437	OBSTETRICS	EMERGENCY	8	0	0	0	0	0	0	1	320.4	0	164	0	634.21	0	278.26	0	263.52	0	181.79	0	399.25	399.25	0	0	Y	N	Y	3	0	0	0	0	0	0	0	0	0	0	0	0	0	0
207	55	M	168	68	24.093	VASCULAR	ELECTIVE	11	0	0	0	0	0	0	2	320.4	0	164	0	634.21	0	278.26	0	263.52	0	181.79	0	399.25	798.5	0	0	Y	N	Y	1	0	0	0	0	0	0	0	0	0	0	0	0	0	0
208	65	M	180	86.8	26.7901	GENERAL SURGICAL 2	ELECTIVE	27	0	0	0	0	0	0	1	320.4	0	164	0	634.21	0	278.26	0	263.52	0	181.79	0	399.25	399.25	0	0	Y	N	Y	1	0	0	0	0	0	0	0	0	0	0	0	0	0	0
209	33	F	157	53	21.5019	OBSTETRICS & GYNAECOLOGY	EMERGENCY	7	0	0	0	0	0	0	2	320.4	0	164	0	634.21	0	278.26	0	263.52	0	181.79	0	399.25	798.5	0	0	Y	N	Y	2	0	0	0	0	0	0	0	0	0	0	0	0	0	0
210	68	M	187	96	27.4529	GENERAL SURGICAL 1	EMERGENCY	5	0	0	1	2	0	0	4	320.4	0	164	0	634.21	634.21	278.26	556.52	263.52	0	181.79	0	399.25	1597	0	0	Y	N	Y	1	0	0	0	0	0	0	0	0	0	0	0	0	0	0
211	70	F	158.3	61.6	24.5821	PLASTICS AND RECONSTRUCTIVE	ELECTIVE	8	0	0	0	0	0	0	2	320.4	0	164	0	634.21	0	278.26	0	263.52	0	181.79	0	399.25	798.5	0	0	Y	N	Y	6	0	0	0	0	0	0	0	0	0	Y	0	0	0	0
212	24	F	163	70.5	26.5347	ORTHOPAEDICS GEEN	EMERGENCY	13	0	0	0	0	0	0	2	320.4	0	164	0	634.21	0	278.26	0	263.52	0	181.79	0	399.25	798.5	0	0	Y	N	Y	1	0	0	0	0	0	0	0	0	0	0	0	0	0	0
213	49	F	158	68	27.2392	NEUROSURGICAL	EMERGENCY	31	0	0	0	0	0	0	2	320.4	0	164	0	634.21	0	278.26	0	263.52	0	181.79	0	399.25	798.5	0	0	Y	N	Y	5	0	0	0	0	0	0	0	0	0	Y	0	0	0	0
214	56	M	179	125	39.0125	ORTHOPAEDICS BLUE	ELECTIVE	5	0	0	0	0	0	0	0	320.4	0	164	0	634.21	0	278.26	0	263.52	0	181.79	0	399.25	0	463	463	N	Y	Y	2	0	0	0	0	0	0	0	0	0	0	0	0	0	0
215	66	M	182	76	22.9441	EAR, NOSE & THROAT SURGERY	EMERGENCY	25	0	0	0	0	0	0	1	320.4	0	164	0	634.21	0	278.26	0	263.52	0	181.79	0	399.25	399.25	0	0	Y	N	Y	2	0	0	0	0	0	0	0	0	0	0	0	0	0	0
216	76	F	141	68	34.2035	GYNAEONCOLOGY	ELECTIVE	11	0	0	0	0	0	0	1	320.4	0	164	0	634.21	0	278.26	0	263.52	0	181.79	0	399.25	399.25	0	0	Y	N	Y	5	0	0	0	0	0	0	0	0	0	0	0	0	0	0
217	59	M	175	87	28.4082	PLASTICS AND RECONSTRUCTIVE	EMERGENCY	13	0	0	0	1	0	0	3	320.4	0	164	0	634.21	0	278.26	278.26	263.52	0	181.79	0	399.25	1197.75	0	0	Y	N	Y	7	0	0	0	0	0	0	0	0	0	0	0	0	0	Y
218	59	M	175	87	28.4082	VASCULAR	EMERGENCY	13	0	0	0	1	0	0	3	320.4	0	164	0	634.21	0	278.26	278.26	263.52	0	181.79	0	399.25	1197.75	0	0	Y	N	Y	5	0	0	0	0	0	0	0	0	0	0	0	0	0	Y
219	36	M	186	72	20.8117	THORACIC	ELECTIVE	7	0	0	0	0	0	0	3	320.4	0	164	0	634.21	0	278.26	0	263.52	0	181.79	0	399.25	1197.75	0	0	Y	N	Y	1	0	0	0	0	0	0	0	0	0	0	0	0	0	0
220	48	M	156	72	29.5858	ORTHOPAEDICS RAINBOW	EMERGENCY	33	0	0	0	0	0	0	2	320.4	0	164	0	634.21	0	278.26	0	263.52	0	181.79	0	399.25	798.5	0	0	Y	N	Y	1	0	0	0	0	0	0	0	0	0	0	0	0	0	0
221	73	F	167	105.6	37.8644	NEUROSURGICAL	ELECTIVE	18	0	0	0	2	0	1	4	320.4	0	164	0	634.21	0	278.26	556.52	263.52	0	181.79	181.79	399.25	1597	0	0	Y	N	Y	2	0	0	0	0	0	0	0	0	0	0	0	0	0	0
222	43	F	178	68.9	21.746	ORTHOPAEDICS WHITE	EMERGENCY	14	0	0	0	0	0	6	2	320.4	0	164	0	634.21	0	278.26	0	263.52	0	181.79	1090.74	399.25	798.5	0	0	Y	N	N	0	0	0	0	0	0	0	0	0	0	0	0	0	0	0
223	71	M	166	79	28.6689	PLASTICS AND RECONSTRUCTIVE	ELECTIVE	59	0	0	0	0	0	0	7	320.4	0	164	0	634.21	0	278.26	0	263.52	0	181.79	0	399.25	2794.75	0	0	Y	N	Y	2	0	0	0	0	0	0	0	0	0	0	0	0	0	0
224	55	M	161	78	30.0914	ORTHOPAEDICS BLACK	ELECTIVE	4	0	0	0	0	0	0	1	320.4	0	164	0	634.21	0	278.26	0	263.52	0	181.79	0	399.25	399.25	0	0	Y	N	Y	2	0	0	0	0	0	0	0	0	0	Y	0	0	0	0
225	72	F	172.72	70	23.4646	ORTHOPAEDICS GEEN	EMERGENCY	11	0	0	0	2	0	0	2	320.4	0	164	0	634.21	0	278.26	556.52	263.52	0	181.79	0	399.25	798.5	0	0	Y	N	N	0	0	0	0	0	0	0	0	0	0	0	0	0	0	0
226	51	F	163	70	26.3465	ORTHOPAEDICS BLACK	ELECTIVE	21	0	0	0	0	0	0	0	320.4	0	164	0	634.21	0	278.26	0	263.52	0	181.79	0	399.25	0	395	395	N	Y	Y	3	0	0	0	0	0	0	0	0	0	0	0	0	0	0
227	48	F	169	91	31.8616	GYNAECOLOGY	EMERGENCY	24	0	0	0	0	0	0	5	320.4	0	164	0	634.21	0	278.26	0	263.52	0	181.79	0	399.25	1996.25	0	0	Y	N	Y	1	0	0	0	0	0	0	0	0	0	0	0	0	0	0
228	60	F	165	60	22.0386	ORTHOPAEDIC 3B	ELECTIVE	13	0	0	0	0	0	0	2	320.4	0	164	0	634.21	0	278.26	0	263.52	0	181.79	0	399.25	798.5	0	0	Y	N	Y	3	0	0	0	0	0	0	0	0	0	Y	0	0	0	0
229	73	M	178	60	18.937	GENERAL SURGICAL 4	ELECTIVE	16	0	0	0	0	0	0	3	320.4	0	164	0	634.21	0	278.26	0	263.52	0	181.79	0	399.25	1197.75	0	0	Y	N	Y	4	0	0	0	0	0	0	0	0	0	0	0	0	0	0
230	84	F	159	65	25.711	ORTHOPAEDICS BLACK	EMERGENCY	16	0	0	0	0	0	0	1	320.4	0	164	0	634.21	0	278.26	0	263.52	0	181.79	0	399.25	399.25	248	248	Y	Y	Y	4	0	0	0	0	0	0	0	0	0	0	0	0	0	0
231	39	F	157	62.5	25.356	OBSTETRICS	ELECTIVE	10	0	0	0	1	0	0	2	320.4	0	164	0	634.21	0	278.26	278.26	263.52	0	181.79	0	399.25	798.5	455	455	Y	Y	Y	1	0	0	0	0	0	0	0	0	0	0	0	0	0	0
232	76	M	156	78.4	32.2156	VASCULAR	ELECTIVE	14	0	0	0	0	0	0	0	320.4	0	164	0	634.21	0	278.26	0	263.52	0	181.79	0	399.25	0	595	590	N	Y	Y	3	0	0	0	0	0	0	0	0	0	0	0	0	0	0
233	53	M	185	83	24.2513	ORTHOPAEDICS BLACK	EMERGENCY	47	0	0	0	0	0	0	2	320.4	0	164	0	634.21	0	278.26	0	263.52	0	181.79	0	399.25	798.5	0	0	Y	N	Y	1	0	0	0	0	0	0	0	0	0	0	0	0	0	0
234	72	M	0	0	0	GENERAL SURGICAL 3	ELECTIVE	16	0	0	0	0	0	0	2	320.4	0	164	0	634.21	0	278.26	0	263.52	0	181.79	0	399.25	798.5	0	0	Y	N	Y	2	0	0	0	0	0	0	0	0	0	Y	0	0	0	0
235	70	F	0	0	0	ORTHOPAEDICS RED	ELECTIVE	4	0	0	0	0	0	0	1	320.4	0	164	0	634.21	0	278.26	0	263.52	0	181.79	0	399.25	399.25	0	0	Y	N	N	0	0	0	0	0	0	0	0	0	0	0	0	0	0	0
236	69	F	164	101	37.5521	GENERAL SURGICAL 2	ELECTIVE	8	0	0	0	2	0	0	2	320.4	0	164	0	634.21	0	278.26	556.52	263.52	0	181.79	0	399.25	798.5	0	0	Y	N	Y	6	0	0	0	0	0	0	Y	0	0	0	0	0	0	0
237	20	F	147.5	54	24.8205	ORTHOPAEDICS BLACK	ELECTIVE	11	0	0	0	0	0	0	2	320.4	0	164	0	634.21	0	278.26	0	263.52	0	181.79	0	399.25	798.5	499	499	Y	Y	Y	1	0	0	0	0	0	0	0	0	0	0	0	0	0	0
238	73	M	172.7	127	42.5813	VASCULAR	EMERGENCY	41	0	0	0	0	0	0	10	320.4	0	164	0	634.21	0	278.26	0	263.52	0	181.79	0	399.25	3992.5	0	0	Y	N	Y	2	0	0	0	0	0	0	0	0	0	Y	0	0	0	0
239	26	F	160	61	23.8281	GYNAECOLOGY	EMERGENCY	2	0	0	0	0	0	0	2	320.4	0	164	0	634.21	0	278.26	0	263.52	0	181.79	0	399.25	798.5	0	0	Y	N	Y	3	0	0	0	0	0	0	0	0	0	0	0	0	0	0
240	22	F	173	77.5	25.8946	OBSTETRICS & GYNAECOLOGY	EMERGENCY	5	0	0	0	0	0	0	2	320.4	0	164	0	634.21	0	278.26	0	263.52	0	181.79	0	399.25	798.5	0	0	Y	N	Y	2	0	0	0	0	0	0	0	0	0	0	0	0	0	0
241	49	M	166.37	85	30.7092	GENERAL SURGICAL 1	EMERGENCY	11	0	0	0	0	0	0	1	320.4	0	164	0	634.21	0	278.26	0	263.52	0	181.79	0	399.25	399.25	0	0	Y	N	Y	1	0	0	0	0	0	0	0	0	0	0	0	0	0	0
242	84	F	152	70	30.2978	VASCULAR	ELECTIVE	17	0	0	0	0	0	0	0	320.4	0	164	0	634.21	0	278.26	0	263.52	0	181.79	0	399.25	0	337	337	N	Y	Y	2	0	0	0	0	0	0	0	0	0	0	0	0	0	0
243	79	M	168	65	23.03	NEUROSURGICAL	EMERGENCY	5	0	0	0	1	0	0	1	320.4	0	164	0	634.21	0	278.26	278.26	263.52	0	181.79	0	399.25	399.25	0	0	Y	N	Y	1	0	0	0	0	0	0	0	0	0	0	0	0	0	0
244	35	F	0	56.3	0	OBSTETRICS	EMERGENCY	4	0	0	0	0	0	0	5	320.4	0	164	0	634.21	0	278.26	0	263.52	0	181.79	0	399.25	1996.25	0	0	Y	N	Y	4	0	0	0	0	0	0	0	0	0	0	0	0	0	0
245	32	F	155	54.1	22.5182	GYNAECOLOGY	EMERGENCY	28	0	0	0	0	0	0	0	320.4	0	164	0	634.21	0	278.26	0	263.52	0	181.79	0	399.25	0	450	250	N	Y	Y	1	0	0	0	0	0	0	0	0	0	0	0	0	0	0
246	30	F	165	63	23.1405	OBSTETRICS	ELECTIVE	3	0	0	0	0	0	0	0	320.4	0	164	0	634.21	0	278.26	0	263.52	0	181.79	0	399.25	0	200	200	N	Y	N	0	0	0	0	0	0	0	0	0	0	0	0	0	0	0
247	31	F	164	73	27.1416	Obstetrics	ELECTIVE	27	0	0	0	0	0	0	0	320.4	0	164	0	634.21	0	278.26	0	263.52	0	181.79	0	399.25	0	144	144	N	Y	N	0	0	0	0	0	0	0	0	0	0	0	0	0	0	0
248	72	M	170	74.5	25.7785	VASCULAR	EMERGENCY	8	0	0	0	0	0	0	1	320.4	0	164	0	634.21	0	278.26	0	263.52	0	181.79	0	399.25	399.25	0	0	Y	N	Y	1	0	0	0	0	0	0	0	0	0	0	0	0	0	0
249	68	M	0	45	0	PLASTICS AND RECONSTRUCTIVE	ELECTIVE	37	0	0	0	0	0	0	3	320.4	0	164	0	634.21	0	278.26	0	263.52	0	181.79	0	399.25	1197.75	0	0	Y	N	Y	1	0	0	0	0	0	0	0	0	0	0	0	0	0	0
250	71	M	0	100	0	GENERAL SURGICAL 2	EMERGENCY	4	0	0	0	0	0	0	2	320.4	0	164	0	634.21	0	278.26	0	263.52	0	181.79	0	399.25	798.5	0	0	Y	N	Y	1	0	0	0	0	0	0	0	0	0	0	0	0	0	0
251	60	F	175	100	32.6531	GENERAL SURGICAL 3	ELECTIVE	18	0	0	0	0	1	2	7	320.4	0	164	0	634.21	0	278.26	0	263.52	263.52	181.79	363.58	399.25	2794.75	0	0	Y	N	Y	2	0	0	0	0	0	0	0	0	0	Y	0	0	0	0
252	25	F	178	110	34.7178	OBSTETRICS	ELECTIVE	3	0	0	0	0	0	0	3	320.4	0	164	0	634.21	0	278.26	0	263.52	0	181.79	0	399.25	1197.75	0	0	Y	N	Y	1	0	0	0	0	0	0	0	0	0	0	0	0	0	0
253	49	F	166	78	28.306	ORTHOPAEDICS GEEN	EMERGENCY	14	0	0	0	0	0	0	1	320.4	0	164	0	634.21	0	278.26	0	263.52	0	181.79	0	399.25	399.25	0	0	Y	N	Y	4	0	0	0	0	0	0	0	0	0	0	0	0	0	0
254	60	M	179	85	26.5285	GENERAL SURGICAL 2	EMERGENCY	28	0	0	0	0	0	0	4	320.4	0	164	0	634.21	0	278.26	0	263.52	0	181.79	0	399.25	1597	0	0	Y	N	Y	2	0	0	0	0	0	0	0	0	0	Y	0	0	0	0
255	66	F	165	43	15.7943	ORTHOPAEDICS RED	EMERGENCY	8	0	0	0	0	0	0	1	320.4	0	164	0	634.21	0	278.26	0	263.52	0	181.79	0	399.25	399.25	0	0	Y	N	Y	1	0	0	0	0	0	0	0	0	0	0	0	0	0	0
256	55	F	154	93	39.214	EAR, NOSE & THROAT SURGERY	ELECTIVE	11	0	0	0	0	0	0	2	320.4	0	164	0	634.21	0	278.26	0	263.52	0	181.79	0	399.25	798.5	0	0	Y	N	Y	1	0	0	0	0	0	0	0	0	0	0	0	0	0	0
257	74	M	168	58	20.5499	ORTHOPAEDICS BLACK	ELECTIVE	18	0	0	0	0	0	0	0	320.4	0	164	0	634.21	0	278.26	0	263.52	0	181.79	0	399.25	0	180	180	N	Y	N	0	0	0	0	0	0	0	0	0	0	0	0	0	0	0
258	70	M	166	59	21.4109	VASCULAR	EMERGENCY	15	0	0	0	0	0	0	0	320.4	0	164	0	634.21	0	278.26	0	263.52	0	181.79	0	399.25	0	633	630	N	Y	Y	2	0	0	0	0	0	0	0	0	0	0	0	0	0	0
259	65	M	170	101	34.9481	VASCULAR	EMERGENCY	6	0	0	0	0	0	0	2	320.4	0	164	0	634.21	0	278.26	0	263.52	0	181.79	0	399.25	798.5	0	0	Y	N	Y	3	0	0	0	0	0	0	0	0	0	0	0	0	0	0
260	57	M	167	52.5	18.8246	MAXILLO-FACIAL SURGERY	ELECTIVE	12	0	0	0	0	0	0	2	320.4	0	164	0	634.21	0	278.26	0	263.52	0	181.79	0	399.25	798.5	0	0	Y	N	Y	3	0	0	0	0	0	0	0	0	0	0	0	0	0	0
261	86	M	0	110	0	VASCULAR	EMERGENCY	23	0	0	0	0	0	0	6	320.4	0	164	0	634.21	0	278.26	0	263.52	0	181.79	0	399.25	2395.5	0	0	Y	N	Y	3	0	0	0	0	0	0	0	0	0	0	0	0	0	0
262	48	M	178	136	42.9239	EAR, NOSE & THROAT SURGERY	EMERGENCY	45	0	0	3	10	0	2	17	320.4	0	164	0	634.21	1902.63	278.26	2782.6	263.52	0	181.79	363.58	399.25	6787.25	0	0	Y	N	Y	1	0	0	0	0	0	0	0	0	0	Y	0	0	0	0
263	73	F	167.64	75	26.6874	NEUROSURGICAL	EMERGENCY	86	0	0	0	0	0	0	3	320.4	0	164	0	634.21	0	278.26	0	263.52	0	181.79	0	399.25	1197.75	0	0	Y	N	Y	2	0	0	0	0	0	0	0	0	0	Y	0	0	0	0
264	76	M	157	80	32.4557	ORTHOPAEDICS RED	EMERGENCY	7	0	0	0	0	0	0	2	320.4	0	164	0	634.21	0	278.26	0	263.52	0	181.79	0	399.25	798.5	0	0	Y	N	Y	1	0	0	0	0	0	0	0	0	0	0	0	0	0	0
265	61	F	157	70	28.3987	VASCULAR	EMERGENCY	46	0	0	0	0	0	0	4	320.4	0	164	0	634.21	0	278.26	0	263.52	0	181.79	0	399.25	1597	0	0	Y	N	Y	3	0	0	0	0	0	0	0	0	0	0	0	0	0	0
266	69	M	163	79	29.7339	GENERAL SURGICAL 3	ELECTIVE	40	0	0	0	0	0	0	4	320.4	0	164	0	634.21	0	278.26	0	263.52	0	181.79	0	399.25	1597	0	0	Y	N	Y	7	0	0	0	0	0	0	0	0	0	Y	0	0	0	0
267	65	F	0	97	0	VASCULAR	EMERGENCY	29	0	0	0	0	0	0	1	320.4	0	164	0	634.21	0	278.26	0	263.52	0	181.79	0	399.25	399.25	0	0	Y	N	Y	4	0	0	0	0	0	0	0	0	0	Y	0	0	0	0
268	76	M	167	85	30.478	ORTHOPAEDICS GEEN	ELECTIVE	11	0	0	0	0	0	0	3	320.4	0	164	0	634.21	0	278.26	0	263.52	0	181.79	0	399.25	1197.75	0	0	Y	N	Y	7	0	0	0	0	0	0	0	0	0	Y	0	0	0	0
269	70	M	159	64.5	25.5132	MAXILLO-FACIAL SURGERY	ELECTIVE	8	0	0	0	0	0	0	1	320.4	0	164	0	634.21	0	278.26	0	263.52	0	181.79	0	399.25	399.25	0	0	Y	N	Y	1	0	0	0	0	0	0	0	0	0	0	0	0	0	0
270	85	F	0	57	0	ORTHOPAEDICS GEEN	EMERGENCY	13	0	0	0	0	0	0	1	320.4	0	164	0	634.21	0	278.26	0	263.52	0	181.79	0	399.25	399.25	0	0	Y	N	Y	2	0	0	0	0	0	0	0	0	0	0	0	0	0	0
271	80	M	180	83	25.6173	VASCULAR	EMERGENCY	22	0	0	0	0	0	1	5	320.4	0	164	0	634.21	0	278.26	0	263.52	0	181.79	181.79	399.25	1996.25	0	0	Y	N	Y	5	0	0	0	0	0	0	0	0	0	Y	0	0	0	0
272	38	M	187	85	24.3072	ORTHOPAEDICS GEEN	EMERGENCY	13	0	0	0	0	0	0	2	320.4	0	164	0	634.21	0	278.26	0	263.52	0	181.79	0	399.25	798.5	0	0	Y	N	Y	2	0	0	0	0	0	0	0	0	0	0	0	0	0	0
273	29	M	175	75	24.4898	ORTHOPAEDICS WHITE	EMERGENCY	11	0	0	0	0	0	0	2	320.4	0	164	0	634.21	0	278.26	0	263.52	0	181.79	0	399.25	798.5	0	0	Y	N	Y	2	0	0	0	0	0	0	0	0	0	0	0	0	0	0
274	39	F	163	73	27.4756	GASTROENTEROLOGY	EMERGENCY	8	5	10	0	1	0	3	10	320.4	1602	164	1640	634.21	0	278.26	278.26	263.52	0	181.79	545.37	399.25	3992.5	0	0	Y	N	Y	3	0	0	0	0	0	0	0	0	0	0	0	0	0	0
275	60	M	0	65	0	UROLOGY	EMERGENCY	9	0	5	3	0	0	2	6	320.4	0	164	820	634.21	1902.63	278.26	0	263.52	0	181.79	363.58	399.25	2395.5	0	0	Y	N	N	0	0	0	0	0	0	0	0	0	0	0	0	0	0	0
276	37	F	168	68	24.093	GYNAECOLOGY	EMERGENCY	2	0	0	0	0	0	0	2	320.4	0	164	0	634.21	0	278.26	0	263.52	0	181.79	0	399.25	798.5	0	0	Y	N	Y	1	0	0	0	0	0	0	0	0	0	0	0	0	0	0
277	30	F	172	0	0	OBSTETRICS	EMERGENCY	3	0	0	0	0	0	0	2	320.4	0	164	0	634.21	0	278.26	0	263.52	0	181.79	0	399.25	798.5	0	0	Y	N	Y	3	0	0	0	0	0	0	0	0	0	0	0	0	0	0
278	24	F	152	85	36.7902	GYNAECOLOGY	EMERGENCY	3	0	0	0	0	0	0	3	320.4	0	164	0	634.21	0	278.26	0	263.52	0	181.79	0	399.25	1197.75	0	0	Y	N	Y	1	0	0	0	0	0	0	0	0	0	0	0	0	0	0
279	88	M	0	0	0	UROLOGY	EMERGENCY	20	0	0	0	0	0	0	2	320.4	0	164	0	634.21	0	278.26	0	263.52	0	181.79	0	399.25	798.5	0	0	Y	N	Y	2	0	0	0	0	0	0	0	0	0	0	0	0	0	0
280	85	M	168	65	23.03	UROLOGY	ELECTIVE	61	0	0	0	0	0	0	1	320.4	0	164	0	634.21	0	278.26	0	263.52	0	181.79	0	399.25	399.25	0	0	Y	N	Y	4	0	0	0	0	0	0	0	0	0	0	0	0	0	0
281	28	F	163	0	0	GYNAEONCOLOGY	EMERGENCY	4	5	0	0	0	0	0	3	320.4	1602	164	0	634.21	0	278.26	0	263.52	0	181.79	0	399.25	1197.75	0	0	Y	N	Y	1	0	0	0	0	0	0	0	0	0	0	0	0	0	0
282	31	M	186	80	23.1241	ORTHOPAEDICS BLACK	ELECTIVE	8	0	0	0	0	0	0	0	320.4	0	164	0	634.21	0	278.26	0	263.52	0	181.79	0	399.25	0	164	160	N	Y	N	0	0	0	0	0	0	0	0	0	0	0	0	0	0	0
283	26	F	164	61	22.68	OBSTETRICS	ELECTIVE	1	0	0	0	0	0	0	1	320.4	0	164	0	634.21	0	278.26	0	263.52	0	181.79	0	399.25	399.25	0	0	Y	N	Y	1	0	0	0	0	0	0	0	0	0	0	0	0	0	0
284	68	M	190	106	29.3629	UROLOGY	ELECTIVE	8	0	0	0	0	0	0	2	320.4	0	164	0	634.21	0	278.26	0	263.52	0	181.79	0	399.25	798.5	0	0	Y	N	Y	3	0	0	0	0	0	0	0	0	0	0	0	0	0	0
285	49	F	178	104	32.8241	ORTHOPAEDICS BLUE	EMERGENCY	26	0	0	0	0	0	0	6	320.4	0	164	0	634.21	0	278.26	0	263.52	0	181.79	0	399.25	2395.5	0	0	Y	N	Y	3	0	0	0	0	0	0	0	0	0	0	0	0	0	0
286	43	M	178	80	25.2493	BURNS UNIT	EMERGENCY	5	10	0	0	0	0	0	7	320.4	3204	164	0	634.21	0	278.26	0	263.52	0	181.79	0	399.25	2794.75	0	0	Y	N	Y	1	0	0	0	0	0	0	0	0	0	Y	0	0	0	0
287	79	M	170	59	20.4152	ORTHOPAEDIC 2A	EMERGENCY	9	0	0	0	0	0	0	2	320.4	0	164	0	634.21	0	278.26	0	263.52	0	181.79	0	399.25	798.5	0	0	Y	N	Y	2	0	0	0	0	0	0	0	0	0	Y	0	0	0	0
288	35	F	168	56	19.8413	OBSTETRICS	EMERGENCY	3	0	0	0	0	0	0	2	320.4	0	164	0	634.21	0	278.26	0	263.52	0	181.79	0	399.25	798.5	0	0	Y	N	Y	1	0	0	0	0	0	0	0	0	0	0	0	0	0	0
289	37	F	175	103.3	33.7306	GYNAECOLOGY	EMERGENCY	2	0	0	0	0	0	0	2	320.4	0	164	0	634.21	0	278.26	0	263.52	0	181.79	0	399.25	798.5	0	0	Y	N	Y	1	0	0	0	0	0	0	0	0	0	0	0	0	0	0
290	82	F	155	67	27.8876	VASCULAR	ELECTIVE	19	0	0	0	0	0	0	2	320.4	0	164	0	634.21	0	278.26	0	263.52	0	181.79	0	399.25	798.5	0	0	Y	N	Y	2	0	0	0	0	0	0	0	0	0	Y	0	0	0	0
291	70	F	155	53	22.0604	VASCULAR	EMERGENCY	10	0	0	0	0	0	0	1	320.4	0	164	0	634.21	0	278.26	0	263.52	0	181.79	0	399.25	399.25	0	0	Y	N	Y	2	0	0	0	0	0	0	0	0	0	0	0	0	0	0
292	59	F	155	51	21.2279	VASCULAR	EMERGENCY	32	0	0	0	0	0	0	1	320.4	0	164	0	634.21	0	278.26	0	263.52	0	181.79	0	399.25	399.25	0	0	Y	N	Y	3	0	0	0	0	0	0	0	0	0	0	0	0	0	0
293	33	F	153	101.5	43.3594	OBSTETRICS	ELECTIVE	12	10	0	0	0	0	0	7	320.4	3204	164	0	634.21	0	278.26	0	263.52	0	181.79	0	399.25	2794.75	999	999	Y	Y	Y	1	0	0	0	0	0	0	0	0	0	0	0	0	0	0
294	69	M	173	134	44.7726	ACUTE SURGERY UNIT	EMERGENCY	13	0	0	0	0	0	0	1	320.4	0	164	0	634.21	0	278.26	0	263.52	0	181.79	0	399.25	399.25	0	0	Y	N	Y	7	0	0	0	0	0	0	0	0	0	0	0	0	0	0
295	40	F	168	49	17.3611	GASTROENTEROLOGY	EMERGENCY	15	0	0	0	0	1	3	4	320.4	0	164	0	634.21	0	278.26	0	263.52	263.52	181.79	545.37	399.25	1597	0	0	Y	N	Y	2	0	0	0	0	0	0	0	0	0	0	0	0	0	0
296	75	M	177.8	58.3	18.4419	GENERAL SURGICAL 3	EMERGENCY	20	0	0	0	7	0	0	10	320.4	0	164	0	634.21	0	278.26	1947.82	263.52	0	181.79	0	399.25	3992.5	0	0	Y	N	Y	4	0	0	0	0	0	0	0	0	0	0	0	0	0	0
297	72	M	182	91	27.4725	VASCULAR	ELECTIVE	15	0	0	0	0	0	0	0	320.4	0	164	0	634.21	0	278.26	0	263.52	0	181.79	0	399.25	0	441	441	N	Y	Y	1	0	0	0	0	0	0	0	0	0	0	0	0	0	0
298	76	M	155	84.45	35.1509	THORACIC	EMERGENCY	19	0	0	0	0	0	0	1	320.4	0	164	0	634.21	0	278.26	0	263.52	0	181.79	0	399.25	399.25	0	0	Y	N	Y	3	0	0	0	0	0	0	0	0	0	0	Y	0	0	0
299	62	M	175	136	44.4082	GENERAL SURGICAL 2	EMERGENCY	31	0	0	0	0	0	0	6	320.4	0	164	0	634.21	0	278.26	0	263.52	0	181.79	0	399.25	2395.5	0	0	Y	N	Y	1	0	0	0	0	0	0	0	0	0	0	0	0	0	0
300	23	F	163	0	0	OBSTETRICS	EMERGENCY	3	0	0	0	0	0	0	2	320.4	0	164	0	634.21	0	278.26	0	263.52	0	181.79	0	399.25	798.5	0	0	Y	N	Y	1	0	0	0	0	0	0	0	0	0	0	0	0	0	0
301	41	F	172	117	39.5484	GYNAEONCOLOGY	EMERGENCY	36	0	0	0	0	0	0	6	320.4	0	164	0	634.21	0	278.26	0	263.52	0	181.79	0	399.25	2395.5	0	0	Y	N	Y	4	0	0	0	0	0	0	0	0	0	0	0	0	0	0
302	46	F	165	60	22.0386	BURNS UNIT	EMERGENCY	13	0	0	0	0	0	0	1	320.4	0	164	0	634.21	0	278.26	0	263.52	0	181.79	0	399.25	399.25	0	0	Y	N	N	0	0	0	0	0	0	0	0	0	0	0	0	0	0	0
303	20	F	174	70.2	23.1867	GYNAECOLOGY	EMERGENCY	4	0	0	0	0	0	0	2	320.4	0	164	0	634.21	0	278.26	0	263.52	0	181.79	0	399.25	798.5	0	0	Y	N	Y	1	0	0	0	0	0	0	0	0	0	0	0	0	0	0
304	71	M	165	119	43.7098	UROLOGY	ELECTIVE	1	0	0	0	0	0	0	1	320.4	0	164	0	634.21	0	278.26	0	263.52	0	181.79	0	399.25	399.25	0	0	Y	N	Y	1	0	0	0	0	0	0	0	0	0	0	0	0	0	0
305	38	F	176	74	23.8895	GYNAEONCOLOGY	ELECTIVE	8	0	0	0	0	0	0	3	320.4	0	164	0	634.21	0	278.26	0	263.52	0	181.79	0	399.25	1197.75	0	0	Y	N	Y	4	0	0	0	0	0	0	0	0	0	0	0	0	0	0
306	55	F	152	51.2	22.1607	GENERAL SURGICAL 3	ELECTIVE	15	0	0	0	0	0	0	2	320.4	0	164	0	634.21	0	278.26	0	263.52	0	181.79	0	399.25	798.5	0	0	Y	N	Y	5	0	0	0	0	0	0	0	0	0	Y	0	0	0	0
307	45	F	165	89	32.6905	GYNAECOLOGY	ELECTIVE	6	0	0	0	0	0	0	3	320.4	0	164	0	634.21	0	278.26	0	263.52	0	181.79	0	399.25	1197.75	0	0	Y	N	Y	1	0	0	0	0	0	0	0	0	0	0	0	0	0	0
308	74	F	0	0	0	ACUTE SURGERY UNIT	EMERGENCY	25	0	0	0	0	0	2	4	320.4	0	164	0	634.21	0	278.26	0	263.52	0	181.79	363.58	399.25	1597	0	0	Y	N	Y	5	0	0	0	0	0	0	0	0	0	0	0	0	0	0
309	36	F	144	55	26.5239	GYNAECOLOGY	EMERGENCY	1	0	0	0	0	0	0	2	320.4	0	164	0	634.21	0	278.26	0	263.52	0	181.79	0	399.25	798.5	0	0	Y	N	Y	1	0	0	0	0	0	0	0	0	0	0	0	0	0	0
310	61	F	0	66.8	0	PLASTICS AND RECONSTRUCTIVE	EMERGENCY	9	0	0	0	0	0	0	4	320.4	0	164	0	634.21	0	278.26	0	263.52	0	181.79	0	399.25	1597	0	0	Y	N	Y	4	0	0	0	0	0	0	0	0	0	0	0	0	0	0
311	25	F	0	0	0	VASCULAR	EMERGENCY	15	0	0	0	2	0	0	6	320.4	0	164	0	634.21	0	278.26	556.52	263.52	0	181.79	0	399.25	2395.5	0	0	Y	N	Y	8	0	0	0	0	0	0	0	0	0	0	0	0	0	0
312	45	M	167	103	36.9321	GENERAL SURGICAL 3	ELECTIVE	158	0	40	0	1	0	4	50	320.4	0	164	6560	634.21	0	278.26	278.26	263.52	0	181.79	727.16	399.25	19962.5	0	0	Y	N	Y	2	0	0	0	0	0	0	0	Y	0	0	0	0	0	0
313	33	F	165	65	23.8751	OBSTETRICS	EMERGENCY	3	0	0	0	0	0	0	1	320.4	0	164	0	634.21	0	278.26	0	263.52	0	181.79	0	399.25	399.25	0	0	Y	N	Y	1	0	0	0	0	0	0	0	0	0	0	0	0	0	0
314	30	F	0	75	0	GYNAECOLOGY	EMERGENCY	2	0	0	0	0	0	0	2	320.4	0	164	0	634.21	0	278.26	0	263.52	0	181.79	0	399.25	798.5	0	0	Y	N	Y	1	0	0	0	0	0	0	0	0	0	0	0	0	0	0
315	27	F	154	65	27.4077	ACUTE SURGERY UNIT	EMERGENCY	8	0	0	0	0	0	0	4	320.4	0	164	0	634.21	0	278.26	0	263.52	0	181.79	0	399.25	1597	0	0	Y	N	Y	3	0	0	0	0	0	0	0	0	0	0	0	0	0	0
316	33	F	176	76	24.5351	OBSTETRICS	EMERGENCY	9	0	10	0	0	0	0	5	320.4	0	164	1640	634.21	0	278.26	0	263.52	0	181.79	0	399.25	1996.25	0	0	Y	N	Y	1	0	0	0	0	0	0	0	0	0	0	0	0	0	0
317	68	F	165	74.1	27.2176	VASCULAR	EMERGENCY	24	0	0	0	0	0	0	8	320.4	0	164	0	634.21	0	278.26	0	263.52	0	181.79	0	399.25	3194	0	0	Y	N	Y	2	0	0	0	0	0	0	0	0	0	0	0	0	0	0
318	43	F	168	128	45.3515	ACUTE SURGERY UNIT	ELECTIVE	4	0	0	0	0	0	0	3	320.4	0	164	0	634.21	0	278.26	0	263.52	0	181.79	0	399.25	1197.75	0	0	Y	N	Y	1	0	0	0	0	0	0	0	0	0	0	0	0	0	0
319	65	F	152	66	28.5665	GASTROENTEROLOGY	EMERGENCY	2	0	0	0	0	0	0	1	320.4	0	164	0	634.21	0	278.26	0	263.52	0	181.79	0	399.25	399.25	0	0	Y	N	N	0	0	0	0	0	0	0	0	0	0	0	0	0	0	0
320	52	M	156	130.8	53.7475	ORTHOPAEDICS WHITE	EMERGENCY	17	0	0	0	0	0	0	2	320.4	0	164	0	634.21	0	278.26	0	263.52	0	181.79	0	399.25	798.5	0	0	Y	N	Y	4	0	0	0	0	0	0	0	0	0	0	0	0	0	0
321	41	M	174	112	36.993	ORTHOPAEDIC 2A	ELECTIVE	36	0	0	0	0	0	0	10	320.4	0	164	0	634.21	0	278.26	0	263.52	0	181.79	0	399.25	3992.5	0	0	Y	N	Y	1	0	0	0	0	0	0	0	0	0	0	0	0	0	0
322	59	M	176	61	19.6927	GENERAL SURGICAL 2	ELECTIVE	9	0	0	0	0	0	0	2	320.4	0	164	0	634.21	0	278.26	0	263.52	0	181.79	0	399.25	798.5	0	0	Y	N	Y	1	0	0	0	0	0	0	0	0	0	0	0	0	0	0
323	47	F	158	38	15.2219	VASCULAR	EMERGENCY	11	0	0	0	0	0	0	5	320.4	0	164	0	634.21	0	278.26	0	263.52	0	181.79	0	399.25	1996.25	0	0	Y	N	Y	2	0	0	0	0	0	0	0	0	0	0	0	0	0	0
324	50	M	185	75	21.9138	VASCULAR	EMERGENCY	23	0	0	0	0	0	0	4	320.4	0	164	0	634.21	0	278.26	0	263.52	0	181.79	0	399.25	1597	0	0	Y	N	Y	1	0	0	0	0	0	0	0	0	0	0	0	0	0	0
325	35	F	165	112	41.1387	OBSTETRICS	EMERGENCY	7	0	0	0	0	0	0	2	320.4	0	164	0	634.21	0	278.26	0	263.52	0	181.79	0	399.25	798.5	0	0	Y	N	Y	1	0	0	0	0	0	0	0	0	0	0	0	0	0	0
326	31	F	154	73	30.7809	OBSTETRICS	EMERGENCY	3	0	0	0	0	0	0	1	320.4	0	164	0	634.21	0	278.26	0	263.52	0	181.79	0	399.25	399.25	0	0	Y	N	Y	1	0	0	0	0	0	0	0	0	0	0	0	0	0	0
327	55	F	165	105	38.5675	MAXILLO-FACIAL SURGERY	ELECTIVE	2	0	0	0	0	0	0	1	320.4	0	164	0	634.21	0	278.26	0	263.52	0	181.79	0	399.25	399.25	0	0	Y	N	Y	1	0	0	0	0	0	0	0	0	0	0	0	0	0	0
328	77	F	156	72	29.5858	ACUTE SURGERY UNIT	EMERGENCY	15	0	0	0	0	0	0	4	320.4	0	164	0	634.21	0	278.26	0	263.52	0	181.79	0	399.25	1597	0	0	Y	N	Y	1	0	0	0	0	0	0	0	0	0	0	0	0	0	0
329	55	M	180	80	24.6914	ORTHOPAEDIC 1A	ELECTIVE	34	0	0	0	0	0	0	4	320.4	0	164	0	634.21	0	278.26	0	263.52	0	181.79	0	399.25	1597	0	0	Y	N	Y	3	0	0	0	0	0	0	0	0	0	Y	0	0	0	0
330	55	F		67	0	GYNAECOLOGY	ELECTIVE	3	0	0	0	0	0	0	1	320.4	0	164	0	634.21	0	278.26	0	263.52	0	181.79	0	399.25	399.25	0	0	Y	N	Y	4	0	0	0	0	0	0	0	0	0	Y	0	0	0	0
331	80	M	195	69	18.146	GASTROENTEROLOGY	EMERGENCY	6	0	0	0	0	0	0	1	320.4	0	164	0	634.21	0	278.26	0	263.52	0	181.79	0	399.25	399.25	0	0	Y	N	Y	3	0	0	0	0	0	0	0	0	0	0	0	0	0	0
332	63	M	185	150	43.8276	THORACIC	EMERGENCY	36	0	0	0	0	0	0	9	320.4	0	164	0	634.21	0	278.26	0	263.52	0	181.79	0	399.25	3593.25	0	0	Y	N	Y	6	0	0	0	0	0	0	0	0	0	0	0	0	0	0
333	46	F		0	0	GENERAL SURGICAL 3	EMERGENCY	42	0	10	1	2	0	8	15	320.4	0	164	1640	634.21	634.21	278.26	556.52	263.52	0	181.79	1454.32	399.25	5988.75	0	0	Y	N	Y	2	0	0	0	0	0	0	0	0	0	0	0	0	0	0
334	45	F		65	0	GYNAECOLOGY	EMERGENCY	1	0	0	0	0	0	0	4	320.4	0	164	0	634.21	0	278.26	0	263.52	0	181.79	0	399.25	1597	0	0	Y	N	N	0	0	0	0	0	0	0	0	0	0	0	0	0	0	0
335	20	F	0	75.9	0	OBSTETRICS	EMERGENCY	3	0	0	0	0	0	0	1	320.4	0	164	0	634.21	0	278.26	0	263.52	0	181.79	0	399.25	399.25	0	0	Y	N	Y	3	0	0	0	0	0	0	0	0	0	0	0	0	0	0
336	25	M	174	70	23.1206	ACUTE SURGERY UNIT	EMERGENCY	23	0	0	0	0	0	0	10	320.4	0	164	0	634.21	0	278.26	0	263.52	0	181.79	0	399.25	3992.5	0	0	Y	N	Y	3	0	0	0	0	0	0	0	0	0	0	0	0	0	0
337	24	M	189	96	26.8749	ORTHOPAEDICS BLUE	EMERGENCY	12	7	0	0	0	0	0	5	320.4	2242.8	164	0	634.21	0	278.26	0	263.52	0	181.79	0	399.25	1996.25	0	0	Y	N	Y	3	0	0	0	0	0	0	0	0	0	0	0	0	0	0
338	52	F	168	97	34.3679	GYNAEONCOLOGY	ELECTIVE	5	0	0	0	0	0	0	4	320.4	0	164	0	634.21	0	278.26	0	263.52	0	181.79	0	399.25	1597	0	0	Y	N	Y	1	0	0	0	0	0	0	0	0	0	0	0	0	0	0
339	71	F	165	50.4	18.5124	VASCULAR	ELECTIVE	13	0	0	0	0	0	0	2	320.4	0	164	0	634.21	0	278.26	0	263.52	0	181.79	0	399.25	798.5	0	163	Y	Y	Y	2	0	0	0	0	0	0	0	0	0	0	0	0	0	0
340	65	F	168	56.8	20.1247	GASTROENTEROLOGY	EMERGENCY	7	0	0	0	0	0	0	4	320.4	0	164	0	634.21	0	278.26	0	263.52	0	181.79	0	399.25	1597	0	0	Y	N	Y	2	0	0	0	0	0	0	0	0	0	0	0	0	0	0
341	27	F	159	70	27.6888	OBSTETRICS	ELECTIVE	7	0	0	0	0	0	0	3	320.4	0	164	0	634.21	0	278.26	0	263.52	0	181.79	0	399.25	1197.75	0	0	Y	N	N	0	0	0	0	0	0	0	0	0	0	0	0	0	0	0
342	69	M	138	83	43.5833	UROLOGY	ELECTIVE	13	0	0	0	0	0	0	1	320.4	0	164	0	634.21	0	278.26	0	263.52	0	181.79	0	399.25	399.25	0	0	Y	N	Y	4	0	0	0	0	0	0	0	0	0	0	0	0	0	0
343	61	M	187.96	110	31.1359	ORTHOPAEDICS BLACK	ELECTIVE	4	0	0	0	0	0	0	0	320.4	0	164	0	634.21	0	278.26	0	263.52	0	181.79	0	399.25	0	264	264	N	Y	N	0	0	0	0	0	0	0	0	0	0	0	0	0	0	0
344	70	M	162	92	35.0556	ORTHOPAEDIC 1A	EMERGENCY	17	0	0	0	0	0	0	3	320.4	0	164	0	634.21	0	278.26	0	263.52	0	181.79	0	399.25	1197.75	0	0	Y	N	Y	1	0	0	0	0	0	0	0	0	0	0	0	0	0	0
345	76	M	171	65.4	22.3659	VASCULAR	ELECTIVE	12	0	0	0	0	0	0	1	320.4	0	164	0	634.21	0	278.26	0	263.52	0	181.79	0	399.25	399.25	0	0	Y	N	Y	2	0	0	0	0	0	0	0	0	0	0	0	0	0	0
346	36	F	167	93	33.3465	PLASTICS AND RECONSTRUCTIVE	ELECTIVE	11	0	0	0	0	0	0	6	320.4	0	164	0	634.21	0	278.26	0	263.52	0	181.79	0	399.25	2395.5	0	0	Y	N	Y	3	0	0	0	0	0	0	0	0	0	0	0	0	0	0
347	29	F	0	0	0	OBSTETRICS	EMERGENCY	4	0	0	0	0	0	0	3	320.4	0	164	0	634.21	0	278.26	0	263.52	0	181.79	0	399.25	1197.75	0	0	Y	N	Y	1	0	0	0	0	0	0	0	0	0	0	0	0	0	0
348	63	F	152	68.9	29.8217	NEUROSURGICAL	EMERGENCY	12	0	0	0	0	0	0	1	320.4	0	164	0	634.21	0	278.26	0	263.52	0	181.79	0	399.25	399.25	0	0	Y	N	Y	1	0	0	0	0	0	0	0	0	0	0	0	0	0	0
349	17	M	185	80	23.3747	ORTHOPAEDIC 1A	EMERGENCY	22	0	0	0	0	0	0	3	320.4	0	164	0	634.21	0	278.26	0	263.52	0	181.79	0	399.25	1197.75	0	0	Y	N	Y	1	0	0	0	0	0	0	0	0	0	0	0	0	0	0
350	44	F		65	0	NEUROSURGICAL	EMERGENCY	14	0	0	0	0	0	0	2	320.4	0	164	0	634.21	0	278.26	0	263.52	0	181.79	0	399.25	798.5	0	0	Y	N	Y	2	0	0	0	0	0	0	0	0	0	0	0	0	0	Y
351	72	M	178	56.2	17.7377	UROLOGY	EMERGENCY	70	0	0	0	0	0	0	4	320.4	0	164	0	634.21	0	278.26	0	263.52	0	181.79	0	399.25	1597	0	0	Y	N	Y	1	0	0	0	0	0	0	0	0	0	0	0	0	0	0
352	62	F	150	65	28.8889	VASCULAR	EMERGENCY	7	0	0	0	0	0	0	4	320.4	0	164	0	634.21	0	278.26	0	263.52	0	181.79	0	399.25	1597	0	0	Y	N	Y	1	0	0	0	0	0	0	0	0	0	0	0	0	0	0
353	63	F		70	0	NEUROSURGICAL	EMERGENCY	17	0	0	0	0	0	0	1	320.4	0	164	0	634.21	0	278.26	0	263.52	0	181.79	0	399.25	399.25	0	0	Y	N	Y	1	0	0	0	0	0	0	0	0	0	0	0	0	0	0
354	33	F	156.5	79.4	32.4184	OBSTETRICS	EMERGENCY	5	0	0	0	0	0	0	1	320.4	0	164	0	634.21	0	278.26	0	263.52	0	181.79	0	399.25	399.25	0	0	Y	N	Y	1	0	0	0	0	0	0	0	0	0	0	0	0	0	0
355	88	M		89.3	0	GENERAL SURGICAL 1	EMERGENCY	16	0	0	0	0	0	0	1	320.4	0	164	0	634.21	0	278.26	0	263.52	0	181.79	0	399.25	399.25	0	0	Y	N	Y	2	0	0	0	0	0	0	0	0	0	0	0	0	0	0
356	17	F	0	90	0	OBSTETRICS	EMERGENCY	6	0	0	0	0	0	0	2	320.4	0	164	0	634.21	0	278.26	0	263.52	0	181.79	0	399.25	798.5	0	0	Y	N	Y	1	0	0	0	0	0	0	0	0	0	0	0	0	0	0
357	55	M	172	80	27.0416	ORTHOPAEDIC 1A	EMERGENCY	25	0	0	0	0	0	0	2	320.4	0	164	0	634.21	0	278.26	0	263.52	0	181.79	0	399.25	798.5	0	0	Y	N	Y	1	0	0	0	0	0	0	0	0	0	0	0	0	0	0
358	27	F	168	0	0	OBSTETRICS & GYNAECOLOGY	EMERGENCY	3	0	0	0	0	0	0	3	320.4	0	164	0	634.21	0	278.26	0	263.52	0	181.79	0	399.25	1197.75	0	0	Y	N	Y	1	0	0	0	0	0	0	0	0	0	0	0	0	0	0
359	80	F		50	0	GENERAL SURGICAL 2	EMERGENCY	2	0	0	0	0	0	0	1	320.4	0	164	0	634.21	0	278.26	0	263.52	0	181.79	0	399.25	399.25	0	0	Y	N	N	0	0	0	0	0	0	0	0	0	0	0	0	0	0	0
360	83	M	166	58	21.048	VASCULAR	EMERGENCY	60	0	0	0	0	0	0	8	320.4	0	164	0	634.21	0	278.26	0	263.52	0	181.79	0	399.25	3194	0	0	Y	N	Y	1	0	0	0	0	0	0	0	0	0	0	0	0	0	0
361	61	F	167.64	53	18.8591	GASTROENTEROLOGY	EMERGENCY	6	0	0	1	1	0	2	1	320.4	0	164	0	634.21	634.21	278.26	278.26	263.52	0	181.79	363.58	399.25	399.25	0	0	Y	N	Y	1	0	0	0	0	0	0	0	0	0	0	0	0	0	0
362	62	M	180	65	20.0617	BURNS UNIT	EMERGENCY	35	0	0	0	0	0	0	7	320.4	0	164	0	634.21	0	278.26	0	263.52	0	181.79	0	399.25	2794.75	0	0	Y	N	Y	1	0	0	0	0	0	0	0	0	0	0	0	0	0	0
363	82	M		129	0	GASTROENTEROLOGY	EMERGENCY	23	0	0	0	1	0	0	7	320.4	0	164	0	634.21	0	278.26	278.26	263.52	0	181.79	0	399.25	2794.75	0	0	Y	N	Y	1	0	0	0	0	0	0	0	0	0	0	0	0	0	0
364	61	F	158	86	34.4496	GENERAL SURGICAL 1	EMERGENCY	31	0	0	0	0	0	0	1	320.4	0	164	0	634.21	0	278.26	0	263.52	0	181.79	0	399.25	399.25	0	0	Y	N	Y	2	0	0	0	0	0	0	0	0	0	0	Y	0	0	0
365	41	M	180	100	30.8642	ORTHOPAEDIC 1A	EMERGENCY	29	0	0	0	0	0	0	9	320.4	0	164	0	634.21	0	278.26	0	263.52	0	181.79	0	399.25	3593.25	0	0	Y	N	Y	2	0	0	0	0	0	0	0	0	0	Y	0	0	0	0
366	63	F	171	95	32.4886	GYNAEONCOLOGY	ELECTIVE	8	0	0	0	0	0	0	2	320.4	0	164	0	634.21	0	278.26	0	263.52	0	181.79	0	399.25	798.5	0	0	Y	N	Y	2	0	0	0	0	0	0	0	0	0	0	0	0	0	0
367	58	M	172	53	17.9151	EAR, NOSE & THROAT SURGERY	EMERGENCY	38	0	0	0	0	0	0	1	320.4	0	164	0	634.21	0	278.26	0	263.52	0	181.79	0	399.25	399.25	0	0	Y	N	Y	1	0	0	0	0	0	0	0	0	0	0	0	0	0	0
368	48	M	180	65	20.0617	GASTROENTEROLOGY	EMERGENCY	3	0	0	1	0	2	2	6	320.4	0	164	0	634.21	634.21	278.26	0	263.52	527.04	181.79	363.58	399.25	2395.5	0	0	Y	N	N	0	0	0	0	0	0	0	0	0	0	0	0	0	0	0
369	19	M	169	56	19.6072	ORTHOPAEDIC 3B	ELECTIVE	14	0	0	0	0	0	0	2	320.4	0	164	0	634.21	0	278.26	0	263.52	0	181.79	0	399.25	798.5	322	322	Y	Y	Y	1	0	0	0	0	0	0	0	0	0	0	0	0	0	0
370	33	F	168	98	34.7222	BURNS UNIT	EMERGENCY	6	0	0	0	0	0	0	2	320.4	0	164	0	634.21	0	278.26	0	263.52	0	181.79	0	399.25	798.5	0	0	Y	N	Y	1	0	0	0	0	0	0	0	0	0	0	0	0	0	0
371	82	M	175.26	47	15.3014	GENERAL SURGICAL 1	EMERGENCY	16	0	0	0	0	0	0	1	320.4	0	164	0	634.21	0	278.26	0	263.52	0	181.79	0	399.25	399.25	0	0	Y	N	N	0	0	0	0	0	0	0	0	0	0	0	0	0	0	0
372	75	M	168	100	35.4308	ORTHOPAEDIC 3B	EMERGENCY	24	0	0	0	0	0	2	3	320.4	0	164	0	634.21	0	278.26	0	263.52	0	181.79	363.58	399.25	1197.75	0	0	Y	N	Y	2	0	0	0	0	0	0	0	0	0	Y	0	0	0	0
373	47	M	170	80	27.6817	ORTHOPAEDIC 1A	ELECTIVE	38	0	0	0	0	0	0	0	320.4	0	164	0	634.21	0	278.26	0	263.52	0	181.79	0	399.25	0	240	245	N	Y	Y	1	0	0	0	0	0	0	0	0	0	Y	0	0	0	0
374	28	F		0	0	GYNAECOLOGY	EMERGENCY	1	0	0	0	0	0	0	2	320.4	0	164	0	634.21	0	278.26	0	263.52	0	181.79	0	399.25	798.5	0	0	Y	N	Y	2	0	0	0	0	0	0	0	0	0	0	0	0	0	0
375	67	M		109.9	0	VASCULAR	EMERGENCY	15	0	10	0	0	0	0	9	320.4	0	164	1640	634.21	0	278.26	0	263.52	0	181.79	0	399.25	3593.25	0	0	Y	N	Y	2	0	0	0	0	0	0	0	0	0	Y	0	0	0	0
376	61	F	160	62	24.2187	ORTHOPAEDIC 3B	ELECTIVE	12	0	0	0	0	0	0	1	320.4	0	164	0	634.21	0	278.26	0	263.52	0	181.79	0	399.25	399.25	163	163	Y	Y	Y	1	0	0	0	0	0	0	0	0	0	0	0	0	0	0
377	69	M	190	79	21.8837	VASCULAR	ELECTIVE	27	0	0	0	0	0	0	4	320.4	0	164	0	634.21	0	278.26	0	263.52	0	181.79	0	399.25	1597	0	0	Y	N	Y	1	0	0	0	0	0	0	0	0	0	0	0	0	0	0
378	53	F	165	51	18.7328	ORTHOPAEDIC 2A	EMERGENCY	10	0	0	0	0	0	0	4	320.4	0	164	0	634.21	0	278.26	0	263.52	0	181.79	0	399.25	1597	0	0	Y	N	Y	1	0	0	0	0	0	0	0	0	0	0	0	0	0	0
379	35	F	163	90	33.8741	RADIO-ONCOLOGY	ELECTIVE	7	0	0	0	0	0	0	2	320.4	0	164	0	634.21	0	278.26	0	263.52	0	181.79	0	399.25	798.5	0	0	Y	N	Y	1	0	0	0	0	0	0	0	0	0	0	0	0	0	0
380	74	M		76.8	0	GENERAL SURGICAL 2	EMERGENCY	122	0	0	0	0	0	1	7	320.4	0	164	0	634.21	0	278.26	0	263.52	0	181.79	181.79	399.25	2794.75	0	0	Y	N	Y	2	0	0	0	0	0	0	0	0	0	Y	0	0	0	0
381	38	F	163	66	24.841	ORTHOPAEDIC 2A	ELECTIVE	3	0	0	0	1	0	0	1	320.4	0	164	0	634.21	0	278.26	278.26	263.52	0	181.79	0	399.25	399.25	0	0	Y	N	Y	1	0	0	0	0	0	0	0	0	0	0	0	0	0	0
382	66	M	178	97	30.6148	UROLOGY	ELECTIVE	12	0	0	0	0	0	0	6	320.4	0	164	0	634.21	0	278.26	0	263.52	0	181.79	0	399.25	2395.5	0	0	Y	N	Y	1	0	0	0	0	0	0	0	0	0	0	0	0	0	0
383	74	M	186	86	24.8584	VASCULAR	ELECTIVE	18	0	0	0	0	0	4	4	320.4	0	164	0	634.21	0	278.26	0	263.52	0	181.79	727.16	399.25	1597	680	680	Y	Y	Y	2	0	0	0	0	0	0	0	0	0	Y	0	0	0	0
384	56	M	176	98	31.6374	GENERAL SURGICAL 2	ELECTIVE	49	0	0	0	0	0	0	6	320.4	0	164	0	634.21	0	278.26	0	263.52	0	181.79	0	399.25	2395.5	0	0	Y	N	Y	2	0	0	0	0	0	Y	0	0	0	0	0	0	0	0
385	25	F	162	80	30.4832	ORTHOPAEDIC 3A	EMERGENCY	61	0	0	0	0	0	0	6	320.4	0	164	0	634.21	0	278.26	0	263.52	0	181.79	0	399.25	2395.5	0	0	Y	N	Y	1	0	0	0	0	0	0	0	0	0	0	0	0	0	0
386	65	F	170	65	22.4913	ORTHOPAEDIC 1A	EMERGENCY	16	0	0	0	0	0	0	2	320.4	0	164	0	634.21	0	278.26	0	263.52	0	181.79	0	399.25	798.5	0	0	Y	N	Y	2	0	0	0	0	0	0	0	0	0	0	Y	0	0	0
387	26	F	165	115	42.2406	OBSTETRICS & GYNAECOLOGY	EMERGENCY	4	0	0	0	0	0	0	2	320.4	0	164	0	634.21	0	278.26	0	263.52	0	181.79	0	399.25	798.5	0	0	Y	N	N	0	0	0	0	0	0	0	0	0	0	0	0	0	0	0
388	21	M	180	75	23.1481	VASCULAR	EMERGENCY	24	0	0	0	0	0	0	6	320.4	0	164	0	634.21	0	278.26	0	263.52	0	181.79	0	399.25	2395.5	0	0	Y	N	Y	1	0	0	0	0	0	0	0	0	0	0	0	0	0	0
389	62	M		110	0	GASTROENTEROLOGY	EMERGENCY	6	0	0	0	0	0	0	5	320.4	0	164	0	634.21	0	278.26	0	263.52	0	181.79	0	399.25	1996.25	0	0	Y	N	Y	1	0	0	0	0	0	0	0	0	0	0	0	0	0	0
390	34	M	187	86	24.5932	ORTHOPAEDIC 2A	EMERGENCY	26	0	0	0	0	0	0	6	320.4	0	164	0	634.21	0	278.26	0	263.52	0	181.79	0	399.25	2395.5	0	0	Y	N	Y	1	0	0	0	0	0	0	0	0	0	0	0	0	0	0
391	80	M	165	76	27.9155	VASCULAR	ELECTIVE	12	0	0	0	0	0	0	0	320.4	0	164	0	634.21	0	278.26	0	263.52	0	181.79	0	399.25	0	637	635	N	Y	Y	2	0	0	0	0	0	0	0	0	0	0	0	0	0	0
392	33	F	180	85	26.2346	GYNAECOLOGY	EMERGENCY	1	0	0	0	0	0	0	2	320.4	0	164	0	634.21	0	278.26	0	263.52	0	181.79	0	399.25	798.5	0	0	Y	N	Y	1	0	0	0	0	0	0	0	0	0	0	0	0	0	0
393	77	M	180	76.6	23.642	VASCULAR	ELECTIVE	21	0	0	0	0	0	2	12	320.4	0	164	0	634.21	0	278.26	0	263.52	0	181.79	363.58	399.25	4791	0	0	Y	N	Y	1	0	0	0	0	0	0	0	0	0	0	0	0	0	0
394	42	F	162	84	32.0073	GYNAECOLOGY	EMERGENCY	11	0	0	0	0	0	0	2	320.4	0	164	0	634.21	0	278.26	0	263.52	0	181.79	0	399.25	798.5	0	0	Y	N	Y	2	0	0	0	0	0	0	0	0	0	Y	0	0	0	0
395	72	F	153	89	38.0196	ORTHOPAEDIC 2B	ELECTIVE	7	0	0	0	0	0	0	2	320.4	0	164	0	634.21	0	278.26	0	263.52	0	181.79	0	399.25	798.5	0	0	Y	N	Y	1	0	0	0	0	0	0	0	0	0	0	0	0	0	0
396	38	F	157	50	20.2848	OBSTETRICS & GYNAECOLOGY	EMERGENCY	12	0	0	0	0	0	0	2	320.4	0	164	0	634.21	0	278.26	0	263.52	0	181.79	0	399.25	798.5	0	0	Y	N	Y	1	0	0	0	0	0	0	0	0	0	0	0	0	0	0
397	66	F	156	75	30.8185	ORTHOPAEDIC 3B	ELECTIVE	22	0	0	0	0	0	0	3	320.4	0	164	0	634.21	0	278.26	0	263.52	0	181.79	0	399.25	1197.75	335	330	Y	Y	N	0	0	0	0	0	0	0	0	0	0	0	0	0	0	0
398	76	F	152	75	32.4619	ORTHOPAEDIC 3B	ELECTIVE	22	0	0	0	0	0	0	1	320.4	0	164	0	634.21	0	278.26	0	263.52	0	181.79	0	399.25	399.25	0	0	Y	N	Y	1	0	0	0	0	0	0	0	0	0	0	0	0	0	0
399	47	M	170	52	17.9931	MAXILLO-FACIAL SURGERY	ELECTIVE	27	0	0	0	0	0	0	4	320.4	0	164	0	634.21	0	278.26	0	263.52	0	181.79	0	399.25	1597	0	0	Y	N	Y	1	0	0	0	0	0	0	0	0	0	0	0	0	0	0
400	74	F	146	80	37.5305	GYNAEONCOLOGY	ELECTIVE	15	0	0	0	0	0	0	2	320.4	0	164	0	634.21	0	278.26	0	263.52	0	181.79	0	399.25	798.5	0	0	Y	N	Y	2	0	0	0	0	0	0	0	0	0	Y	0	0	0	0
401	69	F		71	0	GYNAEONCOLOGY	ELECTIVE	8	0	0	0	0	0	0	2	320.4	0	164	0	634.21	0	278.26	0	263.52	0	181.79	0	399.25	798.5	0	0	Y	N	Y	1	0	0	0	0	0	0	0	0	0	0	0	0	0	0
402	36	F	159	0	0	OBSTETRICS & GYNAECOLOGY	EMERGENCY	3	0	0	0	0	0	0	1	320.4	0	164	0	634.21	0	278.26	0	263.52	0	181.79	0	399.25	399.25	0	0	Y	N	N	0	0	0	0	0	0	0	0	0	0	0	0	0	0	0
403	60	M	170	75.4	26.09	GENERAL SURGICAL 3	ELECTIVE	11	0	0	0	0	0	0	3	320.4	0	164	0	634.21	0	278.26	0	263.52	0	181.79	0	399.25	1197.75	0	0	Y	N	Y	1	0	0	0	0	0	0	0	0	0	0	0	0	0	0
404	39	M	0	57.3	0	NEUROSURGICAL	EMERGENCY	15	0	0	0	0	0	0	1	320.4	0	164	0	634.21	0	278.26	0	263.52	0	181.79	0	399.25	399.25	0	0	Y	N	Y	1	0	0	0	0	0	0	0	0	0	0	0	0	0	0
405	54	M	176	98	31.6374	GENERAL SURGICAL 3	EMERGENCY	11	0	0	0	1	0	0	2	320.4	0	164	0	634.21	0	278.26	278.26	263.52	0	181.79	0	399.25	798.5	0	0	Y	N	N	0	0	0	0	0	0	0	0	0	0	0	0	0	0	0
406	80	F	163	80	30.1103	ORTHOPAEDIC 2A	ELECTIVE	5	0	0	0	0	0	0	2	320.4	0	164	0	634.21	0	278.26	0	263.52	0	181.79	0	399.25	798.5	0	0	Y	N	Y	1	0	0	0	0	0	0	0	0	0	0	0	0	0	0
407	66	M	176	70	22.5981	ORTHOPAEDIC 2A	ELECTIVE	5	0	0	0	0	0	0	2	320.4	0	164	0	634.21	0	278.26	0	263.52	0	181.79	0	399.25	798.5	0	0	Y	N	Y	1	0	0	0	0	0	0	0	0	0	0	0	0	0	0
408	77	F		90.7	0	GASTROENTEROLOGY	EMERGENCY	7	0	0	4	1	0	0	6	320.4	0	164	0	634.21	2536.84	278.26	278.26	263.52	0	181.79	0	399.25	2395.5	0	0	Y	N	N	0	0	0	0	0	0	0	0	0	0	0	0	0	0	0
409	45	F	158	75	30.0433	NEUROSURGICAL	EMERGENCY	52	0	0	0	0	0	1	1	320.4	0	164	0	634.21	0	278.26	0	263.52	0	181.79	181.79	399.25	399.25	0	0	Y	N	Y	1	0	0	0	0	0	0	0	0	0	0	0	0	0	0
410	88	M	170	0	0	ORTHOPAEDIC 3B	EMERGENCY	13	0	0	0	0	0	0	3	320.4	0	164	0	634.21	0	278.26	0	263.52	0	181.79	0	399.25	1197.75	0	0	Y	N	Y	1	0	0	0	0	0	0	0	0	0	0	0	0	0	0
411	43	M	180	85	26.2346	ORTHOPAEDIC 1A	EMERGENCY	41	0	20	0	0	0	0	38	320.4	0	164	3280	634.21	0	278.26	0	263.52	0	181.79	0	399.25	15171.5	0	0	Y	N	Y	1	0	0	0	0	0	0	0	0	0	0	0	0	0	0
412	85	M	167	105	37.6493	PLASTICS AND RECONSTRUCTIVE	EMERGENCY	18	0	0	0	0	0	0	2	320.4	0	164	0	634.21	0	278.26	0	263.52	0	181.79	0	399.25	798.5	0	0	Y	N	Y	3	0	0	0	0	0	0	0	0	0	Y	0	0	0	0
413	21	F	165	83	30.4867	OBSTETRICS & GYNAECOLOGY	EMERGENCY	3	0	0	0	0	0	0	2	320.4	0	164	0	634.21	0	278.26	0	263.52	0	181.79	0	399.25	798.5	0	0	Y	N	Y	1	0	0	0	0	0	0	0	0	0	0	0	0	0	0
414	30	F	163	66.4	24.9915	GYNAECOLOGY	ELECTIVE	4	0	0	0	0	0	0	2	320.4	0	164	0	634.21	0	278.26	0	263.52	0	181.79	0	399.25	798.5	0	0	Y	N	Y	1	0	0	0	0	0	0	0	0	0	0	0	0	0	0
415	69	M	168	49.6	17.5737	GENERAL SURGICAL 3	ELECTIVE	20	0	0	0	0	0	0	4	320.4	0	164	0	634.21	0	278.26	0	263.52	0	181.79	0	399.25	1597	0	0	Y	N	Y	1	0	0	0	0	0	0	0	0	0	0	0	0	0	0
416	74	F	168	69.4	24.589	NEUROSURGICAL	ELECTIVE	9	0	0	0	0	0	0	2	320.4	0	164	0	634.21	0	278.26	0	263.52	0	181.79	0	399.25	798.5	0	0	Y	N	Y	1	0	0	0	0	0	0	0	0	0	0	0	0	0	0
417	37	F	164	71	26.398	GENERAL SURGICAL 4	ELECTIVE	33	0	0	0	0	0	0	3	320.4	0	164	0	634.21	0	278.26	0	263.52	0	181.79	0	399.25	1197.75	0	0	Y	N	Y	1	0	0	0	0	0	0	0	0	0	0	0	0	0	0
418	76	M	170	71	24.5675	PLASTICS AND RECONSTRUCTIVE	ELECTIVE	9	0	0	0	0	0	0	2	320.4	0	164	0	634.21	0	278.26	0	263.52	0	181.79	0	399.25	798.5	0	0	Y	N	N	0	0	0	0	0	0	0	0	0	0	0	0	0	0	0
419	30	F	165	62	22.7732	OBSTETRICS & GYNAECOLOGY	ELECTIVE	6	0	0	0	0	0	0	2	320.4	0	164	0	634.21	0	278.26	0	263.52	0	181.79	0	399.25	798.5	0	0	Y	N	Y	1	0	0	0	0	0	0	0	0	0	0	0	0	0	0
420	42	M	180	80	24.6914	GENERAL SURGICAL 1	EMERGENCY	11	0	10	0	1	4	0	12	320.4	0	164	1640	634.21	0	278.26	278.26	263.52	1054.08	181.79	0	399.25	4791	0	0	Y	N	Y	1	0	0	0	0	0	0	0	0	0	0	0	0	0	0
421	27	F	157	98	39.7582	BURNS UNIT	EMERGENCY	41	0	0	0	0	0	0	1	320.4	0	164	0	634.21	0	278.26	0	263.52	0	181.79	0	399.25	399.25	0	0	Y	N	Y	1	0	0	0	0	0	0	0	0	0	Y	0	0	0	0
422	63	M	0	94.5	0	GASTROENTEROLOGY	EMERGENCY	10	0	0	0	0	0	0	6	320.4	0	164	0	634.21	0	278.26	0	263.52	0	181.79	0	399.25	2395.5	0	0	Y	N	Y	1	0	0	0	0	0	0	0	0	0	0	0	0	0	0
423	72	M	186	77.5	22.4014	ORTHOPAEDIC 3A	EMERGENCY	7	0	0	3	1	0	0	1	320.4	0	164	0	634.21	1902.63	278.26	278.26	263.52	0	181.79	0	399.25	399.25	0	0	Y	N	N	0	0	0	0	0	0	0	0	0	0	0	0	0	0	0
424	27	M	175	85	27.7551	ORTHOPAEDIC 1A	EMERGENCY	5	0	0	0	0	0	0	4	320.4	0	164	0	634.21	0	278.26	0	263.52	0	181.79	0	399.25	1597	0	0	Y	N	Y	1	0	0	0	0	0	0	0	0	0	0	0	0	0	0
425	26	F	170	92	31.8339	OBSTETRICS	EMERGENCY	8	0	0	0	0	0	0	2	320.4	0	164	0	634.21	0	278.26	0	263.52	0	181.79	0	399.25	798.5	0	0	Y	N	Y	1	0	0	0	0	0	0	0	0	0	0	0	0	0	0
426	35	F	166	66	23.9512	OBSTETRICS	EMERGENCY	3	0	0	0	0	0	0	2	320.4	0	164	0	634.21	0	278.26	0	263.52	0	181.79	0	399.25	798.5	0	0	Y	N	Y	1	0	0	0	0	0	0	0	0	0	0	0	0	0	0
427	44	F	155	65.4	27.2216	NEUROSURGICAL	ELECTIVE	9	0	0	0	0	0	0	2	320.4	0	164	0	634.21	0	278.26	0	263.52	0	181.79	0	399.25	798.5	0	0	Y	N	Y	2	0	0	0	0	0	0	0	0	0	0	0	0	0	0
428	64	M	185	99	28.9262	ORTHOPAEDIC 3B	EMERGENCY	62	0	0	0	0	0	0	1	320.4	0	164	0	634.21	0	278.26	0	263.52	0	181.79	0	399.25	399.25	0	0	Y	N	Y	1	0	0	0	0	0	0	0	0	0	0	0	0	0	0
429	41	F	168	49	17.3611	GYNAECOLOGY	EMERGENCY	3	0	0	0	0	0	0	2	320.4	0	164	0	634.21	0	278.26	0	263.52	0	181.79	0	399.25	798.5	0	0	Y	N	Y	1	0	0	0	0	0	0	0	0	0	0	0	0	0	0
430	50	F	169	51	17.8565	GENERAL SURGICAL 3	ELECTIVE	9	0	0	0	0	0	0	1	320.4	0	164	0	634.21	0	278.26	0	263.52	0	181.79	0	399.25	399.25	0	0	Y	N	Y	2	0	0	0	0	0	0	0	0	0	0	0	0	0	0
431	53	F	165	48	17.6309	PLASTICS AND RECONSTRUCTIVE	EMERGENCY	16	0	0	0	0	0	0	1	320.4	0	164	0	634.21	0	278.26	0	263.52	0	181.79	0	399.25	399.25	0	0	Y	N	Y	1	0	0	0	0	0	0	0	0	0	0	0	0	0	0
432	67	F	158	63	25.2363	ORTHOPAEDICS RAINBOW	EMERGENCY	12	0	0	0	0	0	0	0	320.4	0	164	0	634.21	0	278.26	0	263.52	0	181.79	0	399.25	0	0	0	N	N	Y	2	0	0	0	0	0	0	0	0	0	0	0	0	0	0
433	42	F	175	131	42.7755	OBSTETRICS	ELECTIVE	80	0	0	0	0	0	0	0	320.4	0	164	0	634.21	0	278.26	0	263.52	0	181.79	0	399.25	0	185	181	N	Y	N	0	0	0	0	0	0	0	0	0	0	0	0	0	0	0
434	69	F	150	74	32.8889	ORTHOPAEDIC 3B	ELECTIVE	15	0	0	0	0	0	0	3	320.4	0	164	0	634.21	0	278.26	0	263.52	0	181.79	0	399.25	1197.75	0	0	Y	N	N	0	0	0	0	0	0	0	0	0	0	0	0	0	0	0
435	59	M	170	93	32.1799	VASCULAR	EMERGENCY	8	0	0	0	0	0	0	1	320.4	0	164	0	634.21	0	278.26	0	263.52	0	181.79	0	399.25	399.25	0	0	Y	N	N	0	0	0	0	0	0	0	0	0	0	0	0	0	0	0
436	94	F	166	97	35.201	ORTHOPAEDIC 1A	EMERGENCY	9	0	0	0	0	0	0	2	320.4	0	164	0	634.21	0	278.26	0	263.52	0	181.79	0	399.25	798.5	0	0	Y	N	N	0	0	0	0	0	0	0	0	0	0	0	0	0	0	0
437	74	M	177	87	27.7698	UROLOGY	EMERGENCY	9	0	0	0	0	0	0	7	320.4	0	164	0	634.21	0	278.26	0	263.52	0	181.79	0	399.25	2794.75	0	0	Y	N	Y	1	0	0	0	0	0	0	0	0	0	0	0	0	0	0
438	30	F	156	52	21.3675	ORTHOPAEDIC 2A	ELECTIVE	6	0	0	0	0	0	0	2	320.4	0	164	0	634.21	0	278.26	0	263.52	0	181.79	0	399.25	798.5	0	0	Y	N	Y	2	0	0	0	0	0	0	0	0	0	0	0	0	0	0
439	78	M	180	78	24.0741	PLASTICS AND RECONSTRUCTIVE	ELECTIVE	31	0	0	0	0	0	0	8	320.4	0	164	0	634.21	0	278.26	0	263.52	0	181.79	0	399.25	3194	0	0	Y	N	Y	1	0	0	0	0	0	0	0	0	0	0	0	0	0	0
440	74	F	158	54	21.6311	VASCULAR	ELECTIVE	10	0	0	0	0	0	0	0	320.4	0	164	0	634.21	0	278.26	0	263.52	0	181.79	0	399.25	0	296	290	N	Y	Y	2	0	0	0	0	0	0	0	0	0	0	0	0	0	0
441	22	F	157	80.8	32.7802	OBSTETRICS & GYNAECOLOGY	ELECTIVE	3	0	0	0	0	0	0	2	320.4	0	164	0	634.21	0	278.26	0	263.52	0	181.79	0	399.25	798.5	0	0	Y	N	Y	1	0	0	0	0	0	0	0	0	0	0	0	0	0	0
442	53	M	176	95	30.6689	VASCULAR	EMERGENCY	33	0	0	0	0	0	0	2	320.4	0	164	0	634.21	0	278.26	0	263.52	0	181.79	0	399.25	798.5	0	0	Y	N	Y	1	0	0	0	0	0	0	0	0	0	0	0	0	0	0
443	30	F	164	72	26.7698	OBSTETRICS & GYNAECOLOGY	EMERGENCY	7	0	0	0	0	0	0	3	320.4	0	164	0	634.21	0	278.26	0	263.52	0	181.79	0	399.25	1197.75	0	0	Y	N	Y	1	0	0	0	0	0	0	0	0	0	0	0	0	0	0
444	37	M	178	73	23.04	ORTHOPAEDIC 3A	EMERGENCY	2	0	0	0	0	0	0	2	320.4	0	164	0	634.21	0	278.26	0	263.52	0	181.79	0	399.25	798.5	0	0	Y	N	N	0	0	0	0	0	0	0	0	0	0	0	0	0	0	0
445	51	F	167	76.1	27.2867	VASCULAR	EMERGENCY	13	0	0	0	0	0	0	0	320.4	0	164	0	634.21	0	278.26	0	263.52	0	181.79	0	399.25	0	193	186	N	Y	Y	1	0	0	0	0	0	0	0	0	0	Y	0	0	0	0
446	43	F	165	65	23.8751	GENERAL SURGICAL 1	EMERGENCY	15	0	0	0	0	0	0	6	320.4	0	164	0	634.21	0	278.26	0	263.52	0	181.79	0	399.25	2395.5	0	0	Y	N	Y	2	0	0	0	0	0	0	0	0	0	Y	0	0	0	0
447	65	M	170	62	21.4533	GENERAL SURGICAL 3	ELECTIVE	6	0	0	0	0	0	0	1	320.4	0	164	0	634.21	0	278.26	0	263.52	0	181.79	0	399.25	399.25	0	0	Y	N	Y	2	0	0	0	0	0	0	0	0	0	Y	0	0	0	0
448	21	M	0	87	0	ORTHOPAEDIC 3B	ELECTIVE	80	0	0	0	0	0	0	4	320.4	0	164	0	634.21	0	278.26	0	263.52	0	181.79	0	399.25	1597	746	740	Y	Y	Y	3	0	0	0	0	0	0	0	0	0	Y	0	0	0	0
449	70	M	175	79.5	25.9592	GENERAL SURGICAL 3	ELECTIVE	37	0	10	0	0	2	0	12	320.4	0	164	1640	634.21	0	278.26	0	263.52	527.04	181.79	0	399.25	4791	0	0	Y	N	Y	2	0	0	0	0	0	0	0	0	0	Y	0	0	0	0
450	51	F	163	68	25.5937	NEUROSURGICAL	EMERGENCY	10	0	0	3	0	0	3	1	320.4	0	164	0	634.21	1902.63	278.26	0	263.52	0	181.79	545.37	399.25	399.25	0	0	Y	N	Y	1	0	0	0	0	0	0	0	0	0	0	0	0	0	0
451	26	F	163	43.7	16.4477	VASCULAR	EMERGENCY	29	0	0	0	0	0	0	4	320.4	0	164	0	634.21	0	278.26	0	263.52	0	181.79	0	399.25	1597	0	0	Y	N	Y	1	0	0	0	0	0	0	0	0	0	0	0	0	0	0
452	72	M	170	61.5	21.2803	GENERAL SURGICAL 2	ELECTIVE	40	0	10	0	0	1	4	13	320.4	0	164	1640	634.21	0	278.26	0	263.52	263.52	181.79	727.16	399.25	5190.25	0	0	Y	N	Y	1	0	0	0	0	0	0	0	0	0	0	0	0	0	0
453	64	F	160	63	24.6094	EAR, NOSE & THROAT SURGERY	EMERGENCY	60	0	0	0	0	0	0	7	320.4	0	164	0	634.21	0	278.26	0	263.52	0	181.79	0	399.25	2794.75	0	0	Y	N	Y	2	0	0	0	0	0	0	0	0	0	Y	0	0	0	0
454	60	F		72	0	ORTHOPAEDIC 2A	EMERGENCY	16	0	0	0	0	0	0	8	320.4	0	164	0	634.21	0	278.26	0	263.52	0	181.79	0	399.25	3194	0	0	Y	N	Y	2	0	0	0	0	0	Y	0	0	0	0	0	0	0	0
455	21	M	185	90	26.2966	GENERAL SURGICAL 1	EMERGENCY	10	0	0	0	0	0	0	1	320.4	0	164	0	634.21	0	278.26	0	263.52	0	181.79	0	399.25	399.25	0	0	Y	N	Y	1	0	0	0	0	0	0	0	0	0	Y	0	0	0	0
456	62	M		92	0	ORTHOPAEDIC 2B	EMERGENCY	4	0	0	0	0	0	0	1	320.4	0	164	0	634.21	0	278.26	0	263.52	0	181.79	0	399.25	399.25	0	0	Y	N	Y	2	0	0	0	0	0	0	0	0	0	0	0	0	0	0
457	68	M	0	95	0	GASTROENTEROLOGY	EMERGENCY	13	0	0	0	2	0	6	13	320.4	0	164	0	634.21	0	278.26	556.52	263.52	0	181.79	1090.74	399.25	5190.25	0	0	Y	N	Y	2	0	0	0	0	0	0	0	0	0	0	0	0	0	0
458	61	M	168	55	19.487	VASCULAR	ELECTIVE	4	0	0	0	0	0	0	1	320.4	0	164	0	634.21	0	278.26	0	263.52	0	181.79	0	399.25	399.25	0	0	Y	N	Y	1	0	0	0	0	0	0	0	0	0	0	0	0	0	0
459	38	F		65	0	OBSTETRICS & GYNAECOLOGY	EMERGENCY	1	0	0	0	0	0	0	1	320.4	0	164	0	634.21	0	278.26	0	263.52	0	181.79	0	399.25	399.25	0	0	Y	N	Y	1	0	0	0	0	0	0	0	0	0	0	0	0	0	0
460	79	F	150	80	35.5556	VASCULAR	EMERGENCY	37	0	0	0	0	0	0	3	320.4	0	164	0	634.21	0	278.26	0	263.52	0	181.79	0	399.25	1197.75	0	0	Y	N	Y	1	0	0	0	0	0	0	0	0	0	0	0	0	0	0
461	29	F	165	87	31.9559	OBSTETRICS & GYNAECOLOGY	EMERGENCY	8	0	0	0	0	0	0	1	320.4	0	164	0	634.21	0	278.26	0	263.52	0	181.79	0	399.25	399.25	0	0	Y	N	Y	1	0	0	0	0	0	0	0	0	0	0	0	0	0	0
462	72	M	190	110	30.4709	VASCULAR	EMERGENCY	42	0	0	0	0	0	0	5	320.4	0	164	0	634.21	0	278.26	0	263.52	0	181.79	0	399.25	1996.25	0	0	Y	N	Y	1	0	0	0	0	0	0	0	0	0	0	0	0	0	0
463	62	F	160	40	15.625	GYNAEONCOLOGY	EMERGENCY	42	0	0	0	0	3	0	1	320.4	0	164	0	634.21	0	278.26	0	263.52	790.56	181.79	0	399.25	399.25	0	0	Y	N	Y	3	0	0	0	0	0	0	Y	0	0	0	0	0	0	0
464	15	F	160	54	21.0937	ORTHOPAEDIC 3B	ELECTIVE	5	0	0	0	0	0	0	0	320.4	0	164	0	634.21	0	278.26	0	263.52	0	181.79	0	399.25	0	660	500	N	Y	Y	2	0	0	0	0	0	0	0	0	0	0	0	0	0	0
465	76	M	172.7	84.5	28.3317	GENERAL SURGICAL 1	EMERGENCY	25	0	0	8	3	0	0	7	320.4	0	164	0	634.21	5073.68	278.26	834.78	263.52	0	181.79	0	399.25	2794.75	0	0	Y	N	Y	1	0	0	0	0	0	0	0	0	0	0	0	0	0	0
466	47	F	160	88	34.375	OBSTETRICS & GYNAECOLOGY	EMERGENCY	4	0	0	0	0	0	0	7	320.4	0	164	0	634.21	0	278.26	0	263.52	0	181.79	0	399.25	2794.75	0	0	Y	N	Y	1	0	0	0	0	0	0	0	0	0	0	0	0	0	0
467	71	F	165.1	65.6	24.0663	ACUTE SURGERY UNIT	EMERGENCY	70	0	0	0	0	0	0	3	320.4	0	164	0	634.21	0	278.26	0	263.52	0	181.79	0	399.25	1197.75	0	0	Y	N	Y	2	0	0	0	0	0	0	0	0	Y	0	0	0	0	0
468	43	M	190	100	27.7008	BURNS UNIT	EMERGENCY	30	0	20	0	0	0	8	9	320.4	0	164	3280	634.21	0	278.26	0	263.52	0	181.79	1454.32	399.25	3593.25	894	194	Y	Y	N	0	0	0	0	0	0	0	0	0	0	0	0	0	0	0
469	71	F	163	58	21.83	MAXILLO-FACIAL SURGERY	ELECTIVE	12	0	0	0	0	0	0	2	320.4	0	164	0	634.21	0	278.26	0	263.52	0	181.79	0	399.25	798.5	0	0	Y	N	Y	1	0	0	0	0	0	0	0	0	0	0	0	0	0	0
470	71	M	167	68.8	24.6692	GENERAL SURGICAL 3	EMERGENCY	33	0	0	0	0	0	0	8	320.4	0	164	0	634.21	0	278.26	0	263.52	0	181.79	0	399.25	3194	0	0	Y	N	Y	1	0	0	0	0	0	0	0	0	0	0	0	0	0	0
471	32	M	169	91	31.8616	VASCULAR	EMERGENCY	16	0	0	0	0	0	0	3	320.4	0	164	0	634.21	0	278.26	0	263.52	0	181.79	0	399.25	1197.75	0	0	Y	N	Y	1	0	0	0	0	0	0	0	0	0	0	0	0	0	0
472	31	F	181	91.3	27.8685	OBSTETRICS & GYNAECOLOGY	EMERGENCY	8	0	0	0	0	0	0	2	320.4	0	164	0	634.21	0	278.26	0	263.52	0	181.79	0	399.25	798.5	0	0	Y	N	Y	1	0	0	0	0	0	0	0	0	0	0	0	0	0	0
473	61	F	155	128.5	53.486	BURNS UNIT	EMERGENCY	96	5	10	2	1	1	28	99	320.4	1602	164	1640	634.21	1268.42	278.26	278.26	263.52	263.52	181.79	5090.12	399.25	39525.8	0	0	Y	N	Y	2	0	0	0	0	0	0	0	0	0	Y	0	0	0	0
474	61	M	165	70	25.7117	UROLOGY	ELECTIVE	4	0	0	0	0	0	0	0	320.4	0	164	0	634.21	0	278.26	0	263.52	0	181.79	0	399.25	0	903	903	N	Y	N	0	0	0	0	0	0	0	0	0	0	0	0	0	0	0
475	74	M	165	49.5	18.1818	VASCULAR	EMERGENCY	21	0	0	0	0	0	0	4	320.4	0	164	0	634.21	0	278.26	0	263.52	0	181.79	0	399.25	1597	0	0	Y	N	Y	2	0	0	0	0	0	0	0	0	0	0	Y	0	0	0
476	75	M	182	80	24.1517	EAR, NOSE & THROAT SURGERY	EMERGENCY	28	0	0	2	2	0	0	7	320.4	0	164	0	634.21	1268.42	278.26	556.52	263.52	0	181.79	0	399.25	2794.75	0	0	Y	N	Y	2	0	0	0	0	0	0	0	0	0	Y	0	0	0	0
477	81	M	170	84	29.0657	VASCULAR	EMERGENCY	10	0	0	0	0	0	0	0	320.4	0	164	0	634.21	0	278.26	0	263.52	0	181.79	0	399.25	0	509	509	N	Y	Y	2	0	0	0	0	0	0	0	0	0	0	0	0	0	0
478	37	F	173	75	25.0593	OBSTETRICS & GYNAECOLOGY	EMERGENCY	11	0	0	0	0	0	0	6	320.4	0	164	0	634.21	0	278.26	0	263.52	0	181.79	0	399.25	2395.5	0	0	Y	N	Y	2	0	0	0	0	0	0	0	0	0	Y	0	0	0	0
479	30	F	157	90	36.5126	OBSTETRICS	EMERGENCY	5	0	0	0	0	0	0	6	320.4	0	164	0	634.21	0	278.26	0	263.52	0	181.79	0	399.25	2395.5	0	0	Y	N	Y	1	0	0	0	0	0	0	0	0	0	0	0	0	0	0
480	85	M	174	81.8	27.0181	ORTHOPAEDIC 2B	EMERGENCY	36	0	0	0	0	0	0	3	320.4	0	164	0	634.21	0	278.26	0	263.52	0	181.79	0	399.25	1197.75	0	0	Y	N	N	0	0	0	0	0	0	0	0	0	0	0	0	0	0	0
481	53	M	170	54	18.6851	PLASTICS AND RECONSTRUCTIVE	EMERGENCY	11	0	10	0	0	0	2	6	320.4	0	164	1640	634.21	0	278.26	0	263.52	0	181.79	363.58	399.25	2395.5	0	0	Y	N	N	0	0	0	0	0	0	0	0	0	0	0	0	0	0	0
482	41	F	163	70	26.3465	OBSTETRICS & GYNAECOLOGY	EMERGENCY	8	0	0	0	0	0	0	3	320.4	0	164	0	634.21	0	278.26	0	263.52	0	181.79	0	399.25	1197.75	0	0	Y	N	Y	1	0	0	0	0	0	0	0	0	0	0	0	0	0	0
483	51	F	160	90	35.1562	GASTROENTEROLOGY	EMERGENCY	1	0	40	2	4	0	24	34	320.4	0	164	6560	634.21	1268.42	278.26	1113.04	263.52	0	181.79	4362.96	399.25	13574.5	0	0	Y	N	Y	1	0	0	0	0	0	0	0	0	0	0	0	0	0	0
484	59	M	185	104	30.3871	ORTHOPAEDIC 1A	EMERGENCY	22	0	0	0	0	0	0	1	320.4	0	164	0	634.21	0	278.26	0	263.52	0	181.79	0	399.25	399.25	0	0	Y	N	Y	1	0	0	0	0	0	0	0	0	0	0	0	0	0	0
485	36	F	157	0	0	OBSTETRICS & GYNAECOLOGY	EMERGENCY	5	0	0	0	1	0	8	12	320.4	0	164	0	634.21	0	278.26	278.26	263.52	0	181.79	1454.32	399.25	4791	259	250	Y	Y	Y	1	0	0	0	0	0	0	0	0	0	0	0	0	0	0
486	82	M		0	0	GASTROENTEROLOGY	EMERGENCY	28	0	0	0	0	0	0	2	320.4	0	164	0	634.21	0	278.26	0	263.52	0	181.79	0	399.25	798.5	0	0	Y	N	Y	2	0	0	0	0	Y	0	0	0	0	0	0	0	0	0
487	71	M	170	74.6	25.8131	VASCULAR	ELECTIVE	13	0	0	0	0	0	0	0	320.4	0	164	0	634.21	0	278.26	0	263.52	0	181.79	0	399.25	0	114	114	N	Y	Y	1	0	0	0	0	0	0	0	0	0	Y	0	0	0	0
488	79	F	159	84.1	33.2661	PLASTICS AND RECONSTRUCTIVE	EMERGENCY	13	0	0	0	0	0	0	7	320.4	0	164	0	634.21	0	278.26	0	263.52	0	181.79	0	399.25	2794.75	0	0	Y	N	Y	1	0	0	0	0	0	0	0	0	0	0	0	0	0	0
489	73	M	167	63	22.5896	GENERAL SURGICAL 2	EMERGENCY	15	0	0	3	2	0	0	8	320.4	0	164	0	634.21	1902.63	278.26	556.52	263.52	0	181.79	0	399.25	3194	0	0	Y	N	Y	1	0	0	0	0	0	0	0	0	0	0	0	0	0	0
490	45	M	172	80	27.0416	ORTHOPAEDIC 3B	EMERGENCY	3	0	10	1	0	0	6	9	320.4	0	164	1640	634.21	634.21	278.26	0	263.52	0	181.79	1090.74	399.25	3593.25	0	0	Y	N	N	0	0	0	0	0	0	0	0	0	0	0	0	0	0	0
491	29	F	170	75	25.9516	NEUROSURGICAL	EMERGENCY	19	0	0	0	0	0	0	1	320.4	0	164	0	634.21	0	278.26	0	263.52	0	181.79	0	399.25	399.25	0	0	Y	N	Y	1	0	0	0	0	0	0	0	0	0	0	0	0	0	0
492	52	M	170	90	31.1419	ORTHOPAEDIC 1A	EMERGENCY	9	0	0	0	0	0	0	3	320.4	0	164	0	634.21	0	278.26	0	263.52	0	181.79	0	399.25	1197.75	0	0	Y	N	N	0	0	0	0	0	0	0	0	0	0	0	0	0	0	0
493	60	M	173	98.7	32.978	VASCULAR	EMERGENCY	41	0	0	0	0	0	0	2	320.4	0	164	0	634.21	0	278.26	0	263.52	0	181.79	0	399.25	798.5	0	0	Y	N	Y	1	0	0	0	0	0	0	0	0	0	0	0	0	0	0
494	32	F		69.4	0	OBSTETRICS & GYNAECOLOGY	EMERGENCY	11	0	0	0	0	0	0	2	320.4	0	164	0	634.21	0	278.26	0	263.52	0	181.79	0	399.25	798.5	0	0	Y	N	Y	2	0	0	0	Y	0	0	0	0	0	0	0	0	0	0
495	44	F	0	0	0	OBSTETRICS & GYNAECOLOGY	EMERGENCY	2	0	0	0	0	0	0	2	320.4	0	164	0	634.21	0	278.26	0	263.52	0	181.79	0	399.25	798.5	0	0	Y	N	Y	1	0	0	0	0	0	0	0	0	0	0	0	0	0	0
496	79	F	156	58	23.833	VASCULAR	ELECTIVE	11	0	0	0	0	0	0	0	320.4	0	164	0	634.21	0	278.26	0	263.52	0	181.79	0	399.25	0	218	214	N	Y	Y	3	0	0	0	0	0	0	0	0	0	Y	0	0	0	0
497	70	F	155	92	38.2934	GENERAL SURGICAL 2	EMERGENCY	13	0	0	0	0	0	0	4	320.4	0	164	0	634.21	0	278.26	0	263.52	0	181.79	0	399.25	1597	0	0	Y	N	Y	1	0	0	0	0	0	0	0	0	0	0	0	0	0	0
498	55	F	175	137	44.7347	VASCULAR	ELECTIVE	4	0	0	0	0	0	0	1	320.4	0	164	0	634.21	0	278.26	0	263.52	0	181.79	0	399.25	399.25	0	0	Y	N	N	0	0	0	0	0	0	0	0	0	0	0	0	0	0	0
499	68	M	192	56	15.191	NEUROSURGICAL	ELECTIVE	29	0	0	0	0	0	0	2	320.4	0	164	0	634.21	0	278.26	0	263.52	0	181.79	0	399.25	798.5	204	200	Y	Y	Y	2	0	0	0	0	0	0	0	0	0	Y	0	0	0	0
500	76	F	153	88	37.5924	GENERAL SURGICAL 3	ELECTIVE	16	0	0	0	0	0	0	1	320.4	0	164	0	634.21	0	278.26	0	263.52	0	181.79	0	399.25	399.25	0	0	Y	N	Y	1	0	0	0	0	0	0	0	0	0	0	0	0	0	0
501	44	F	167	76	27.2509	OBSTETRICS & GYNAECOLOGY	EMERGENCY	2	0	0	0	0	0	0	2	320.4	0	164	0	634.21	0	278.26	0	263.52	0	181.79	0	399.25	798.5	0	0	Y	N	N	0	0	0	0	0	0	0	0	0	0	0	0	0	0	0
502	40	F		86	0	OBSTETRICS	ELECTIVE	9	0	0	0	0	0	0	3	320.4	0	164	0	634.21	0	278.26	0	263.52	0	181.79	0	399.25	1197.75	348	348	Y	Y	Y	1	0	0	0	0	0	0	0	0	0	0	0	0	0	0
503	77	F	151	87	38.1562	VASCULAR	ELECTIVE	9	0	0	0	0	0	0	1	320.4	0	164	0	634.21	0	278.26	0	263.52	0	181.79	0	399.25	399.25	0	0	Y	N	Y	1	0	0	0	0	0	0	0	0	0	0	0	0	0	0
504	76	M	163	92	34.6268	GENERAL SURGICAL 3	ELECTIVE	29	0	0	0	0	0	0	6	320.4	0	164	0	634.21	0	278.26	0	263.52	0	181.79	0	399.25	2395.5	0	0	Y	N	Y	2	0	0	0	0	0	0	0	0	0	Y	0	0	0	0
505	49	M	173	93.5	31.2406	GENERAL SURGICAL 2	EMERGENCY	5	0	0	1	0	0	0	3	320.4	0	164	0	634.21	634.21	278.26	0	263.52	0	181.79	0	399.25	1197.75	0	0	Y	N	Y	1	0	0	0	0	0	0	0	0	0	0	0	0	0	0
506	50	M	0	81	0	VASCULAR	EMERGENCY	13	0	0	0	0	0	0	2	320.4	0	164	0	634.21	0	278.26	0	263.52	0	181.79	0	399.25	798.5	0	0	Y	N	Y	1	0	0	0	0	0	0	0	0	0	0	0	0	0	0
507	61	F	165	95	34.8944	GENERAL SURGICAL 1	EMERGENCY	11	0	0	0	0	0	0	1	320.4	0	164	0	634.21	0	278.26	0	263.52	0	181.79	0	399.25	399.25	0	0	Y	N	Y	1	0	0	0	0	0	0	0	0	0	0	0	0	0	0
508	48	F	167.3	73	26.0814	GYNAECOLOGY	ELECTIVE	3	0	0	0	0	0	0	2	320.4	0	164	0	634.21	0	278.26	0	263.52	0	181.79	0	399.25	798.5	0	0	Y	N	Y	1	0	0	0	0	0	0	0	0	0	0	0	0	0	0
509	70	F	161	70	27.0051	ORTHOPAEDIC 3B	EMERGENCY	41	0	0	0	0	0	0	7	320.4	0	164	0	634.21	0	278.26	0	263.52	0	181.79	0	399.25	2794.75	0	0	Y	N	Y	3	0	0	0	0	0	0	Y	0	0	0	0	0	0	0
510	71	M	173	80	26.7299	EAR, NOSE & THROAT SURGERY	ELECTIVE	41	0	0	0	0	0	0	2	320.4	0	164	0	634.21	0	278.26	0	263.52	0	181.79	0	399.25	798.5	0	0	Y	N	Y	1	0	0	0	0	0	0	0	0	0	0	0	0	0	0
511	67	F	160	75	29.2969	GENERAL SURGICAL 2	EMERGENCY	20	0	0	0	0	0	0	1	320.4	0	164	0	634.21	0	278.26	0	263.52	0	181.79	0	399.25	399.25	0	0	Y	N	Y	1	0	0	0	0	0	0	0	0	0	0	0	0	0	0
512	23	F		65	0	NEUROSURGICAL	EMERGENCY	11	0	0	0	0	0	0	2	320.4	0	164	0	634.21	0	278.26	0	263.52	0	181.79	0	399.25	798.5	0	0	Y	N	N	0	0	0	0	0	0	0	0	0	0	0	0	0	0	0
513	15	F		0	0	GENERAL SURGICAL 1	EMERGENCY	10	0	0	0	0	0	4	5	320.4	0	164	0	634.21	0	278.26	0	263.52	0	181.79	727.16	399.25	1996.25	199	199	Y	Y	Y	1	0	0	0	0	0	0	0	0	0	0	0	0	0	0
514	88	F	180	52	16.0494	GASTROENTEROLOGY	EMERGENCY	4	0	10	0	1	0	4	13	320.4	0	164	1640	634.21	0	278.26	278.26	263.52	0	181.79	727.16	399.25	5190.25	0	0	Y	N	Y	2	0	0	0	0	0	0	0	0	0	0	0	0	0	0
515	36	M	190	80	22.1607	GASTROENTEROLOGY	EMERGENCY	4	0	0	0	0	0	0	1	320.4	0	164	0	634.21	0	278.26	0	263.52	0	181.79	0	399.25	399.25	0	0	Y	N	Y	1	0	0	0	0	0	0	0	0	0	0	0	0	0	0
516	68	F	172	100	33.8021	ORTHOPAEDIC 2A	EMERGENCY	27	0	0	0	0	0	0	2	320.4	0	164	0	634.21	0	278.26	0	263.52	0	181.79	0	399.25	798.5	0	0	Y	N	Y	1	0	0	0	0	0	0	0	0	0	0	0	0	0	0
517	72	M	185	115	33.6012	GASTROENTEROLOGY	EMERGENCY	6	0	30	1	1	0	4	15	320.4	0	164	4920	634.21	634.21	278.26	278.26	263.52	0	181.79	727.16	399.25	5988.75	0	0	Y	N	Y	1	0	0	0	0	0	0	0	0	0	0	0	0	0	0
518	74	F	164	89	33.0904	GASTROENTEROLOGY	EMERGENCY	2	0	0	0	0	0	0	2	320.4	0	164	0	634.21	0	278.26	0	263.52	0	181.79	0	399.25	798.5	0	0	Y	N	Y	2	0	0	0	0	0	0	0	0	0	0	0	0	0	0
519	39	M	192	102	27.6693	ORTHOPAEDIC 1A	EMERGENCY	32	0	0	0	0	0	0	10	320.4	0	164	0	634.21	0	278.26	0	263.52	0	181.79	0	399.25	3992.5	0	434	Y	Y	Y	2	0	0	0	0	0	0	0	0	0	Y	0	0	0	0
520	60	F	150	75	33.3333	VASCULAR	ELECTIVE	3	0	0	0	0	0	0	1	320.4	0	164	0	634.21	0	278.26	0	263.52	0	181.79	0	399.25	399.25	0	0	Y	N	Y	1	0	0	0	0	0	0	0	0	0	0	0	0	0	0
521	28	F	164	66	24.539	OBSTETRICS	ELECTIVE	4	0	0	0	0	0	0	2	320.4	0	164	0	634.21	0	278.26	0	263.52	0	181.79	0	399.25	798.5	0	0	Y	N	Y	1	0	0	0	0	0	0	0	0	0	0	0	0	0	0
522	51	M	185	90	26.2966	ORTHOPAEDIC 1A	EMERGENCY	42	0	30	1	1	0	6	18	320.4	0	164	4920	634.21	634.21	278.26	278.26	263.52	0	181.79	1090.74	399.25	7186.5	0	0	Y	N	Y	2	0	0	0	0	0	0	0	0	0	Y	0	0	0	0
523	82	M	0	0	0	ORTHOPAEDIC 3A	EMERGENCY	29	0	0	0	0	0	0	10	320.4	0	164	0	634.21	0	278.26	0	263.52	0	181.79	0	399.25	3992.5	0	0	Y	N	Y	1	0	0	0	0	0	0	0	0	0	0	0	0	0	0
524	55	F	163	65	24.4646	UROLOGY	ELECTIVE	7	0	0	0	0	0	0	2	320.4	0	164	0	634.21	0	278.26	0	263.52	0	181.79	0	399.25	798.5	0	0	Y	N	Y	2	0	0	0	0	0	0	0	0	0	0	0	0	0	0
525	68	M	178	91	28.7211	GENERAL SURGICAL 4	ELECTIVE	21	0	0	0	0	0	0	1	320.4	0	164	0	634.21	0	278.26	0	263.52	0	181.79	0	399.25	399.25	0	0	Y	N	Y	2	0	0	0	0	0	0	0	0	0	Y	0	0	0	0
526	62	M	0	87	0	GENERAL SURGICAL 2	EMERGENCY	6	0	0	0	0	0	0	4	320.4	0	164	0	634.21	0	278.26	0	263.52	0	181.79	0	399.25	1597	0	0	Y	N	Y	2	0	0	0	0	0	0	0	0	0	Y	0	0	0	0
527	60	M	174	92.7	30.6183	VASCULAR	ELECTIVE	7	0	0	0	0	0	0	0	320.4	0	164	0	634.21	0	278.26	0	263.52	0	181.79	0	399.25	0	669	665	N	Y	Y	2	0	0	0	0	0	0	0	0	0	Y	0	0	0	0
528	49	F	168	71	25.1559	GENERAL SURGICAL 2	ELECTIVE	112	0	0	0	0	0	0	11	320.4	0	164	0	634.21	0	278.26	0	263.52	0	181.79	0	399.25	4391.75	0	0	Y	N	Y	2	0	0	0	0	0	0	0	0	0	Y	0	0	0	0
529	56	M	171	109	37.2764	VASCULAR	ELECTIVE	8	0	0	0	0	0	0	0	320.4	0	164	0	634.21	0	278.26	0	263.52	0	181.79	0	399.25	0	753	749	N	Y	Y	2	0	0	0	0	0	0	0	0	0	0	0	0	0	0
530	30	F	160	79.2	30.9375	OBSTETRICS & GYNAECOLOGY	EMERGENCY	4	0	0	0	0	0	0	2	320.4	0	164	0	634.21	0	278.26	0	263.52	0	181.79	0	399.25	798.5	0	0	Y	N	Y	1	0	0	0	0	0	0	0	0	0	0	0	0	0	0
531	34	F	157	56.1	22.7595	OBSTETRICS & GYNAECOLOGY	EMERGENCY	4	0	0	0	0	0	0	2	320.4	0	164	0	634.21	0	278.26	0	263.52	0	181.79	0	399.25	798.5	0	0	Y	N	Y	1	0	0	0	0	0	0	0	0	0	0	0	0	0	0
532	74	M		90	0	VASCULAR	EMERGENCY	10	0	0	0	0	0	0	0	320.4	0	164	0	634.21	0	278.26	0	263.52	0	181.79	0	399.25	0	663	660	N	Y	N	0	0	0	0	0	0	0	0	0	0	0	0	0	0	0
533	73	M	175.5	77.6	25.1946	GASTROENTEROLOGY	EMERGENCY	4	0	0	0	0	0	0	1	320.4	0	164	0	634.21	0	278.26	0	263.52	0	181.79	0	399.25	399.25	0	0	Y	N	Y	1	0	0	0	0	0	0	0	0	0	0	0	0	0	0
534	80	M	175	100	32.6531	VASCULAR	EMERGENCY	2	0	12	1	2	0	6	5	320.4	0	164	1968	634.21	634.21	278.26	556.52	263.52	0	181.79	1090.74	399.25	1996.25	700	695	Y	Y	Y	1	0	0	0	0	0	0	0	0	0	Y	0	0	0	0
535	57	F	165	89	32.6905	ORTHOPAEDIC 2A	EMERGENCY	51	0	0	0	0	0	0	4	320.4	0	164	0	634.21	0	278.26	0	263.52	0	181.79	0	399.25	1597	0	0	Y	N	Y	1	0	0	0	0	0	0	0	0	0	0	0	0	0	0
536	33	F	167	56.7	20.3306	OBSTETRICS & GYNAECOLOGY	EMERGENCY	7	0	0	0	0	0	0	2	320.4	0	164	0	634.21	0	278.26	0	263.52	0	181.79	0	399.25	798.5	0	0	Y	N	Y	1	0	0	0	0	0	0	0	0	0	0	0	0	0	0
537	67	F		73	0	GENERAL SURGICAL 2	ELECTIVE	12	0	0	0	0	0	0	2	320.4	0	164	0	634.21	0	278.26	0	263.52	0	181.79	0	399.25	798.5	0	0	Y	N	Y	1	0	0	0	0	0	0	0	0	0	0	0	0	0	0
538	61	F	160	93	36.3281	ORTHOPAEDIC 2A	EMERGENCY	19	0	0	0	0	0	0	3	320.4	0	164	0	634.21	0	278.26	0	263.52	0	181.79	0	399.25	1197.75	0	0	Y	N	Y	2	0	0	0	0	0	0	0	0	0	Y	0	0	0	0
539	55	F	161	59	22.7615	VASCULAR	EMERGENCY	25	0	0	0	0	0	0	1	320.4	0	164	0	634.21	0	278.26	0	263.52	0	181.79	0	399.25	399.25	0	0	Y	N	Y	1	0	0	0	0	0	0	0	0	0	0	0	0	0	0
540	59	M	186	92	26.5927	VASCULAR	EMERGENCY	31	0	0	0	0	0	0	4	320.4	0	164	0	634.21	0	278.26	0	263.52	0	181.79	0	399.25	1597	0	0	Y	N	Y	3	0	0	0	0	0	0	Y	0	0	0	0	0	0	0
541	48	M	176	94	30.3461	BURNS UNIT	EMERGENCY	4	0	0	0	0	0	0	1	320.4	0	164	0	634.21	0	278.26	0	263.52	0	181.79	0	399.25	399.25	0	0	Y	N	N	0	0	0	0	0	0	0	0	0	0	0	0	0	0	0
542	61	M	160	47	18.3594	BURNS UNIT	EMERGENCY	67	0	0	17	14	0	0	19	320.4	0	164	0	634.21	10781.6	278.26	3895.64	263.52	0	181.79	0	399.25	7585.75	0	0	Y	N	Y	1	0	0	0	0	0	0	0	0	0	0	0	0	0	0
543	62	F	160	80	31.25	NEUROSURGICAL	EMERGENCY	22	0	0	0	0	0	0	4	320.4	0	164	0	634.21	0	278.26	0	263.52	0	181.79	0	399.25	1597	0	0	Y	N	Y	1	0	0	0	0	0	0	0	0	0	0	0	0	0	0
544	79	F	170	74	25.6055	ORTHOPAEDIC 3B	ELECTIVE	50	0	0	0	0	0	0	10	320.4	0	164	0	634.21	0	278.26	0	263.52	0	181.79	0	399.25	3992.5	0	0	Y	N	Y	1	0	0	0	0	0	0	0	0	0	0	0	0	0	0
545	69	F	152	88	38.0886	ORTHOPAEDIC 3B	ELECTIVE	13	0	0	0	0	0	0	2	320.4	0	164	0	634.21	0	278.26	0	263.52	0	181.79	0	399.25	798.5	205	205	Y	Y	Y	1	0	0	0	0	0	0	0	0	0	0	0	0	0	0
546	69	M	178	70	22.0932	VASCULAR	EMERGENCY	9	0	10	0	0	0	4	6	320.4	0	164	1640	634.21	0	278.26	0	263.52	0	181.79	727.16	399.25	2395.5	446	0	Y	N	Y	1	0	0	0	0	0	0	0	0	0	0	0	0	0	0
547	27	F	165	55	20.202	GENERAL SURGICAL 4	EMERGENCY	62	0	10	1	3	0	12	24	320.4	0	164	1640	634.21	634.21	278.26	834.78	263.52	0	181.79	2181.48	399.25	9582	0	0	Y	N	Y	1	0	0	0	0	0	0	0	0	0	0	0	0	0	0
548	63	M	177	85	27.1314	GENERAL SURGICAL 2	EMERGENCY	37	0	0	0	0	0	0	6	320.4	0	164	0	634.21	0	278.26	0	263.52	0	181.79	0	399.25	2395.5	0	0	Y	N	Y	1	0	0	0	0	0	0	0	0	0	0	0	0	0	0
549	64	M	167	80	28.6851	GENERAL SURGICAL 1	EMERGENCY	75	0	20	1	1	0	0	10	320.4	0	164	3280	634.21	634.21	278.26	278.26	263.52	0	181.79	0	399.25	3992.5	0	0	Y	N	Y	1	0	0	0	0	0	0	0	0	0	0	0	0	0	0
550	23	M	0	0	0	ORTHOPAEDIC 3A	EMERGENCY	1	0	0	0	0	0	0	4	320.4	0	164	0	634.21	0	278.26	0	263.52	0	181.79	0	399.25	1597	0	0	Y	N	Y	1	0	0	0	0	0	0	0	0	0	0	0	0	0	0
551	59	M	160	75	29.2969	NEUROSURGICAL	EMERGENCY	24	0	0	0	0	0	0	1	320.4	0	164	0	634.21	0	278.26	0	263.52	0	181.79	0	399.25	399.25	0	0	Y	N	Y	4	0	0	0	0	0	0	Y	0	0	0	0	0	0	0
552	48	M	186	104	30.0613	ORTHOPAEDIC 1A	EMERGENCY	43	0	0	0	0	0	0	1	320.4	0	164	0	634.21	0	278.26	0	263.52	0	181.79	0	399.25	399.25	0	0	Y	N	Y	1	0	0	0	0	0	0	0	0	0	0	0	0	0	0
553	66	F	160	55	21.4844	UROLOGY	EMERGENCY	12	0	0	0	0	0	0	2	320.4	0	164	0	634.21	0	278.26	0	263.52	0	181.79	0	399.25	798.5	0	0	Y	N	Y	1	0	0	0	0	0	0	0	0	0	0	0	0	0	0
554	67	F	172	80	27.0416	UROLOGY	EMERGENCY	10	0	0	0	0	0	0	2	320.4	0	164	0	634.21	0	278.26	0	263.52	0	181.79	0	399.25	798.5	0	0	Y	N	N	0	0	0	0	0	0	0	0	0	0	0	0	0	0	0
555	62	M	186	75.6	21.8522	ORTHOPAEDIC 1A	EMERGENCY	23	0	0	0	0	0	2	8	320.4	0	164	0	634.21	0	278.26	0	263.52	0	181.79	363.58	399.25	3194	0	0	Y	N	Y	1	0	0	0	0	0	0	0	0	0	0	0	0	0	0
556	67	F	152	58	25.1039	UROLOGY	ELECTIVE	14	0	0	0	0	0	0	2	320.4	0	164	0	634.21	0	278.26	0	263.52	0	181.79	0	399.25	798.5	0	0	Y	N	Y	1	0	0	0	0	0	0	0	0	0	Y	0	0	0	0
557	73	F	163	65	24.4646	GYNAEONCOLOGY	ELECTIVE	56	0	0	0	0	0	2	5	320.4	0	164	0	634.21	0	278.26	0	263.52	0	181.79	363.58	399.25	1996.25	0	0	Y	N	Y	2	0	0	0	0	0	0	0	0	0	Y	0	0	0	0
558	19	F	176	80	25.8264	GENERAL SURGICAL 2	EMERGENCY	47	0	0	0	0	0	0	18	320.4	0	164	0	634.21	0	278.26	0	263.52	0	181.79	0	399.25	7186.5	0	0	Y	N	Y	2	0	0	0	0	0	0	0	0	0	Y	0	0	0	0
559	48	M		80	0	GENERAL SURGICAL 2	EMERGENCY	13	0	0	0	0	0	0	5	320.4	0	164	0	634.21	0	278.26	0	263.52	0	181.79	0	399.25	1996.25	0	0	Y	N	Y	3	0	0	0	0	0	0	0	0	0	Y	0	0	0	0
560	53	M	187	92	26.309	ORTHOPAEDIC 3B	EMERGENCY	10	0	0	0	0	0	0	0	320.4	0	164	0	634.21	0	278.26	0	263.52	0	181.79	0	399.25	0	391	387	N	Y	N	0	0	0	0	0	0	0	0	0	0	0	0	0	0	0
561	80	F	155	59	24.5578	ORTHOPAEDIC 2A	ELECTIVE	7	0	0	0	0	0	0	3	320.4	0	164	0	634.21	0	278.26	0	263.52	0	181.79	0	399.25	1197.75	0	0	Y	N	Y	1	0	0	0	0	0	0	0	0	0	0	0	0	0	0
562	84	F	150	69	30.6667	GENERAL SURGICAL 3	ELECTIVE	5	0	0	0	0	0	0	1	320.4	0	164	0	634.21	0	278.26	0	263.52	0	181.79	0	399.25	399.25	0	0	Y	N	N	0	0	0	0	0	0	0	0	0	0	0	0	0	0	0
563	83	M	170.18	70	24.1702	VASCULAR	ELECTIVE	21	0	0	0	0	0	2	0	320.4	0	164	0	634.21	0	278.26	0	263.52	0	181.79	363.58	399.25	0	390	390	N	Y	N	0	0	0	0	0	0	0	0	0	0	0	0	0	0	0
564	74	F	0	0	0	GENERAL SURGICAL 2	EMERGENCY	7	0	0	0	0	0	0	1	320.4	0	164	0	634.21	0	278.26	0	263.52	0	181.79	0	399.25	399.25	0	0	Y	N	Y	1	0	0	0	0	0	0	0	0	0	0	0	0	0	0
565	40	F		48.5	0	VASCULAR	ELECTIVE	8	0	0	0	0	0	0	2	320.4	0	164	0	634.21	0	278.26	0	263.52	0	181.79	0	399.25	798.5	0	0	Y	N	Y	1	0	0	0	0	0	0	0	0	0	0	0	0	0	0
566	72	M	185	96	28.0497	ORTHOPAEDIC 1A	EMERGENCY	40	0	0	10	15	0	0	19	320.4	0	164	0	634.21	6342.1	278.26	4173.9	263.52	0	181.79	0	399.25	7585.75	0	0	Y	N	Y	1	0	0	0	0	0	0	0	0	0	0	0	0	0	0
567	68	M	172	94	31.7739	OPHTHALMOLOGY	EMERGENCY	32	0	0	0	0	0	0	3	320.4	0	164	0	634.21	0	278.26	0	263.52	0	181.79	0	399.25	1197.75	0	0	Y	N	Y	2	0	0	0	0	0	0	0	0	0	Y	0	0	0	0
568	60	M	180	79	24.3827	PLASTICS AND RECONSTRUCTIVE	EMERGENCY	10	0	0	0	0	0	0	2	320.4	0	164	0	634.21	0	278.26	0	263.52	0	181.79	0	399.25	798.5	0	0	Y	N	Y	1	0	0	0	0	0	0	0	0	0	0	0	0	0	0
569	33	F	179	65	20.2865	GYNAECOLOGY	EMERGENCY	2	0	0	0	0	0	0	3	320.4	0	164	0	634.21	0	278.26	0	263.52	0	181.79	0	399.25	1197.75	0	0	Y	N	Y	1	0	0	0	0	0	0	0	0	0	0	0	0	0	0
570	94	F		65	0	PLASTICS AND RECONSTRUCTIVE	EMERGENCY	7	0	0	0	0	0	0	1	320.4	0	164	0	634.21	0	278.26	0	263.52	0	181.79	0	399.25	399.25	0	0	Y	N	Y	1	0	0	0	0	0	0	0	0	0	0	0	0	0	0
571	28	F	163	0	0	OBSTETRICS	EMERGENCY	6	0	0	0	0	0	0	3	320.4	0	164	0	634.21	0	278.26	0	263.52	0	181.79	0	399.25	1197.75	0	0	Y	N	Y	1	0	0	0	0	0	0	0	0	0	0	0	0	0	0
572	68	M	161	84	32.4062	NEUROSURGICAL	ELECTIVE	8	0	0	0	0	0	0	3	320.4	0	164	0	634.21	0	278.26	0	263.52	0	181.79	0	399.25	1197.75	0	0	Y	N	Y	1	0	0	0	0	0	0	0	0	0	0	0	0	0	0
573	29	F	163	72	27.0993	OBSTETRICS & GYNAECOLOGY	ELECTIVE	3	0	0	0	0	0	0	2	320.4	0	164	0	634.21	0	278.26	0	263.52	0	181.79	0	399.25	798.5	0	0	Y	N	Y	1	0	0	0	0	0	0	0	0	0	0	0	0	0	0
574	75	M	168	48	17.0068	VASCULAR	EMERGENCY	30	0	0	0	0	0	4	7	320.4	0	164	0	634.21	0	278.26	0	263.52	0	181.79	727.16	399.25	2794.75	0	0	Y	N	Y	1	0	0	0	0	0	0	0	0	0	0	0	0	0	0
575	21	F	160	60	23.4375	BURNS UNIT	EMERGENCY	401	10	0	1	5	0	14	67	320.4	3204	164	0	634.21	634.21	278.26	1391.3	263.52	0	181.79	2545.06	399.25	26749.8	0	0	Y	N	Y	1	0	0	0	0	0	0	0	0	0	0	0	0	0	0
576	20	F		0	0	EAR, NOSE & THROAT SURGERY	EMERGENCY	1	0	0	0	0	0	0	2	320.4	0	164	0	634.21	0	278.26	0	263.52	0	181.79	0	399.25	798.5	0	0	Y	N	Y	1	0	0	0	0	0	0	0	0	0	0	0	0	0	0
577	33	F	163	80	30.1103	OBSTETRICS & GYNAECOLOGY	ELECTIVE	20	0	0	0	0	0	0	0	320.4	0	164	0	634.21	0	278.26	0	263.52	0	181.79	0	399.25	0	160	150	N	Y	N	0	0	0	0	0	0	0	0	0	0	0	0	0	0	0
578	18	F	167	77	27.6095	OBSTETRICS	EMERGENCY	12	0	0	0	0	0	0	2	320.4	0	164	0	634.21	0	278.26	0	263.52	0	181.79	0	399.25	798.5	0	0	Y	N	Y	1	0	0	0	0	0	0	0	0	0	0	0	0	0	0
579	59	F	0	0	0	GENERAL SURGICAL 2	EMERGENCY	30	0	0	0	0	0	0	3	320.4	0	164	0	634.21	0	278.26	0	263.52	0	181.79	0	399.25	1197.75	0	0	Y	N	Y	1	0	0	0	0	0	0	0	0	0	0	0	0	0	0
580	23	M	187	80	22.8774	ORTHOPAEDIC 1A	EMERGENCY	31	0	0	0	0	0	0	3	320.4	0	164	0	634.21	0	278.26	0	263.52	0	181.79	0	399.25	1197.75	0	0	Y	N	Y	1	0	0	0	0	0	0	0	0	0	0	0	0	0	0
581	37	F	150	50	22.2222	GYNAEONCOLOGY	EMERGENCY	16	0	0	0	2	0	0	3	320.4	0	164	0	634.21	0	278.26	556.52	263.52	0	181.79	0	399.25	1197.75	0	0	Y	N	N	0	0	0	0	0	0	0	0	0	0	0	0	0	0	0
582	20	F	154	74	31.2026	OBSTETRICS & GYNAECOLOGY	EMERGENCY	3	0	0	0	0	0	0	2	320.4	0	164	0	634.21	0	278.26	0	263.52	0	181.79	0	399.25	798.5	0	0	Y	N	Y	1	0	0	0	0	0	0	0	0	0	0	0	0	0	0
583	64	M	167	112	40.1592	ORTHOPAEDIC 3B	ELECTIVE	6	0	0	0	0	0	0	0	320.4	0	164	0	634.21	0	278.26	0	263.52	0	181.79	0	399.25	0	289	293	N	Y	N	0	0	0	0	0	0	0	0	0	0	0	0	0	0	0
584	73	F	164	62	23.0518	GENERAL SURGICAL 3	ELECTIVE	20	0	10	0	0	0	0	5	320.4	0	164	1640	634.21	0	278.26	0	263.52	0	181.79	0	399.25	1996.25	0	0	Y	N	Y	1	0	0	0	0	0	0	0	0	0	0	0	0	0	0
585	32	F	161	106	40.8935	OBSTETRICS & GYNAECOLOGY	ELECTIVE	7	0	10	0	0	0	0	15	320.4	0	164	1640	634.21	0	278.26	0	263.52	0	181.79	0	399.25	5988.75	1750	370	Y	Y	Y	1	0	0	0	0	0	0	0	0	0	0	0	0	0	0
586	69	M		60	0	VASCULAR	EMERGENCY	22	0	0	0	0	0	0	3	320.4	0	164	0	634.21	0	278.26	0	263.52	0	181.79	0	399.25	1197.75	0	0	Y	N	Y	2	0	0	0	0	0	0	0	0	0	0	0	0	0	0
587	67	F		71.1	0	GASTROENTEROLOGY	EMERGENCY	8	0	0	1	0	0	0	2	320.4	0	164	0	634.21	634.21	278.26	0	263.52	0	181.79	0	399.25	798.5	0	0	Y	N	Y	2	0	0	0	0	0	0	0	0	0	0	0	0	0	0
588	43	M	175	53	17.3061	ORTHOPAEDIC 1A	EMERGENCY	21	3	4	0	2	3	3	15	320.4	961.2	164	656	634.21	0	278.26	556.52	263.52	790.56	181.79	545.37	399.25	5988.75	0	0	Y	N	Y	1	0	0	0	0	0	0	0	0	0	0	0	0	0	0
589	63	M	172	78	26.3656	GENERAL SURGICAL 2	EMERGENCY	16	0	0	0	0	0	0	6	320.4	0	164	0	634.21	0	278.26	0	263.52	0	181.79	0	399.25	2395.5	0	0	Y	N	Y	2	0	0	0	0	0	0	0	0	0	0	0	0	0	0
590	73	M	182.9	106	31.6868	ORTHOPAEDIC 2A	ELECTIVE	12	0	0	0	0	0	0	7	320.4	0	164	0	634.21	0	278.26	0	263.52	0	181.79	0	399.25	2794.75	0	0	Y	N	Y	1	0	0	0	0	0	0	0	0	0	0	0	0	0	0
591	83	M	172	62	20.9573	ORTHOPAEDIC 2B	EMERGENCY	8	0	0	0	0	0	0	2	320.4	0	164	0	634.21	0	278.26	0	263.52	0	181.79	0	399.25	798.5	0	0	Y	N	Y	2	0	0	0	0	0	0	0	0	0	0	0	0	0	0
592	32	M	173	78	26.0617	ORTHOPAEDIC 1A	EMERGENCY	36	0	0	0	0	0	0	3	320.4	0	164	0	634.21	0	278.26	0	263.52	0	181.79	0	399.25	1197.75	0	0	Y	N	Y	1	0	0	0	0	0	0	0	0	0	0	0	0	0	0
593	29	F		0	0	GYNAECOLOGY	EMERGENCY	2	0	0	0	0	0	0	2	320.4	0	164	0	634.21	0	278.26	0	263.52	0	181.79	0	399.25	798.5	0	0	Y	N	Y	1	0	0	0	0	0	0	0	0	0	0	0	0	0	0
594	44	F	178	90.4	28.5318	OBSTETRICS	EMERGENCY	11	0	0	0	0	0	0	0	320.4	0	164	0	634.21	0	278.26	0	263.52	0	181.79	0	399.25	0	306	306	N	Y	Y	3	0	0	0	0	0	0	0	0	0	0	0	0	0	0
595	75	M	172	51	17.239	GENERAL SURGICAL 3	EMERGENCY	22	0	0	0	0	0	0	1	320.4	0	164	0	634.21	0	278.26	0	263.52	0	181.79	0	399.25	399.25	0	0	Y	N	Y	2	0	0	0	0	0	0	0	0	0	0	0	0	0	0
596	66	F	155	68	28.3039	GENERAL SURGICAL 2	EMERGENCY	20	0	0	0	0	0	0	3	320.4	0	164	0	634.21	0	278.26	0	263.52	0	181.79	0	399.25	1197.75	0	0	Y	N	Y	1	0	0	0	0	0	0	0	0	0	0	0	0	0	0
597	71	M	172	75	25.3515	GENERAL SURGICAL 2	EMERGENCY	2	0	0	1	0	0	4	2	320.4	0	164	0	634.21	634.21	278.26	0	263.52	0	181.79	727.16	399.25	798.5	0	0	Y	N	Y	3	0	0	0	0	0	0	0	0	0	Y	0	0	0	0
598	40	F	182	62	18.7175	OBSTETRICS & GYNAECOLOGY	EMERGENCY	1	0	0	0	0	0	0	1	320.4	0	164	0	634.21	0	278.26	0	263.52	0	181.79	0	399.25	399.25	0	0	Y	N	Y	2	0	0	0	0	0	0	0	0	0	0	0	0	0	0
599	21	M	177.8	85	26.8878	ORTHOPAEDIC 2B	EMERGENCY	18	0	0	0	0	0	0	3	320.4	0	164	0	634.21	0	278.26	0	263.52	0	181.79	0	399.25	1197.75	0	0	Y	N	N	0	0	0	0	0	0	0	0	0	0	0	0	0	0	0
600	60	F	164	56	20.8209	GENERAL SURGICAL 2	ELECTIVE	28	0	6	0	0	0	3	4	320.4	0	164	984	634.21	0	278.26	0	263.52	0	181.79	545.37	399.25	1597	0	0	Y	N	Y	2	0	0	0	0	0	0	0	0	0	Y	0	0	0	0
601	54	F		61	0	RADIO-ONCOLOGY	ELECTIVE	2	0	0	0	0	0	0	1	320.4	0	164	0	634.21	0	278.26	0	263.52	0	181.79	0	399.25	399.25	0	0	Y	N	Y	1	0	0	0	0	0	0	0	0	0	0	0	0	0	0
602	71	F	166	94	34.1124	VASCULAR	ELECTIVE	10	0	0	0	0	0	0	0	320.4	0	164	0	634.21	0	278.26	0	263.52	0	181.79	0	399.25	0	618	618	N	Y	Y	1	0	0	0	0	0	0	0	0	0	Y	0	0	0	0
603	63	M	172	50	16.901	THORACIC	ELECTIVE	10	0	0	0	0	0	0	2	320.4	0	164	0	634.21	0	278.26	0	263.52	0	181.79	0	399.25	798.5	0	0	Y	N	Y	1	0	0	0	0	0	0	0	0	0	0	0	0	0	0
604	52	M	180	96	29.6296	UROLOGY	EMERGENCY	5	0	0	0	0	0	0	1	320.4	0	164	0	634.21	0	278.26	0	263.52	0	181.79	0	399.25	399.25	0	0	Y	N	Y	1	0	0	0	0	0	0	0	0	0	0	0	0	0	0
605	34	M	182	80	24.1517	ORTHOPAEDIC 2B	EMERGENCY	23	0	0	0	0	0	0	2	320.4	0	164	0	634.21	0	278.26	0	263.52	0	181.79	0	399.25	798.5	0	0	Y	N	Y	1	0	0	0	0	0	0	0	0	0	0	0	0	0	0
606	70	F		80	0	NEUROSURGICAL	EMERGENCY	7	0	0	0	0	0	0	2	320.4	0	164	0	634.21	0	278.26	0	263.52	0	181.79	0	399.25	798.5	0	0	Y	N	Y	1	0	0	0	0	0	0	0	0	0	0	0	0	0	0
607	53	M	176	90	29.0548	MAXILLO-FACIAL SURGERY	EMERGENCY	22	0	0	0	0	0	0	1	320.4	0	164	0	634.21	0	278.26	0	263.52	0	181.79	0	399.25	399.25	0	0	Y	N	N	0	0	0	0	0	0	0	0	0	0	0	0	0	0	0
608	53	M	171	93	31.8047	NEUROSURGICAL	EMERGENCY	21	0	0	0	0	0	0	2	320.4	0	164	0	634.21	0	278.26	0	263.52	0	181.79	0	399.25	798.5	0	0	Y	N	N	0	0	0	0	0	0	0	0	0	0	0	0	0	0	0
609	77	M	181	58.3	17.7955	EAR, NOSE & THROAT SURGERY	ELECTIVE	13	0	0	0	0	0	0	4	320.4	0	164	0	634.21	0	278.26	0	263.52	0	181.79	0	399.25	1597	0	0	Y	N	Y	1	0	0	0	0	0	0	0	0	0	0	0	0	0	0
610	63	F	156	76	31.2295	NEUROSURGICAL	ELECTIVE	19	0	0	0	0	0	0	2	320.4	0	164	0	634.21	0	278.26	0	263.52	0	181.79	0	399.25	798.5	0	0	Y	N	Y	1	0	0	0	0	0	0	0	0	0	0	0	0	0	0
611	35	F	159	59	23.3377	GYNAECOLOGY	ELECTIVE	4	0	0	0	0	0	0	2	320.4	0	164	0	634.21	0	278.26	0	263.52	0	181.79	0	399.25	798.5	0	0	Y	N	Y	2	0	0	0	0	0	0	0	0	0	0	0	0	0	0
612	74	F		74	0	PLASTICS AND RECONSTRUCTIVE	ELECTIVE	12	0	0	0	0	0	0	1	320.4	0	164	0	634.21	0	278.26	0	263.52	0	181.79	0	399.25	399.25	0	0	Y	N	Y	1	0	0	0	0	0	0	0	0	0	0	0	0	0	0
613	60	M	176	81	26.1493	VASCULAR	EMERGENCY	25	0	10	0	0	0	0	12	320.4	0	164	1640	634.21	0	278.26	0	263.52	0	181.79	0	399.25	4791	0	0	Y	N	Y	1	0	0	0	0	0	0	0	0	0	0	0	0	0	0
614	21	F		60	0	OBSTETRICS & GYNAECOLOGY	EMERGENCY	4	5	14	0	0	0	0	5	320.4	1602	164	2296	634.21	0	278.26	0	263.52	0	181.79	0	399.25	1996.25	0	0	Y	N	Y	1	0	0	0	0	0	0	0	0	0	0	0	0	0	0
615	61	M	160	70	27.3437	ORTHOPAEDIC 2A	EMERGENCY	14	0	15	0	0	0	0	7	320.4	0	164	2460	634.21	0	278.26	0	263.52	0	181.79	0	399.25	2794.75	0	0	Y	N	Y	2	0	0	0	0	0	0	0	0	0	0	0	0	0	0
616	44	F	157	68	27.5873	GYNAECOLOGY	ELECTIVE	10	0	0	0	0	0	0	2	320.4	0	164	0	634.21	0	278.26	0	263.52	0	181.79	0	399.25	798.5	0	0	Y	N	Y	1	0	0	0	0	0	0	0	0	0	0	0	0	0	0
617	66	F		58	0	GASTROENTEROLOGY	EMERGENCY	5	0	0	0	0	0	0	1	320.4	0	164	0	634.21	0	278.26	0	263.52	0	181.79	0	399.25	399.25	0	0	Y	N	Y	1	0	0	0	0	0	0	0	0	0	0	0	0	0	0
618	66	F	170	65	22.4913	GENERAL SURGICAL 2	EMERGENCY	31	0	0	0	0	0	0	1	320.4	0	164	0	634.21	0	278.26	0	263.52	0	181.79	0	399.25	399.25	0	0	Y	N	Y	3	0	0	0	0	0	0	Y	0	0	0	0	0	0	0
619	40	M	0	0	0	GENERAL SURGICAL 4	EMERGENCY	10	9	2	0	1	0	8	14	320.4	2883.6	164	328	634.21	0	278.26	278.26	263.52	0	181.79	1454.32	399.25	5589.5	0	0	Y	N	Y	2	0	0	0	0	0	0	0	0	0	0	0	0	0	0
620	36	M	180	90	27.7778	BURNS UNIT	EMERGENCY	66	9	21	0	2	0	6	32	320.4	2883.6	164	3444	634.21	0	278.26	556.52	263.52	0	181.79	1090.74	399.25	12776	0	0	Y	N	Y	2	0	0	0	0	0	0	0	0	0	Y	0	0	0	0
621	90	M	175	60	19.5918	GASTROENTEROLOGY	EMERGENCY	41	12	8	1	2	0	14	24	320.4	3844.8	164	1312	634.21	634.21	278.26	556.52	263.52	0	181.79	2545.06	399.25	9582	0	0	Y	N	Y	3	0	0	0	0	0	0	0	0	0	Y	0	0	0	0
622	58	F	155	85	35.3798	BURNS UNIT	EMERGENCY	44	0	0	1	0	0	8	17	320.4	0	164	0	634.21	634.21	278.26	0	263.52	0	181.79	1454.32	399.25	6787.25	0	0	Y	N	Y	2	0	0	0	0	0	0	0	0	0	Y	0	0	0	0
623	30	F	170	80	27.6817	GYNAECOLOGY	ELECTIVE	4	0	0	0	0	0	0	1	320.4	0	164	0	634.21	0	278.26	0	263.52	0	181.79	0	399.25	399.25	0	0	Y	N	Y	1	0	0	0	0	0	0	0	0	0	0	0	0	0	0
624	78	M	187	93.4	26.7094	GENERAL SURGICAL 2	EMERGENCY	169	0	0	0	0	0	0	0	320.4	0	164	0	634.21	0	278.26	0	263.52	0	181.79	0	399.25	0	93	86	N	Y	Y	15	0	0	0	0	0	0	0	0	0	Y	0	0	0	0
625	63	F	176	73	23.5666	GYNAEONCOLOGY	EMERGENCY	58	0	0	0	0	0	0	4	320.4	0	164	0	634.21	0	278.26	0	263.52	0	181.79	0	399.25	1597	0	0	Y	N	Y	1	0	0	0	0	0	0	0	0	0	0	0	0	0	0
626	34	F	149.86	60	26.7165	OBSTETRICS & GYNAECOLOGY	EMERGENCY	2	0	0	0	0	0	0	1	320.4	0	164	0	634.21	0	278.26	0	263.52	0	181.79	0	399.25	399.25	0	0	Y	N	Y	1	0	0	0	0	0	0	0	0	0	0	0	0	0	0
627	59	F	165	60	22.0386	NEUROSURGICAL	EMERGENCY	17	0	0	0	0	0	0	2	320.4	0	164	0	634.21	0	278.26	0	263.52	0	181.79	0	399.25	798.5	0	0	Y	N	Y	1	0	0	0	0	0	0	0	0	0	0	0	0	0	0
628	69	F	167	62	22.231	ORTHOPAEDIC 2A	ELECTIVE	12	0	0	0	0	0	0	3	320.4	0	164	0	634.21	0	278.26	0	263.52	0	181.79	0	399.25	1197.75	0	0	Y	N	Y	1	0	0	0	0	0	0	0	0	0	0	0	0	0	0
629	51	F	165.1	58	21.2781	GASTROENTEROLOGY	EMERGENCY	3	5	0	1	1	0	4	8	320.4	1602	164	0	634.21	634.21	278.26	278.26	263.52	0	181.79	727.16	399.25	3194	0	0	Y	N	Y	1	0	0	0	0	0	0	0	0	0	0	0	0	0	0
630	86	F	161	59.7	23.0315	VASCULAR	EMERGENCY	25	0	0	0	0	0	0	4	320.4	0	164	0	634.21	0	278.26	0	263.52	0	181.79	0	399.25	1597	0	0	Y	N	Y	1	0	0	0	0	0	0	0	0	0	0	0	0	0	0
631	45	F	155	75	31.2175	GENERAL SURGICAL 1	EMERGENCY	21	0	0	0	0	0	0	1	320.4	0	164	0	634.21	0	278.26	0	263.52	0	181.79	0	399.25	399.25	0	0	Y	N	Y	1	0	0	0	0	0	0	0	0	0	0	0	0	0	0
632	31	M	184	82	24.2202	ORTHOPAEDIC 1A	EMERGENCY	15	0	0	0	0	0	0	2	320.4	0	164	0	634.21	0	278.26	0	263.52	0	181.79	0	399.25	798.5	0	0	Y	N	Y	3	0	0	0	0	0	0	0	0	0	Y	0	0	0	0
633	58	M	176	68.5	22.1139	ORTHOPAEDIC 1A	EMERGENCY	8	0	0	0	0	0	0	4	320.4	0	164	0	634.21	0	278.26	0	263.52	0	181.79	0	399.25	1597	0	0	Y	N	Y	1	0	0	0	0	0	0	0	0	0	0	0	0	0	0
634	18	M	182	120	36.2275	GENERAL SURGICAL 1	EMERGENCY	20	0	10	0	0	0	0	3	320.4	0	164	1640	634.21	0	278.26	0	263.52	0	181.79	0	399.25	1197.75	0	0	Y	N	Y	1	0	0	0	0	0	0	0	0	0	Y	0	0	0	0
635	35	F	160	57	22.2656	GASTROENTEROLOGY	EMERGENCY	12	0	0	0	0	0	0	1	320.4	0	164	0	634.21	0	278.26	0	263.52	0	181.79	0	399.25	399.25	0	0	Y	N	Y	1	0	0	0	0	0	0	0	0	0	0	0	0	0	0
636	76	M		80.5	0	ORTHOPAEDIC 1A	EMERGENCY	7	0	0	0	0	0	0	1	320.4	0	164	0	634.21	0	278.26	0	263.52	0	181.79	0	399.25	399.25	0	0	Y	N	Y	1	0	0	0	0	0	0	0	0	0	0	0	0	0	0
637	30	F	167	65	23.3067	GENERAL SURGICAL 1	EMERGENCY	77	0	0	17	31	0	0	24	320.4	0	164	0	634.21	10781.6	278.26	8626.06	263.52	0	181.79	0	399.25	9582	0	0	Y	N	Y	2	0	0	0	0	0	0	0	0	0	Y	0	0	0	0
638	79	F		67	0	ORTHOPAEDIC 1A	EMERGENCY	24	0	0	0	0	0	0	1	320.4	0	164	0	634.21	0	278.26	0	263.52	0	181.79	0	399.25	399.25	0	0	Y	N	Y	1	0	0	0	0	0	0	0	0	0	0	0	0	0	0
639	28	F	153	50	21.3593	RADIO-ONCOLOGY	ELECTIVE	11	0	0	0	0	0	0	2	320.4	0	164	0	634.21	0	278.26	0	263.52	0	181.79	0	399.25	798.5	0	0	Y	N	Y	1	0	0	0	0	0	0	0	0	0	0	0	0	0	0
640	64	M	170	65	22.4913	VASCULAR	ELECTIVE	4	0	0	0	0	0	0	2	320.4	0	164	0	634.21	0	278.26	0	263.52	0	181.79	0	399.25	798.5	0	0	Y	N	Y	1	0	0	0	0	0	0	0	0	0	0	0	0	0	0
641	17	F	169	50	17.5064	BURNS UNIT	EMERGENCY	21	0	0	0	0	0	2	5	320.4	0	164	0	634.21	0	278.26	0	263.52	0	181.79	363.58	399.25	1996.25	0	0	Y	N	Y	1	0	0	0	0	0	0	0	0	0	0	0	0	0	0
642	43	M	188	100	28.2933	GENERAL SURGICAL 2	EMERGENCY	45	0	0	0	0	0	2	4	320.4	0	164	0	634.21	0	278.26	0	263.52	0	181.79	363.58	399.25	1597	0	0	Y	N	Y	1	0	0	0	0	0	0	0	0	0	0	0	0	0	0
643	81	F	148	59	26.9357	ORTHOPAEDIC 2B	ELECTIVE	6	0	0	0	0	0	0	2	320.4	0	164	0	634.21	0	278.26	0	263.52	0	181.79	0	399.25	798.5	0	0	Y	N	Y	2	0	0	0	0	0	0	0	0	0	Y	0	0	0	0
644	31	F	184	171	50.508	OBSTETRICS & GYNAECOLOGY	ELECTIVE	4	0	0	0	0	0	0	1	320.4	0	164	0	634.21	0	278.26	0	263.52	0	181.79	0	399.25	399.25	0	0	Y	N	Y	1	0	0	0	0	0	0	0	0	0	0	0	0	0	0
645	79	F	138	65.5	34.394	VASCULAR	ELECTIVE	4	0	0	0	0	0	0	1	320.4	0	164	0	634.21	0	278.26	0	263.52	0	181.79	0	399.25	399.25	0	0	Y	N	Y	1	0	0	0	0	0	0	0	0	0	0	0	0	0	0
646	27	F	161	79	30.4772	OBSTETRICS & GYNAECOLOGY	EMERGENCY	4	0	0	0	0	0	0	2	320.4	0	164	0	634.21	0	278.26	0	263.52	0	181.79	0	399.25	798.5	0	0	Y	N	Y	1	0	0	0	0	0	0	0	0	0	0	0	0	0	0
647	52	F	164	105	39.0393	ORTHOPAEDIC 3B	ELECTIVE	8	0	0	0	0	0	0	2	320.4	0	164	0	634.21	0	278.26	0	263.52	0	181.79	0	399.25	798.5	0	0	Y	N	Y	2	0	0	0	0	0	0	0	0	0	0	0	0	0	0
648	70	M	165	51	18.7328	EAR, NOSE & THROAT SURGERY	EMERGENCY	48	0	0	0	0	0	0	4	320.4	0	164	0	634.21	0	278.26	0	263.52	0	181.79	0	399.25	1597	0	0	Y	N	Y	2	0	0	0	0	0	0	0	0	0	0	0	0	0	0
649	73	F	150	42	18.6667	NEUROSURGICAL	ELECTIVE	5	0	0	0	0	0	0	2	320.4	0	164	0	634.21	0	278.26	0	263.52	0	181.79	0	399.25	798.5	0	0	Y	N	N	0	0	0	0	0	0	0	0	0	0	0	0	0	0	0
650	25	F	168	54	19.1327	ORTHOPAEDIC 1A	EMERGENCY	26	0	0	0	0	0	0	3	320.4	0	164	0	634.21	0	278.26	0	263.52	0	181.79	0	399.25	1197.75	0	0	Y	N	Y	1	0	0	0	0	0	0	0	0	0	0	0	0	0	0
651	61	F	0	68.5	0	GENERAL SURGICAL 2	EMERGENCY	5	0	0	0	0	0	0	1	320.4	0	164	0	634.21	0	278.26	0	263.52	0	181.79	0	399.25	399.25	0	0	Y	N	N	0	0	0	0	0	0	0	0	0	0	0	0	0	0	0
652	53	F	156	70	28.764	VASCULAR	ELECTIVE	419	0	0	0	0	0	0	0	320.4	0	164	0	634.21	0	278.26	0	263.52	0	181.79	0	399.25	0	337	337	N	Y	Y	7	0	Y	0	0	0	0	0	0	0	Y	0	0	0	0
653	78	M	179	105	32.7705	VASCULAR	ELECTIVE	13	0	0	0	0	0	0	0	320.4	0	164	0	634.21	0	278.26	0	263.52	0	181.79	0	399.25	0	420	420	N	Y	Y	1	0	0	0	0	0	0	0	0	0	Y	0	0	0	0
654	35	M	0	0	0	ORTHOPAEDIC 1A	EMERGENCY	2	5	0	0	0	0	0	4	320.4	1602	164	0	634.21	0	278.26	0	263.52	0	181.79	0	399.25	1597	0	0	Y	N	Y	2	0	0	0	0	0	0	0	0	0	0	0	0	0	0
655	64	F	0	45	0	VASCULAR	EMERGENCY	16	0	0	0	0	0	0	1	320.4	0	164	0	634.21	0	278.26	0	263.52	0	181.79	0	399.25	399.25	48	31	Y	Y	Y	2	0	0	0	0	0	0	0	0	0	0	0	0	0	0
656	68	M	180	90	27.7778	ORTHOPAEDIC 1A	EMERGENCY	37	0	0	0	0	0	0	9	320.4	0	164	0	634.21	0	278.26	0	263.52	0	181.79	0	399.25	3593.25	0	0	Y	N	Y	1	0	0	0	0	0	0	0	0	0	0	0	0	0	0
657	77	M	175	83	27.102	ORTHOPAEDIC 1A	EMERGENCY	39	0	0	0	0	0	0	2	320.4	0	164	0	634.21	0	278.26	0	263.52	0	181.79	0	399.25	798.5	0	0	Y	N	Y	1	0	0	0	0	0	0	0	0	0	0	0	0	0	0
658	47	F	162	100	38.1039	GYNAECOLOGY	EMERGENCY	13	0	0	0	0	0	0	6	320.4	0	164	0	634.21	0	278.26	0	263.52	0	181.79	0	399.25	2395.5	0	0	Y	N	Y	1	0	0	0	0	0	0	0	0	0	0	0	0	0	0
659	27	F	155	61	25.3902	GYNAECOLOGY	EMERGENCY	3	0	0	0	0	0	0	2	320.4	0	164	0	634.21	0	278.26	0	263.52	0	181.79	0	399.25	798.5	0	0	Y	N	Y	2	0	0	0	0	0	0	0	0	0	0	0	0	0	0
660	34	F	0	0	0	GYNAECOLOGY	EMERGENCY	3	0	0	0	0	0	0	5	320.4	0	164	0	634.21	0	278.26	0	263.52	0	181.79	0	399.25	1996.25	0	0	Y	N	Y	1	0	0	0	0	0	0	0	0	0	0	0	0	0	0
661	66	M	180	97	29.9383	GENERAL SURGICAL 3	ELECTIVE	83	5	0	1	2	0	16	67	320.4	1602	164	0	634.21	634.21	278.26	556.52	263.52	0	181.79	2908.64	399.25	26749.8	0	0	Y	N	Y	1	0	0	0	0	0	0	0	0	0	0	0	0	0	0
662	62	F	178	100	31.5617	ORTHOPAEDIC 1A	EMERGENCY	10	0	0	0	0	0	0	8	320.4	0	164	0	634.21	0	278.26	0	263.52	0	181.79	0	399.25	3194	0	0	Y	N	Y	1	0	0	0	0	0	0	0	0	0	0	0	0	0	0
663	56	M	175	110	35.9184	BURNS UNIT	EMERGENCY	20	8	30	2	4	0	14	40	320.4	2563.2	164	4920	634.21	1268.42	278.26	1113.04	263.52	0	181.79	2545.06	399.25	15970	0	0	Y	N	Y	3	0	0	0	0	0	0	Y	0	0	0	0	0	0	0
664	77	F	165	83	30.4867	ORTHOPAEDIC 2B	EMERGENCY	5	0	0	0	0	0	0	3	320.4	0	164	0	634.21	0	278.26	0	263.52	0	181.79	0	399.25	1197.75	185	185	Y	Y	Y	1	0	0	0	0	0	0	0	0	0	0	0	0	0	0
665	79	M	174	76	25.1024	GENERAL SURGICAL 2	ELECTIVE	7	0	0	0	0	0	0	1	320.4	0	164	0	634.21	0	278.26	0	263.52	0	181.79	0	399.25	399.25	0	0	Y	N	Y	2	0	0	0	0	0	0	0	0	0	Y	0	0	0	0
666	86	M	185	85	24.8356	ORTHOPAEDIC 3A	EMERGENCY	6	0	0	0	0	0	0	5	320.4	0	164	0	634.21	0	278.26	0	263.52	0	181.79	0	399.25	1996.25	0	0	Y	N	Y	2	0	0	0	0	0	0	0	0	0	0	0	0	0	0
667	42	M	174	80	26.4236	UROLOGY	EMERGENCY	5	0	0	0	0	0	0	4	320.4	0	164	0	634.21	0	278.26	0	263.52	0	181.79	0	399.25	1597	0	0	Y	N	Y	1	0	0	0	0	0	0	0	0	0	0	0	0	0	0
668	64	F		90	0	NEUROSURGICAL	EMERGENCY	19	0	0	0	1	0	0	1	320.4	0	164	0	634.21	0	278.26	278.26	263.52	0	181.79	0	399.25	399.25	0	0	Y	N	Y	1	0	0	0	0	0	0	0	0	0	0	0	0	0	0
669	75	M	178	88	27.7743	VASCULAR	ELECTIVE	9	0	0	0	0	0	0	4	320.4	0	164	0	634.21	0	278.26	0	263.52	0	181.79	0	399.25	1597	0	0	Y	N	Y	1	0	0	0	0	0	0	0	0	0	0	0	0	0	0
670	46	F	164	100	37.1802	GENERAL SURGICAL 3	EMERGENCY	73	10	10	0	2	0	10	24	320.4	3204	164	1640	634.21	0	278.26	556.52	263.52	0	181.79	1817.9	399.25	9582	0	0	Y	N	Y	2	0	0	0	0	0	0	0	0	0	Y	0	0	0	0
671	66	M	185	91.6	26.7641	VASCULAR	ELECTIVE	8	0	0	0	0	0	0	0	320.4	0	164	0	634.21	0	278.26	0	263.52	0	181.79	0	399.25	0	697	690	N	Y	Y	2	0	0	0	0	0	0	0	0	0	0	0	0	0	0
672	65	M	175	88	28.7347	VASCULAR	EMERGENCY	26	0	0	0	1	0	0	1	320.4	0	164	0	634.21	0	278.26	278.26	263.52	0	181.79	0	399.25	399.25	0	0	Y	N	Y	1	0	0	0	0	0	0	0	0	0	0	0	0	0	0
673	66	F	152	43	18.6115	ORTHOPAEDIC 3B	ELECTIVE	13	0	0	0	0	0	0	0	320.4	0	164	0	634.21	0	278.26	0	263.52	0	181.79	0	399.25	0	234	234	N	Y	Y	1	0	0	0	0	0	0	0	0	0	0	0	0	0	0
674	64	F	183	100	29.8606	GASTROENTEROLOGY	EMERGENCY	44	9	12	0	0	0	7	9	320.4	2883.6	164	1968	634.21	0	278.26	0	263.52	0	181.79	1272.53	399.25	3593.25	0	0	Y	N	Y	1	0	0	0	0	0	0	0	0	0	0	0	0	0	0
675	68	M	175	83	27.102	MAXILLO-FACIAL SURGERY	ELECTIVE	15	0	0	0	0	0	0	1	320.4	0	164	0	634.21	0	278.26	0	263.52	0	181.79	0	399.25	399.25	0	0	Y	N	Y	2	0	0	0	0	0	0	0	0	0	Y	0	0	0	0
676	88	M		52.8	0	NEUROSURGICAL	EMERGENCY	32	0	0	0	0	0	0	2	320.4	0	164	0	634.21	0	278.26	0	263.52	0	181.79	0	399.25	798.5	0	0	Y	N	Y	2	0	0	0	0	0	Y	0	0	0	0	0	0	0	0
677	38	M	162	74	28.1969	ORTHOPAEDIC 1A	EMERGENCY	32	0	0	0	0	0	0	3	320.4	0	164	0	634.21	0	278.26	0	263.52	0	181.79	0	399.25	1197.75	0	0	Y	N	Y	2	0	0	0	0	0	Y	0	0	0	0	0	0	0	0
678	20	M	180	80	24.6914	GENERAL SURGICAL 2	EMERGENCY	19	5	0	0	0	0	4	6	320.4	1602	164	0	634.21	0	278.26	0	263.52	0	181.79	727.16	399.25	2395.5	495	490	Y	Y	Y	3	0	0	0	0	0	0	0	0	0	Y	0	0	0	0
679	38	F	166	93	33.7495	OBSTETRICS & GYNAECOLOGY	EMERGENCY	4	0	0	0	0	0	1	7	320.4	0	164	0	634.21	0	278.26	0	263.52	0	181.79	181.79	399.25	2794.75	0	0	Y	N	Y	1	0	0	0	0	0	0	0	0	0	0	0	0	0	0
680	58	M	175	75	24.4898	ORTHOPAEDIC 2B	EMERGENCY	39	0	0	0	0	0	0	6	320.4	0	164	0	634.21	0	278.26	0	263.52	0	181.79	0	399.25	2395.5	0	0	Y	N	Y	1	0	0	0	0	0	0	0	0	0	0	0	0	0	0
681	51	M	182	67	20.227	VASCULAR	ELECTIVE	7	0	0	0	0	0	0	0	320.4	0	164	0	634.21	0	278.26	0	263.52	0	181.79	0	399.25	0	0	0	N	N	Y	3	0	0	0	0	0	0	0	0	0	Y	0	0	0	0
682	57	F	168	81	28.699	GYNAEONCOLOGY	ELECTIVE	13	0	0	0	0	0	0	1	320.4	0	164	0	634.21	0	278.26	0	263.52	0	181.79	0	399.25	399.25	0	0	Y	N	Y	2	0	0	0	0	0	0	0	0	0	Y	0	0	0	0
683	64	F	173	55	18.3768	ORTHOPAEDIC 1A	ELECTIVE	4	0	0	0	0	0	0	1	320.4	0	164	0	634.21	0	278.26	0	263.52	0	181.79	0	399.25	399.25	0	0	Y	N	Y	2	0	0	0	0	0	0	0	0	0	0	0	0	0	0
684	69	M	175	65	21.2245	GENERAL SURGICAL 1	EMERGENCY	10	0	0	0	0	0	0	1	320.4	0	164	0	634.21	0	278.26	0	263.52	0	181.79	0	399.25	399.25	0	0	Y	N	Y	1	0	0	0	0	0	0	0	0	0	0	0	0	0	0
685	57	F	164	98	36.4366	BURNS UNIT	EMERGENCY	66	0	0	0	0	0	0	4	320.4	0	164	0	634.21	0	278.26	0	263.52	0	181.79	0	399.25	1597	0	0	Y	N	Y	2	0	0	0	0	0	0	0	0	0	Y	0	0	0	0
686	28	F	160	81.9	31.9922	OBSTETRICS	EMERGENCY	5	0	0	0	0	0	0	1	320.4	0	164	0	634.21	0	278.26	0	263.52	0	181.79	0	399.25	399.25	0	0	Y	N	Y	1	0	0	0	0	0	0	0	0	0	0	0	0	0	0
687	79	M	186	87	25.1474	GASTROENTEROLOGY	EMERGENCY	3	0	0	0	0	0	0	2	320.4	0	164	0	634.21	0	278.26	0	263.52	0	181.79	0	399.25	798.5	0	0	Y	N	Y	1	0	0	0	0	0	0	0	0	0	0	0	0	0	0
688	21	F	173	80	26.7299	ORTHOPAEDIC 2A	EMERGENCY	7	0	0	0	0	0	0	2	320.4	0	164	0	634.21	0	278.26	0	263.52	0	181.79	0	399.25	798.5	0	0	Y	N	N	0	0	0	0	0	0	0	0	0	0	0	0	0	0	0
689	56	M	168	82	29.0533	UROLOGY	ELECTIVE	8	0	0	0	0	0	0	1	320.4	0	164	0	634.21	0	278.26	0	263.52	0	181.79	0	399.25	399.25	0	0	Y	N	N	0	0	0	0	0	0	0	0	0	0	0	0	0	0	0
690	31	F	170	55	19.0311	OBSTETRICS	EMERGENCY	7	0	0	0	0	0	0	2	320.4	0	164	0	634.21	0	278.26	0	263.52	0	181.79	0	399.25	798.5	0	0	Y	N	Y	1	0	0	0	0	0	0	0	0	0	0	0	0	0	0
691	77	M	175	90	29.3878	PLASTICS AND RECONSTRUCTIVE	EMERGENCY	32	0	0	0	0	0	0	9	320.4	0	164	0	634.21	0	278.26	0	263.52	0	181.79	0	399.25	3593.25	0	0	Y	N	Y	1	0	0	0	0	0	0	0	0	0	0	0	0	0	0
692	71	F	156	82	33.6949	ORTHOPAEDIC 1A	EMERGENCY	20	0	0	0	0	0	0	4	320.4	0	164	0	634.21	0	278.26	0	263.52	0	181.79	0	399.25	1597	0	0	Y	N	Y	2	0	0	0	0	0	0	0	0	0	Y	0	0	0	0
693	73	M	195	86	22.6167	ORTHOPAEDIC 1A	EMERGENCY	15	0	0	0	0	0	0	4	320.4	0	164	0	634.21	0	278.26	0	263.52	0	181.79	0	399.25	1597	0	0	Y	N	Y	1	0	0	0	0	0	0	0	0	0	0	0	0	0	0
694	76	F	155	75	31.2175	ORTHOPAEDIC 1A	EMERGENCY	42	0	0	0	0	0	0	8	320.4	0	164	0	634.21	0	278.26	0	263.52	0	181.79	0	399.25	3194	0	0	Y	N	Y	2	0	0	0	0	0	0	0	0	0	Y	0	0	0	0
695	53	F	173	69	23.0546	GENERAL SURGICAL 3	ELECTIVE	21	0	0	0	0	0	0	2	320.4	0	164	0	634.21	0	278.26	0	263.52	0	181.79	0	399.25	798.5	0	0	Y	N	Y	2	0	0	0	0	0	0	0	0	0	0	0	0	0	0
696	44	F	157	56	22.719	GYNAEONCOLOGY	ELECTIVE	7	0	0	0	0	0	0	2	320.4	0	164	0	634.21	0	278.26	0	263.52	0	181.79	0	399.25	798.5	0	0	Y	N	Y	1	0	0	0	0	0	0	0	0	0	0	0	0	0	0
697	36	M		81.2	0	GASTROENTEROLOGY	EMERGENCY	57	0	0	0	0	0	20	20	320.4	0	164	0	634.21	0	278.26	0	263.52	0	181.79	3635.8	399.25	7985	0	0	Y	N	Y	2	0	0	0	0	0	0	0	0	0	Y	0	0	0	0
698	64	F	159	107	42.3243	VASCULAR	EMERGENCY	10	0	0	0	0	0	0	0	320.4	0	164	0	634.21	0	278.26	0	263.52	0	181.79	0	399.25	0	256	250	N	Y	Y	2	0	0	0	0	0	0	0	0	0	0	0	0	0	0
699	83	M	170	64.3	22.2491	PLASTICS AND RECONSTRUCTIVE	ELECTIVE	15	0	0	0	0	0	0	3	320.4	0	164	0	634.21	0	278.26	0	263.52	0	181.79	0	399.25	1197.75	0	0	Y	N	Y	1	0	0	0	0	0	0	0	0	0	0	0	0	0	0
700	68	F	160	70	27.3437	ORTHOPAEDIC 2A	ELECTIVE	8	0	0	0	0	0	0	2	320.4	0	164	0	634.21	0	278.26	0	263.52	0	181.79	0	399.25	798.5	0	0	Y	N	Y	1	0	0	0	0	0	0	0	0	0	0	0	0	0	0
701	72	M	180	82	25.3086	UROLOGY	ELECTIVE	9	0	0	0	0	0	0	2	320.4	0	164	0	634.21	0	278.26	0	263.52	0	181.79	0	399.25	798.5	0	0	Y	N	Y	1	0	0	0	0	0	0	0	0	0	0	0	0	0	0
702	43	F		66	0	BURNS UNIT	EMERGENCY	55	5	0	0	0	0	2	8	320.4	1602	164	0	634.21	0	278.26	0	263.52	0	181.79	363.58	399.25	3194	0	0	Y	N	Y	1	0	0	0	0	0	0	0	0	0	0	0	0	0	0
703	84	F	165	65	23.8751	PLASTICS AND RECONSTRUCTIVE	EMERGENCY	13	0	0	0	0	0	0	3	320.4	0	164	0	634.21	0	278.26	0	263.52	0	181.79	0	399.25	1197.75	0	0	Y	N	N	0	0	0	0	0	0	0	0	0	0	0	0	0	0	0
704	64	M	167.64	62	22.0616	BURNS UNIT	EMERGENCY	9	0	0	0	0	0	0	4	320.4	0	164	0	634.21	0	278.26	0	263.52	0	181.79	0	399.25	1597	0	0	Y	N	Y	1	0	0	0	0	0	0	0	0	0	0	0	0	0	0
705	23	M	180	80	24.6914	GENERAL SURGICAL 1	EMERGENCY	24	5	0	0	0	0	2	4	320.4	1602	164	0	634.21	0	278.26	0	263.52	0	181.79	363.58	399.25	1597	0	0	Y	N	Y	1	0	0	0	0	0	0	0	0	0	0	0	0	0	0
706	33	F	178	105	33.1398	OBSTETRICS	EMERGENCY	7	0	0	0	0	0	0	2	320.4	0	164	0	634.21	0	278.26	0	263.52	0	181.79	0	399.25	798.5	0	0	Y	N	Y	1	0	0	0	0	0	0	0	0	0	0	0	0	0	0
707	29	F	170	88.3	30.5536	GYNAECOLOGY	EMERGENCY	4	0	0	0	0	0	0	2	320.4	0	164	0	634.21	0	278.26	0	263.52	0	181.79	0	399.25	798.5	0	0	Y	N	Y	2	0	0	0	0	0	0	0	0	0	0	0	0	0	0
708	23	F	165	70	25.7117	EAR, NOSE & THROAT SURGERY	EMERGENCY	1	0	0	0	0	0	0	2	320.4	0	164	0	634.21	0	278.26	0	263.52	0	181.79	0	399.25	798.5	0	0	Y	N	Y	1	0	0	0	0	0	0	0	0	0	0	0	0	0	0
709	30	F	168	69.8	24.7307	OBSTETRICS	EMERGENCY	4	0	0	0	0	0	0	3	320.4	0	164	0	634.21	0	278.26	0	263.52	0	181.79	0	399.25	1197.75	0	0	Y	N	Y	1	0	0	0	0	0	0	0	0	0	0	0	0	0	0
710	65	M	189	99	27.7148	VASCULAR	ELECTIVE	6	0	0	0	0	0	0	0	320.4	0	164	0	634.21	0	278.26	0	263.52	0	181.79	0	399.25	0	485	475	N	Y	N	0	0	0	0	0	0	0	0	0	0	0	0	0	0	0
711	50	F	157	95	38.5411	VASCULAR	ELECTIVE	10	0	0	0	0	0	0	0	320.4	0	164	0	634.21	0	278.26	0	263.52	0	181.79	0	399.25	0	284	280	N	Y	N	0	0	0	0	0	0	0	0	0	0	0	0	0	0	0
712	49	F	162	118	44.9627	NEUROSURGICAL	EMERGENCY	5	0	0	0	0	0	0	3	320.4	0	164	0	634.21	0	278.26	0	263.52	0	181.79	0	399.25	1197.75	0	0	Y	N	Y	1	0	0	0	0	0	0	0	0	0	0	0	0	0	0
713	69	F	180	80	24.6914	BURNS UNIT	EMERGENCY	9	5	0	0	2	0	16	19	320.4	1602	164	0	634.21	0	278.26	556.52	263.52	0	181.79	2908.64	399.25	7585.75	0	0	Y	N	Y	2	0	0	0	0	0	0	0	0	0	Y	0	0	0	0
714	52	F	172	60	20.2812	ORTHOPAEDIC 3B	EMERGENCY	19	0	0	0	0	0	0	2	320.4	0	164	0	634.21	0	278.26	0	263.52	0	181.79	0	399.25	798.5	0	0	Y	N	N	0	0	0	0	0	0	0	0	0	0	0	0	0	0	0
715	46	M	180	80	24.6914	GENERAL SURGICAL 1	EMERGENCY	27	0	0	0	0	0	0	2	320.4	0	164	0	634.21	0	278.26	0	263.52	0	181.79	0	399.25	798.5	0	0	Y	N	Y	2	0	0	0	0	0	0	0	0	0	Y	0	0	0	0
716	64	F	163	55	20.7008	GENERAL SURGICAL 3	ELECTIVE	2	0	0	0	0	0	0	2	320.4	0	164	0	634.21	0	278.26	0	263.52	0	181.79	0	399.25	798.5	0	0	Y	N	Y	1	0	0	0	0	0	0	0	0	0	0	0	0	0	0
717	22	F	153	45	19.2234	GYNAECOLOGY	EMERGENCY	3	0	0	0	0	0	0	2	320.4	0	164	0	634.21	0	278.26	0	263.52	0	181.79	0	399.25	798.5	0	0	Y	N	Y	1	0	0	0	0	0	0	0	0	0	0	0	0	0	0
718	27	M	178	75	23.6713	BURNS UNIT	EMERGENCY	24	0	0	1	0	0	2	1	320.4	0	164	0	634.21	634.21	278.26	0	263.52	0	181.79	363.58	399.25	399.25	0	0	Y	N	Y	2	0	0	0	0	0	0	0	0	0	0	0	0	0	0
719	66	M	180	120	37.037	ORTHOPAEDIC 1A	EMERGENCY	21	0	0	0	0	0	0	4	320.4	0	164	0	634.21	0	278.26	0	263.52	0	181.79	0	399.25	1597	0	0	Y	N	Y	2	0	0	0	0	0	0	0	Y	0	0	0	0	0	0
720	15	F	155	65	27.0552	ORTHOPAEDIC 1A	EMERGENCY	58	0	0	0	0	0	0	8	320.4	0	164	0	634.21	0	278.26	0	263.52	0	181.79	0	399.25	3194	0	0	Y	N	Y	2	0	0	0	0	0	0	0	0	0	0	0	0	0	0
721	34	F	166	71.7	26.0197	OBSTETRICS	EMERGENCY	4	0	0	0	0	0	0	1	320.4	0	164	0	634.21	0	278.26	0	263.52	0	181.79	0	399.25	399.25	0	0	Y	N	N	0	0	0	0	0	0	0	0	0	0	0	0	0	0	0
722	64	M	173	104	34.7489	BURNS UNIT	ELECTIVE	34	0	20	0	2	0	10	16	320.4	0	164	3280	634.21	0	278.26	556.52	263.52	0	181.79	1817.9	399.25	6388	0	0	Y	N	Y	1	0	0	0	0	0	0	0	0	0	0	0	0	0	0
723	42	F	150	50	22.2222	BURNS UNIT	EMERGENCY	16	0	0	0	0	0	0	2	320.4	0	164	0	634.21	0	278.26	0	263.52	0	181.79	0	399.25	798.5	0	0	Y	N	Y	1	0	0	0	0	0	0	0	0	0	0	0	0	0	0
724	32	F	163	52	19.5717	OBSTETRICS	EMERGENCY	4	0	0	0	0	0	0	3	320.4	0	164	0	634.21	0	278.26	0	263.52	0	181.79	0	399.25	1197.75	0	0	Y	N	Y	1	0	0	0	0	0	0	0	0	0	0	0	0	0	0
725	78	F	155	64	26.6389	ORTHOPAEDIC 1A	EMERGENCY	10	0	0	0	0	0	0	1	320.4	0	164	0	634.21	0	278.26	0	263.52	0	181.79	0	399.25	399.25	0	0	Y	N	Y	1	0	0	0	0	0	0	0	0	0	0	0	0	0	0
726	53	M		0	0	NEUROSURGICAL	EMERGENCY	1	5	0	0	0	0	2	3	320.4	1602	164	0	634.21	0	278.26	0	263.52	0	181.79	363.58	399.25	1197.75	0	0	Y	N	N	0	0	0	0	0	0	0	0	0	0	0	0	0	0	0
727	26	F	167	0	0	ANAESTHESIOLOGY	EMERGENCY	4	0	0	0	0	0	0	2	320.4	0	164	0	634.21	0	278.26	0	263.52	0	181.79	0	399.25	798.5	0	0	Y	N	Y	1	0	0	0	0	0	0	0	0	0	0	0	0	0	0
728	26	F	171	53	18.1252	GYNAECOLOGY	EMERGENCY	3	0	0	0	0	0	0	1	320.4	0	164	0	634.21	0	278.26	0	263.52	0	181.79	0	399.25	399.25	0	0	Y	N	Y	1	0	0	0	0	0	0	0	0	0	0	0	0	0	0
729	75	M	0	0	0	VASCULAR	ELECTIVE	11	0	0	0	0	0	0	1	320.4	0	164	0	634.21	0	278.26	0	263.52	0	181.79	0	399.25	399.25	0	0	Y	N	Y	1	0	0	0	0	0	0	0	0	0	0	0	0	0	0
730	40	F	168	55	19.487	GYNAECOLOGY	ELECTIVE	3	0	0	0	0	0	0	1	320.4	0	164	0	634.21	0	278.26	0	263.52	0	181.79	0	399.25	399.25	0	0	Y	N	Y	1	0	0	0	0	0	0	0	0	0	0	0	0	0	0
731	33	M	175	75	24.4898	NEUROSURGICAL	ELECTIVE	22	0	0	0	0	0	2	2	320.4	0	164	0	634.21	0	278.26	0	263.52	0	181.79	363.58	399.25	798.5	0	0	Y	N	Y	2	0	0	0	0	0	0	0	0	0	Y	0	0	0	0
732	42	M	176	84	27.1178	GENERAL SURGICAL 1	EMERGENCY	30	0	0	0	0	0	4	2	320.4	0	164	0	634.21	0	278.26	0	263.52	0	181.79	727.16	399.25	798.5	0	0	Y	N	N	0	0	0	0	0	0	0	0	0	0	0	0	0	0	0
733	62	F	165	66	24.2424	NEUROSURGICAL	EMERGENCY	41	0	0	0	0	0	0	1	320.4	0	164	0	634.21	0	278.26	0	263.52	0	181.79	0	399.25	399.25	0	0	Y	N	Y	1	0	0	0	0	0	0	0	0	0	0	0	0	0	0
734	64	F	155	83	34.5473	GENERAL SURGICAL 3	ELECTIVE	51	0	0	0	0	0	5	20	320.4	0	164	0	634.21	0	278.26	0	263.52	0	181.79	908.95	399.25	7985	0	0	Y	N	Y	1	0	0	0	0	0	0	0	0	0	0	0	0	0	0
735	76	M	180	98	30.2469	UROLOGY	ELECTIVE	23	0	0	1	5	0	10	6	320.4	0	164	0	634.21	634.21	278.26	1391.3	263.52	0	181.79	1817.9	399.25	2395.5	0	0	Y	N	Y	2	0	0	0	0	0	0	0	0	0	Y	0	0	0	0
736	55	F	162	91.6	34.9032	ORTHOPAEDIC 3B	EMERGENCY	9	0	0	0	0	0	0	0	320.4	0	164	0	634.21	0	278.26	0	263.52	0	181.79	0	399.25	0	470	240	N	Y	N	0	0	0	0	0	0	0	0	0	0	0	0	0	0	0
737	41	F	168	68	24.093	PLASTICS AND RECONSTRUCTIVE	ELECTIVE	6	0	0	0	0	0	0	2	320.4	0	164	0	634.21	0	278.26	0	263.52	0	181.79	0	399.25	798.5	0	0	Y	N	Y	1	0	0	0	0	0	0	0	0	0	0	0	0	0	0
738	69	M	195	95	24.9836	UROLOGY	ELECTIVE	5	0	0	0	0	0	0	1	320.4	0	164	0	634.21	0	278.26	0	263.52	0	181.79	0	399.25	399.25	0	0	Y	N	Y	2	0	0	0	0	0	0	0	0	0	0	0	0	0	0
739	84	M	168	72	25.5102	ORTHOPAEDIC 2A	ELECTIVE	6	0	0	1	0	0	0	3	320.4	0	164	0	634.21	634.21	278.26	0	263.52	0	181.79	0	399.25	1197.75	0	0	Y	N	Y	1	0	0	0	0	0	0	0	0	0	0	0	0	0	0
740	32	F	151	0	0	OBSTETRICS	EMERGENCY	13	5	0	0	0	0	0	4	320.4	1602	164	0	634.21	0	278.26	0	263.52	0	181.79	0	399.25	1597	0	0	Y	N	Y	1	0	0	0	0	0	0	0	0	0	0	0	0	0	0
741	52	M	170.18	85	29.3496	ORTHOPAEDIC 1A	EMERGENCY	34	0	0	0	0	0	0	4	320.4	0	164	0	634.21	0	278.26	0	263.52	0	181.79	0	399.25	1597	0	0	Y	N	Y	1	0	0	0	0	0	0	0	0	0	0	0	0	0	0
742	74	M		0	0	NEUROSURGICAL	EMERGENCY	7	0	0	0	0	0	0	1	320.4	0	164	0	634.21	0	278.26	0	263.52	0	181.79	0	399.25	399.25	0	0	Y	N	Y	1	0	0	0	0	0	0	0	0	0	0	0	0	0	0
743	67	M	167.64	80	28.4665	VASCULAR	EMERGENCY	16	0	0	0	0	0	0	3	320.4	0	164	0	634.21	0	278.26	0	263.52	0	181.79	0	399.25	1197.75	0	0	Y	N	Y	1	0	0	0	0	0	0	0	0	0	0	0	0	0	0
744	57	M	190	120	33.241	ORTHOPAEDIC 2B	EMERGENCY	73	0	0	0	1	0	5	51	320.4	0	164	0	634.21	0	278.26	278.26	263.52	0	181.79	908.95	399.25	20361.8	0	0	Y	N	Y	2	0	0	0	0	0	0	0	0	0	Y	0	0	0	0
745	74	M	170	130	44.9827	GASTROENTEROLOGY	EMERGENCY	19	3	14	1	2	0	8	16	320.4	961.2	164	2296	634.21	634.21	278.26	556.52	263.52	0	181.79	1454.32	399.25	6388	0	0	Y	N	Y	1	0	0	0	0	0	0	0	0	0	0	0	0	0	0
746	71	M	0	0	0	GASTROENTEROLOGY	EMERGENCY	10	0	0	0	0	0	0	2	320.4	0	164	0	634.21	0	278.26	0	263.52	0	181.79	0	399.25	798.5	0	0	Y	N	Y	1	0	0	0	0	0	0	0	0	0	0	0	0	0	0
747	61	M	185	108	31.5559	VASCULAR	ELECTIVE	8	0	0	0	0	0	0	0	320.4	0	164	0	634.21	0	278.26	0	263.52	0	181.79	0	399.25	0	835	815	N	Y	Y	1	0	0	0	0	0	0	0	0	0	Y	0	0	0	0
748	70	F	161	73	28.1625	ORTHO TRAUMA UNIT	ELECTIVE	3	0	0	0	0	0	0	3	320.4	0	164	0	634.21	0	278.26	0	263.52	0	181.79	0	399.25	1197.75	0	0	Y	N	Y	1	0	0	0	0	0	0	0	0	0	0	0	0	0	0
749	42	F	166	60	21.7738	NEUROSURGICAL	EMERGENCY	15	0	0	0	0	0	0	2	320.4	0	164	0	634.21	0	278.26	0	263.52	0	181.79	0	399.25	798.5	0	0	Y	N	Y	1	0	0	0	0	0	0	0	0	0	0	0	0	0	0
750	67	F	163	63.1	23.7495	GENERAL SURGICAL 4	ELECTIVE	15	0	0	0	0	0	0	2	320.4	0	164	0	634.21	0	278.26	0	263.52	0	181.79	0	399.25	798.5	0	0	Y	N	Y	2	0	0	0	0	0	0	0	0	0	0	0	0	0	0
751	50	F	163	59	22.2063	GYNAECOLOGY	ELECTIVE	4	0	0	0	0	0	0	2	320.4	0	164	0	634.21	0	278.26	0	263.52	0	181.79	0	399.25	798.5	0	0	Y	N	Y	2	0	0	0	0	0	0	0	0	0	0	0	0	0	0
752	53	F	167	70	25.0995	EAR, NOSE & THROAT SURGERY	EMERGENCY	42	19	6	6	5	0	10	7	320.4	6087.6	164	984	634.21	3805.26	278.26	1391.3	263.52	0	181.79	1817.9	399.25	2794.75	0	0	Y	N	Y	3	0	0	0	0	0	Y	0	0	0	0	0	0	0	0
753	74	M	175	103.2	33.698	VASCULAR	ELECTIVE	8	0	0	0	0	0	0	0	320.4	0	164	0	634.21	0	278.26	0	263.52	0	181.79	0	399.25	0	1007	328	N	Y	Y	1	0	0	0	0	0	0	0	0	0	0	0	0	0	0
754	28	F	160	70	27.3437	OBSTETRICS	EMERGENCY	3	0	0	0	0	0	0	2	320.4	0	164	0	634.21	0	278.26	0	263.52	0	181.79	0	399.25	798.5	0	0	Y	N	Y	1	0	0	0	0	0	0	0	0	0	0	0	0	0	0
755	31	M	175	70	22.8571	ORTHOPAEDIC 3A	EMERGENCY	16	0	0	0	0	0	0	16	320.4	0	164	0	634.21	0	278.26	0	263.52	0	181.79	0	399.25	6388	0	0	Y	N	Y	1	0	0	0	0	0	0	0	0	0	0	0	0	0	0
756	55	M	186	73	21.1007	MAXILLO-FACIAL SURGERY	ELECTIVE	13	0	0	0	0	0	0	2	320.4	0	164	0	634.21	0	278.26	0	263.52	0	181.79	0	399.25	798.5	0	0	Y	N	Y	1	0	0	0	0	0	0	0	0	0	0	0	0	0	0
757	63	F	157	75	30.4272	GENERAL SURGICAL 2	ELECTIVE	9	5	0	0	0	0	2	3	320.4	1602	164	0	634.21	0	278.26	0	263.52	0	181.79	363.58	399.25	1197.75	0	0	Y	N	Y	2	0	0	0	0	0	0	0	0	0	Y	0	0	0	0
758	59	F	160	110	42.9687	GYNAEONCOLOGY	ELECTIVE	7	0	0	0	0	0	0	2	320.4	0	164	0	634.21	0	278.26	0	263.52	0	181.79	0	399.25	798.5	0	0	Y	N	Y	1	0	0	0	0	0	0	0	0	0	0	0	0	0	0
759	68	F	165	48	17.6309	GENERAL SURGICAL 1	EMERGENCY	107	0	0	0	0	0	0	4	320.4	0	164	0	634.21	0	278.26	0	263.52	0	181.79	0	399.25	1597	0	0	Y	N	Y	1	0	0	0	0	0	0	0	0	0	0	0	0	0	0
760	71	F	167	140	50.199	ORTHOPAEDIC 2B	EMERGENCY	22	0	0	0	0	0	0	5	320.4	0	164	0	634.21	0	278.26	0	263.52	0	181.79	0	399.25	1996.25	125	115	Y	Y	Y	1	0	0	0	0	0	0	0	0	0	0	0	0	0	0
761	28	F	169.5	104	36.1988	GENERAL SURGICAL 2	ELECTIVE	4	0	0	0	0	0	0	3	320.4	0	164	0	634.21	0	278.26	0	263.52	0	181.79	0	399.25	1197.75	0	0	Y	N	Y	1	0	0	0	0	0	0	0	0	0	0	0	0	0	0
762	67	M	0	0	0	VASCULAR	EMERGENCY	25	0	0	0	0	0	4	11	320.4	0	164	0	634.21	0	278.26	0	263.52	0	181.79	727.16	399.25	4391.75	0	0	Y	N	Y	2	0	0	0	0	0	0	0	0	0	Y	0	0	0	0
763	33	F	162	66	25.1486	OBSTETRICS	EMERGENCY	5	0	0	0	0	0	0	1	320.4	0	164	0	634.21	0	278.26	0	263.52	0	181.79	0	399.25	399.25	0	0	Y	N	Y	1	0	0	0	0	0	0	0	0	0	0	0	0	0	0
764	78	M	174	66.7	22.0307	PLASTICS AND RECONSTRUCTIVE	ELECTIVE	5	0	0	0	0	0	0	1	320.4	0	164	0	634.21	0	278.26	0	263.52	0	181.79	0	399.25	399.25	0	0	Y	N	Y	1	0	0	0	0	0	0	0	0	0	0	0	0	0	0
765	35	F	168	57	20.1956	GYNAECOLOGY	EMERGENCY	2	0	0	0	0	0	0	2	320.4	0	164	0	634.21	0	278.26	0	263.52	0	181.79	0	399.25	798.5	0	0	Y	N	Y	1	0	0	0	0	0	0	0	0	0	0	0	0	0	0
766	67	M	180	118	36.4198	VASCULAR	EMERGENCY	21	0	0	0	0	0	0	6	320.4	0	164	0	634.21	0	278.26	0	263.52	0	181.79	0	399.25	2395.5	0	0	Y	N	Y	1	0	0	0	0	0	0	0	0	0	0	0	0	0	0
767	59	M	190	129	35.7341	UROLOGY	ELECTIVE	6	0	0	0	0	0	0	1	320.4	0	164	0	634.21	0	278.26	0	263.52	0	181.79	0	399.25	399.25	0	0	Y	N	N	0	0	0	0	0	0	0	0	0	0	0	0	0	0	0
768	71	F	165	87	31.9559	GYNAEONCOLOGY	ELECTIVE	45	0	0	0	0	0	0	3	320.4	0	164	0	634.21	0	278.26	0	263.52	0	181.79	0	399.25	1197.75	0	0	Y	N	Y	2	0	0	0	Y	0	0	0	0	0	0	0	0	0	0
769	41	F	172	80	27.0416	GYNAECOLOGY	ELECTIVE	8	0	0	0	0	0	0	2	320.4	0	164	0	634.21	0	278.26	0	263.52	0	181.79	0	399.25	798.5	0	0	Y	N	Y	1	0	0	0	0	0	0	0	0	0	0	0	0	0	0
770	42	F	163	73	27.4756	BURNS UNIT	EMERGENCY	38	0	0	0	0	0	0	2	320.4	0	164	0	634.21	0	278.26	0	263.52	0	181.79	0	399.25	798.5	0	0	Y	N	Y	1	0	0	0	0	0	0	0	0	0	0	0	0	0	0
771	64	F	151	92	40.3491	NEUROSURGICAL	EMERGENCY	48	0	0	1	2	0	7	1	320.4	0	164	0	634.21	634.21	278.26	556.52	263.52	0	181.79	1272.53	399.25	399.25	0	0	Y	N	Y	1	0	0	0	0	0	0	0	0	0	0	0	0	0	0
772	56	M	172	74	25.0135	NEUROSURGICAL	ELECTIVE	8	0	0	0	0	0	0	4	320.4	0	164	0	634.21	0	278.26	0	263.52	0	181.79	0	399.25	1597	0	0	Y	N	Y	1	0	0	0	0	0	0	0	0	0	0	0	0	0	0
773	51	F	163	73	27.4756	ORTHOPAEDIC 3B	ELECTIVE	7	0	0	0	0	0	0	0	320.4	0	164	0	634.21	0	278.26	0	263.52	0	181.79	0	399.25	0	275	270	N	Y	Y	2	0	0	0	0	0	0	0	0	0	0	0	0	0	0
774	30	M	180	60	18.5185	ORTHOPAEDIC 2B	EMERGENCY	15	0	0	0	0	0	0	5	320.4	0	164	0	634.21	0	278.26	0	263.52	0	181.79	0	399.25	1996.25	0	0	Y	N	Y	1	0	0	0	0	0	0	0	0	0	0	0	0	0	0
775	66	M	170	78	26.9896	VASCULAR	ELECTIVE	19	0	0	0	0	0	0	0	320.4	0	164	0	634.21	0	278.26	0	263.52	0	181.79	0	399.25	0	272	268	N	Y	Y	2	0	0	0	0	0	0	0	0	0	Y	0	0	0	0
776	82	F		62.4	0	ACUTE SURGERY UNIT	EMERGENCY	22	0	0	0	0	0	0	1	320.4	0	164	0	634.21	0	278.26	0	263.52	0	181.79	0	399.25	399.25	0	0	Y	N	Y	1	0	0	0	0	0	0	0	0	0	0	0	0	0	0
777	56	F		70	0	GENERAL SURGICAL 2	EMERGENCY	3	16	0	0	11	3	44	65	320.4	5126.4	164	0	634.21	0	278.26	3060.86	263.52	790.56	181.79	7998.76	399.25	25951.2	0	0	Y	N	Y	1	0	0	0	0	0	0	0	0	0	0	0	0	0	0
778	80	M	180	110	33.9506	PLASTICS AND RECONSTRUCTIVE	EMERGENCY	3	0	0	0	0	0	6	2	320.4	0	164	0	634.21	0	278.26	0	263.52	0	181.79	1090.74	399.25	798.5	0	0	Y	N	Y	1	0	0	0	0	0	0	0	0	0	0	0	0	0	0
779	80	M	0	0	0	UROLOGY	EMERGENCY	6	0	0	0	0	0	0	5	320.4	0	164	0	634.21	0	278.26	0	263.52	0	181.79	0	399.25	1996.25	0	0	Y	N	Y	1	0	0	0	0	0	0	0	0	0	0	0	0	0	0
780	62	F	172	63	21.2953	GYNAECOLOGY	EMERGENCY	1	0	0	0	0	0	0	1	320.4	0	164	0	634.21	0	278.26	0	263.52	0	181.79	0	399.25	399.25	0	0	Y	N	N	0	0	0	0	0	0	0	0	0	0	0	0	0	0	0
781	66	F	155	75	31.2175	ORTHOPAEDIC 2B	EMERGENCY	22	0	0	0	0	0	0	2	320.4	0	164	0	634.21	0	278.26	0	263.52	0	181.79	0	399.25	798.5	0	0	Y	N	Y	3	0	0	0	0	0	0	Y	0	0	0	0	0	0	0
782	75	M	160	60	23.4375	GENERAL SURGICAL 1	EMERGENCY	8	0	0	0	0	0	0	4	320.4	0	164	0	634.21	0	278.26	0	263.52	0	181.79	0	399.25	1597	0	0	Y	N	Y	2	0	0	0	0	0	0	0	0	0	Y	0	0	0	0
783	75	M		55	0	GASTROENTEROLOGY	EMERGENCY	19	0	0	0	0	0	0	4	320.4	0	164	0	634.21	0	278.26	0	263.52	0	181.79	0	399.25	1597	0	0	Y	N	Y	2	0	0	0	0	0	0	0	0	0	Y	0	0	0	0
784	66	M	156	110	45.2005	NEUROSURGICAL	EMERGENCY	26	0	0	0	0	0	0	5	320.4	0	164	0	634.21	0	278.26	0	263.52	0	181.79	0	399.25	1996.25	0	0	Y	N	Y	2	0	0	0	0	0	0	0	0	0	Y	0	0	0	0
785	68	F	176	90	29.0548	VASCULAR	EMERGENCY	69	0	0	0	0	0	0	2	320.4	0	164	0	634.21	0	278.26	0	263.52	0	181.79	0	399.25	798.5	0	0	Y	N	Y	1	0	0	0	0	0	0	0	0	0	0	0	0	0	0
786	40	F	173	87	29.0688	GYNAECOLOGY	EMERGENCY	5	0	0	0	0	0	0	2	320.4	0	164	0	634.21	0	278.26	0	263.52	0	181.79	0	399.25	798.5	0	0	Y	N	Y	1	0	0	0	0	0	0	0	0	0	0	0	0	0	0
787	42	M	190	120	33.241	UROLOGY	ELECTIVE	7	0	0	0	0	0	0	6	320.4	0	164	0	634.21	0	278.26	0	263.52	0	181.79	0	399.25	2395.5	0	0	Y	N	Y	1	0	0	0	0	0	0	0	0	0	0	0	0	0	0
788	60	M	167	76	27.2509	MAXILLO-FACIAL SURGERY	ELECTIVE	27	0	0	0	0	0	0	2	320.4	0	164	0	634.21	0	278.26	0	263.52	0	181.79	0	399.25	798.5	0	0	Y	N	N	0	0	0	0	0	0	0	0	0	0	0	0	0	0	0
789	23	F		134.1	0	ACUTE SURGERY UNIT	EMERGENCY	17	0	0	1	3	0	0	6	320.4	0	164	0	634.21	634.21	278.26	834.78	263.52	0	181.79	0	399.25	2395.5	0	0	Y	N	Y	1	0	0	0	0	0	0	0	0	0	0	0	0	0	0
790	75	M	174	105.7	34.9121	GENERAL SURGICAL 2	ELECTIVE	10	0	0	0	0	0	0	0	320.4	0	164	0	634.21	0	278.26	0	263.52	0	181.79	0	399.25	0	197	197	N	Y	Y	1	0	0	0	0	0	0	0	0	0	Y	0	0	0	0
791	78	F	157	95.6	38.7845	GYNAEONCOLOGY	ELECTIVE	7	0	0	0	0	0	0	2	320.4	0	164	0	634.21	0	278.26	0	263.52	0	181.79	0	399.25	798.5	0	0	Y	N	Y	1	0	0	0	0	0	0	0	0	0	0	0	0	0	0
792	29	F	156	70	28.764	OBSTETRICS	EMERGENCY	4	0	0	0	0	0	0	2	320.4	0	164	0	634.21	0	278.26	0	263.52	0	181.79	0	399.25	798.5	0	0	Y	N	Y	1	0	0	0	0	0	0	0	0	0	0	0	0	0	0
793	26	F	170	104.5	36.1592	OBSTETRICS	EMERGENCY	6	0	0	0	0	0	0	2	320.4	0	164	0	634.21	0	278.26	0	263.52	0	181.79	0	399.25	798.5	0	0	Y	N	Y	1	0	0	0	0	0	0	0	0	0	0	0	0	0	0
794	61	F	150	90	40	UROLOGY	EMERGENCY	4	0	0	0	0	0	0	2	320.4	0	164	0	634.21	0	278.26	0	263.52	0	181.79	0	399.25	798.5	0	0	Y	N	Y	1	0	0	0	0	0	0	0	0	0	0	0	0	0	0
795	83	F	165	90	33.0579	ORTHOPAEDIC 3A	EMERGENCY	15	0	0	0	0	0	0	1	320.4	0	164	0	634.21	0	278.26	0	263.52	0	181.79	0	399.25	399.25	0	0	Y	N	Y	1	0	0	0	0	0	0	0	0	0	0	0	0	0	0
796	53	F	178	167	52.708	GENERAL SURGICAL 2	ELECTIVE	22	0	0	2	2	0	0	9	320.4	0	164	0	634.21	1268.42	278.26	556.52	263.52	0	181.79	0	399.25	3593.25	0	0	Y	N	Y	2	0	0	0	0	0	0	0	Y	0	0	0	0	0	0
797	68	F	163	92	34.6268	GENERAL SURGICAL 3	EMERGENCY	33	0	0	0	0	0	0	4	320.4	0	164	0	634.21	0	278.26	0	263.52	0	181.79	0	399.25	1597	0	0	Y	N	Y	2	0	0	0	0	0	0	0	0	0	Y	0	0	0	0
798	79	F	160	58.2	22.7344	GASTROENTEROLOGY	EMERGENCY	31	0	0	0	0	0	0	7	320.4	0	164	0	634.21	0	278.26	0	263.52	0	181.79	0	399.25	2794.75	0	0	Y	N	Y	2	0	0	0	0	0	0	0	0	0	Y	0	0	0	0
799	67	M	180	95	29.321	ANAESTHESIOLOGY	EMERGENCY	21	0	0	0	0	0	0	5	320.4	0	164	0	634.21	0	278.26	0	263.52	0	181.79	0	399.25	1996.25	0	0	Y	N	Y	2	0	0	0	0	0	0	0	0	0	Y	0	0	0	0
800	86	F		47	0	GASTROENTEROLOGY	EMERGENCY	25	0	0	0	0	0	2	7	320.4	0	164	0	634.21	0	278.26	0	263.52	0	181.79	363.58	399.25	2794.75	0	0	Y	N	Y	1	0	0	0	0	0	0	0	0	0	0	0	0	0	0
801	60	F	175	65	21.2245	GYNAEONCOLOGY	EMERGENCY	18	0	0	0	0	0	0	7	320.4	0	164	0	634.21	0	278.26	0	263.52	0	181.79	0	399.25	2794.75	200	0	Y	N	Y	1	0	0	0	0	0	0	0	0	0	0	0	0	0	0
802	67	M	170.18	76	26.242	ORTHOPAEDIC 1A	EMERGENCY	44	0	0	0	0	0	0	9	320.4	0	164	0	634.21	0	278.26	0	263.52	0	181.79	0	399.25	3593.25	0	0	Y	N	Y	1	0	0	0	0	0	0	0	0	0	0	0	0	0	0
803	31	F		115	0	OBSTETRICS	EMERGENCY	3	0	0	0	0	0	0	4	320.4	0	164	0	634.21	0	278.26	0	263.52	0	181.79	0	399.25	1597	0	0	Y	N	Y	1	0	0	0	0	0	0	0	0	0	0	0	0	0	0
804	66	M	183	115	34.3396	ORTHOPAEDIC 1A	ELECTIVE	10	0	0	0	0	0	0	4	320.4	0	164	0	634.21	0	278.26	0	263.52	0	181.79	0	399.25	1597	0	0	Y	N	Y	1	0	0	0	0	0	0	0	0	0	0	0	0	0	0
805	89	M	160	79.8	31.1719	VASCULAR	EMERGENCY	24	0	0	0	0	0	0	2	320.4	0	164	0	634.21	0	278.26	0	263.52	0	181.79	0	399.25	798.5	0	0	Y	N	Y	1	0	0	0	0	0	0	0	0	0	0	0	0	0	0
806	23	F	161	90	34.7209	OBSTETRICS	ELECTIVE	3	0	0	0	0	0	0	2	320.4	0	164	0	634.21	0	278.26	0	263.52	0	181.79	0	399.25	798.5	0	0	Y	N	Y	1	0	0	0	0	0	0	0	0	0	0	0	0	0	0
807	17	F	158	67	26.8386	OBSTETRICS	ELECTIVE	2	0	0	0	0	0	0	1	320.4	0	164	0	634.21	0	278.26	0	263.52	0	181.79	0	399.25	399.25	0	0	Y	N	Y	1	0	0	0	0	0	0	0	0	0	Y	0	0	0	0
808	78	M	175	80	26.1224	GENERAL SURGICAL 3	EMERGENCY	54	5	0	2	1	0	7	18	320.4	1602	164	0	634.21	1268.42	278.26	278.26	263.52	0	181.79	1272.53	399.25	7186.5	0	0	Y	N	Y	3	0	0	0	0	0	0	0	0	0	Y	0	0	0	0
809	31	F	0	53	0	GYNAECOLOGY	EMERGENCY	2	0	0	0	0	0	0	3	320.4	0	164	0	634.21	0	278.26	0	263.52	0	181.79	0	399.25	1197.75	0	0	Y	N	Y	1	0	0	0	0	0	0	0	0	0	0	0	0	0	0
810	72	F	160	94	36.7187	ORTHOPAEDIC 1A	ELECTIVE	12	0	0	0	0	0	0	1	320.4	0	164	0	634.21	0	278.26	0	263.52	0	181.79	0	399.25	399.25	0	0	Y	N	Y	1	0	0	0	0	0	0	0	0	0	0	0	0	0	0
811	33	M	146	45.9	21.5331	MAXILLO-FACIAL SURGERY	EMERGENCY	14	0	0	1	4	0	0	2	320.4	0	164	0	634.21	634.21	278.26	1113.04	263.52	0	181.79	0	399.25	798.5	0	0	Y	N	Y	1	0	0	0	0	0	0	0	0	0	0	0	0	0	0
812	34	M	180	100	30.8642	ORTHOPAEDIC 1A	EMERGENCY	17	0	0	0	0	0	0	1	320.4	0	164	0	634.21	0	278.26	0	263.52	0	181.79	0	399.25	399.25	0	0	Y	N	N	0	0	0	0	0	0	0	0	0	0	0	0	0	0	0
813	26	M	175	80	26.1224	ORTHOPAEDIC 1A	EMERGENCY	9	0	0	0	0	0	0	3	320.4	0	164	0	634.21	0	278.26	0	263.52	0	181.79	0	399.25	1197.75	0	0	Y	N	Y	1	0	0	0	0	0	0	0	0	0	0	0	0	0	0
814	56	M	170	64	22.1453	GENERAL SURGICAL 3	ELECTIVE	17	0	0	0	0	0	0	2	320.4	0	164	0	634.21	0	278.26	0	263.52	0	181.79	0	399.25	798.5	0	0	Y	N	Y	1	0	0	0	0	0	0	0	0	0	0	0	0	0	0
815	37	M	180.34	58	17.8338	EAR, NOSE & THROAT SURGERY	EMERGENCY	41	0	0	0	0	0	0	4	320.4	0	164	0	634.21	0	278.26	0	263.52	0	181.79	0	399.25	1597	0	0	Y	N	Y	1	0	0	0	0	0	0	0	0	0	0	0	0	0	0
816	53	M	165	112	41.1387	ORTHOPAEDIC 1A	EMERGENCY	31	0	0	0	0	0	0	4	320.4	0	164	0	634.21	0	278.26	0	263.52	0	181.79	0	399.25	1597	0	0	Y	N	Y	3	0	0	0	0	0	0	0	0	0	Y	0	0	0	0
817	21	F		0	0	LIVER/GASTROENTEROLOGY	EMERGENCY	2	0	10	0	0	0	2	4	320.4	0	164	1640	634.21	0	278.26	0	263.52	0	181.79	363.58	399.25	1597	0	0	Y	N	Y	2	0	0	0	0	0	0	0	0	0	0	0	0	0	0
818	75	F	153	87	37.1652	ORTHOPAEDIC 3A	EMERGENCY	17	0	0	0	0	0	0	1	320.4	0	164	0	634.21	0	278.26	0	263.52	0	181.79	0	399.25	399.25	0	0	Y	N	N	0	0	0	0	0	0	0	0	0	0	0	0	0	0	0
819	51	F	165	70	25.7117	NEUROSURGICAL	EMERGENCY	14	10	0	1	1	0	8	8	320.4	3204	164	0	634.21	634.21	278.26	278.26	263.52	0	181.79	1454.32	399.25	3194	0	0	Y	N	Y	1	0	0	0	0	0	0	0	0	0	0	0	0	0	0
820	73	M	160	120	46.875	GENERAL SURGICAL 2	ELECTIVE	25	0	0	0	0	0	2	4	320.4	0	164	0	634.21	0	278.26	0	263.52	0	181.79	363.58	399.25	1597	0	0	Y	N	Y	2	0	0	0	0	0	0	0	0	0	Y	0	0	0	0
821	59	F	160	80	31.25	GYNAECOLOGY	ELECTIVE	19	0	0	0	0	0	0	2	320.4	0	164	0	634.21	0	278.26	0	263.52	0	181.79	0	399.25	798.5	0	0	Y	N	Y	1	0	0	0	0	0	0	0	0	0	0	0	0	0	0
822	54	M	168	88	31.1791	EAR, NOSE & THROAT SURGERY	EMERGENCY	59	0	0	10	20	0	2	15	320.4	0	164	0	634.21	6342.1	278.26	5565.2	263.52	0	181.79	363.58	399.25	5988.75	0	0	Y	N	Y	2	0	0	0	0	0	0	0	0	0	Y	0	0	0	0
823	48	M	175	82	26.7755	ORTHOPAEDIC 1A	EMERGENCY	15	0	0	0	0	0	0	1	320.4	0	164	0	634.21	0	278.26	0	263.52	0	181.79	0	399.25	399.25	0	0	Y	N	Y	1	0	0	0	0	0	0	0	0	0	0	0	0	0	0
824	23	M	177.5	85	26.9788	ORTHOPAEDIC 2B	EMERGENCY	13	0	0	0	0	0	0	3	320.4	0	164	0	634.21	0	278.26	0	263.52	0	181.79	0	399.25	1197.75	0	0	Y	N	Y	1	0	0	0	0	0	0	0	0	0	0	0	0	0	0
825	64	M		0	0	GASTROENTEROLOGY	EMERGENCY	8	0	0	0	0	0	4	4	320.4	0	164	0	634.21	0	278.26	0	263.52	0	181.79	727.16	399.25	1597	0	0	Y	N	Y	2	0	0	0	0	0	Y	0	0	0	0	0	0	0	0
826	14	F	154.94	57	23.7437	ORTHOPAEDIC 1A	EMERGENCY	26	0	0	0	0	0	0	2	320.4	0	164	0	634.21	0	278.26	0	263.52	0	181.79	0	399.25	798.5	0	0	Y	N	Y	2	0	0	0	0	0	0	0	0	0	Y	0	0	0	0
827	17	M	170	80	27.6817	ORTHOPAEDIC 1A	EMERGENCY	23	0	0	0	0	0	0	8	320.4	0	164	0	634.21	0	278.26	0	263.52	0	181.79	0	399.25	3194	0	0	Y	N	Y	1	0	0	0	0	0	0	0	0	0	0	0	0	0	0
828	87	M	170	65	22.4913	UROLOGY	EMERGENCY	6	0	0	0	0	0	0	2	320.4	0	164	0	634.21	0	278.26	0	263.52	0	181.79	0	399.25	798.5	0	0	Y	N	Y	1	0	0	0	0	0	0	0	0	0	0	0	0	0	0
829	34	F		64	0	NEUROSURGICAL	EMERGENCY	32	0	0	3	6	0	0	8	320.4	0	164	0	634.21	1902.63	278.26	1669.56	263.52	0	181.79	0	399.25	3194	0	0	Y	N	Y	1	0	0	0	0	0	0	0	0	0	0	0	0	0	0
830	46	F	170	110	38.0623	VASCULAR	ELECTIVE	9	0	0	0	0	0	0	0	320.4	0	164	0	634.21	0	278.26	0	263.52	0	181.79	0	399.25	0	185	180	N	Y	Y	1	0	0	0	0	0	0	0	0	0	0	0	0	0	0
831	81	F	157	76	30.8329	GYNAECOLOGY	ELECTIVE	8	0	0	0	0	0	0	3	320.4	0	164	0	634.21	0	278.26	0	263.52	0	181.79	0	399.25	1197.75	0	0	Y	N	Y	1	0	0	0	0	0	0	0	0	0	0	0	0	0	0
832	41	F	170	44	15.2249	VASCULAR	EMERGENCY	26	0	0	0	0	0	0	2	320.4	0	164	0	634.21	0	278.26	0	263.52	0	181.79	0	399.25	798.5	0	0	Y	N	Y	1	0	0	0	0	0	0	0	0	0	0	0	0	0	0
833	69	M	185	108	31.5559	GASTROENTEROLOGY	EMERGENCY	21	10	0	0	1	0	6	11	320.4	3204	164	0	634.21	0	278.26	278.26	263.52	0	181.79	1090.74	399.25	4391.75	0	0	Y	N	Y	2	0	0	0	0	0	0	0	0	0	Y	0	0	0	0
834	38	F		60	0	GYNAECOLOGY	EMERGENCY	2	0	0	0	0	0	0	3	320.4	0	164	0	634.21	0	278.26	0	263.52	0	181.79	0	399.25	1197.75	0	0	Y	N	Y	1	0	0	0	0	0	0	0	0	0	0	0	0	0	0
835	50	M		79.6	0	GASTROENTEROLOGY	EMERGENCY	5	5	0	0	0	0	2	6	320.4	1602	164	0	634.21	0	278.26	0	263.52	0	181.79	363.58	399.25	2395.5	0	0	Y	N	N	0	0	0	0	0	0	0	0	0	0	0	0	0	0	0
836	35	F	174	71	23.4509	OBSTETRICS	EMERGENCY	5	0	0	0	0	0	0	5	320.4	0	164	0	634.21	0	278.26	0	263.52	0	181.79	0	399.25	1996.25	0	0	Y	N	Y	1	0	0	0	0	0	0	0	0	0	0	0	0	0	0
837	58	M	174	88	29.0659	ORTHOPAEDIC 3B	EMERGENCY	26	8	0	1	0	1	5	16	320.4	2563.2	164	0	634.21	634.21	278.26	0	263.52	263.52	181.79	908.95	399.25	6388	0	0	Y	N	Y	1	0	0	0	0	0	0	0	0	0	0	0	0	0	0
838	77	M	165	65	23.8751	VASCULAR	ELECTIVE	15	5	0	0	0	0	0	3	320.4	1602	164	0	634.21	0	278.26	0	263.52	0	181.79	0	399.25	1197.75	607	600	Y	Y	Y	2	0	0	0	0	0	0	0	0	0	0	0	0	0	0
839	87	M	186	84	24.2803	UROLOGY	EMERGENCY	9	0	0	0	0	0	0	2	320.4	0	164	0	634.21	0	278.26	0	263.52	0	181.79	0	399.25	798.5	0	0	Y	N	Y	1	0	0	0	0	0	0	0	0	0	0	0	0	0	0
840	65	F	163	141	53.0694	GYNAECOLOGY	EMERGENCY	2	0	0	0	0	0	0	1	320.4	0	164	0	634.21	0	278.26	0	263.52	0	181.79	0	399.25	399.25	0	0	Y	N	Y	1	0	0	0	0	0	0	0	0	0	0	0	0	0	0
841	51	M	175	130	42.449	PLASTICS AND RECONSTRUCTIVE	EMERGENCY	41	0	0	0	0	0	0	5	320.4	0	164	0	634.21	0	278.26	0	263.52	0	181.79	0	399.25	1996.25	0	0	Y	N	Y	2	0	0	0	0	0	0	0	0	0	Y	0	0	0	0
842	31	F	148	60.8	27.7575	OBSTETRICS	EMERGENCY	3	0	0	0	0	0	0	1	320.4	0	164	0	634.21	0	278.26	0	263.52	0	181.79	0	399.25	399.25	0	0	Y	N	Y	2	0	0	0	0	0	0	0	0	0	0	0	0	0	0
843	49	M	185	114	33.309	UROLOGY	ELECTIVE	23	5	10	0	1	0	0	8	320.4	1602	164	1640	634.21	0	278.26	278.26	263.52	0	181.79	0	399.25	3194	0	0	Y	N	Y	2	0	0	0	0	0	0	0	0	0	Y	0	0	0	0
844	34	F	154	74	31.2026	OBSTETRICS	EMERGENCY	4	0	10	0	1	0	5	12	320.4	0	164	1640	634.21	0	278.26	278.26	263.52	0	181.79	908.95	399.25	4791	0	0	Y	N	Y	2	0	0	0	0	0	0	0	0	0	0	0	0	0	0
845	89	F	168	56	19.8413	ORTHOPAEDIC 1A	ELECTIVE	7	0	0	0	0	0	0	1	320.4	0	164	0	634.21	0	278.26	0	263.52	0	181.79	0	399.25	399.25	0	0	Y	N	Y	1	0	0	0	0	0	0	0	0	0	0	0	0	0	0
846	65	F	165	85.5	31.405	VASCULAR	EMERGENCY	15	0	0	0	0	0	0	1	320.4	0	164	0	634.21	0	278.26	0	263.52	0	181.79	0	399.25	399.25	0	0	Y	N	Y	1	0	0	0	0	0	0	0	0	0	0	0	0	0	0
847	67	F	164	58	21.5645	GENERAL SURGICAL 3	ELECTIVE	8	0	0	0	0	0	0	1	320.4	0	164	0	634.21	0	278.26	0	263.52	0	181.79	0	399.25	399.25	0	0	Y	N	Y	1	0	0	0	0	0	0	0	0	0	0	0	0	0	0
848	46	F	166	120	43.5477	RADIO-ONCOLOGY	ELECTIVE	2	0	0	0	0	0	0	1	320.4	0	164	0	634.21	0	278.26	0	263.52	0	181.79	0	399.25	399.25	0	0	Y	N	Y	1	0	0	0	0	0	0	0	0	0	0	0	0	0	0
849	64	F	157	90	36.5126	GYNAEONCOLOGY	ELECTIVE	12	0	0	0	0	0	0	2	320.4	0	164	0	634.21	0	278.26	0	263.52	0	181.79	0	399.25	798.5	0	0	Y	N	Y	1	0	0	0	0	0	0	0	0	0	0	0	0	0	0
850	50	F	155	88	36.6285	GYNAEONCOLOGY	ELECTIVE	8	0	0	0	0	0	0	2	320.4	0	164	0	634.21	0	278.26	0	263.52	0	181.79	0	399.25	798.5	0	0	Y	N	Y	1	0	0	0	0	0	0	0	0	0	0	0	0	0	0
851	66	M	182.88	65	19.4348	GENERAL SURGICAL 3	EMERGENCY	11	0	0	0	0	0	0	4	320.4	0	164	0	634.21	0	278.26	0	263.52	0	181.79	0	399.25	1597	0	0	Y	N	Y	1	0	0	0	0	0	0	0	0	0	0	0	0	0	0
852	77	M		83.8	0	VASCULAR	EMERGENCY	15	0	0	0	0	0	0	2	320.4	0	164	0	634.21	0	278.26	0	263.52	0	181.79	0	399.25	798.5	0	0	Y	N	Y	2	0	0	0	0	0	0	0	0	0	0	0	0	0	0
853	49	F	165	104	38.2002	UROLOGY	EMERGENCY	33	0	0	0	0	0	0	9	320.4	0	164	0	634.21	0	278.26	0	263.52	0	181.79	0	399.25	3593.25	0	0	Y	N	Y	2	0	0	0	0	0	0	0	0	0	Y	0	0	0	0
854	80	M	165	82	30.1194	PLASTICS AND RECONSTRUCTIVE	ELECTIVE	7	0	0	0	0	0	0	2	320.4	0	164	0	634.21	0	278.26	0	263.52	0	181.79	0	399.25	798.5	0	0	Y	N	N	0	0	0	0	0	0	0	0	0	0	0	0	0	0	0
855	59	F	177	90	28.7274	ORTHOPAEDIC 3B	ELECTIVE	12	0	0	0	0	0	0	2	320.4	0	164	0	634.21	0	278.26	0	263.52	0	181.79	0	399.25	798.5	0	0	Y	N	Y	1	0	0	0	0	0	0	0	0	0	0	0	0	0	0
856	65	F	155	88	36.6285	NEUROSURGICAL	EMERGENCY	32	0	0	0	0	0	0	1	320.4	0	164	0	634.21	0	278.26	0	263.52	0	181.79	0	399.25	399.25	0	0	Y	N	Y	1	0	0	0	0	0	0	0	0	0	0	0	0	0	0
857	78	M		62.5	0	ACUTE SURGERY UNIT	EMERGENCY	17	0	0	0	0	0	0	4	320.4	0	164	0	634.21	0	278.26	0	263.52	0	181.79	0	399.25	1597	0	0	Y	N	Y	2	0	0	0	0	0	0	0	0	0	Y	0	0	0	0
858	63	M	178	92.7	29.2577	VASCULAR	EMERGENCY	65	0	0	0	0	0	0	7	320.4	0	164	0	634.21	0	278.26	0	263.52	0	181.79	0	399.25	2794.75	0	0	Y	N	Y	1	0	0	0	0	0	0	0	0	0	0	0	0	0	0
859	46	F	158	63	25.2363	GENERAL SURGICAL 1	ELECTIVE	3	0	0	0	0	0	0	2	320.4	0	164	0	634.21	0	278.26	0	263.52	0	181.79	0	399.25	798.5	0	0	Y	N	Y	1	0	0	0	0	0	0	0	0	0	0	0	0	0	0
860	45	F	151	55	24.1217	NEUROSURGICAL	EMERGENCY	63	0	0	0	0	0	0	2	320.4	0	164	0	634.21	0	278.26	0	263.52	0	181.79	0	399.25	798.5	0	0	Y	N	Y	1	0	0	0	0	0	0	0	0	0	0	0	0	0	0
861	40	F	164	79	29.3724	GYNAECOLOGY	EMERGENCY	3	0	0	0	0	0	0	2	320.4	0	164	0	634.21	0	278.26	0	263.52	0	181.79	0	399.25	798.5	0	0	Y	N	N	0	0	0	0	0	0	0	0	0	0	0	0	0	0	0
862	47	M	175	83.2	27.1673	ORTHO TRAUMA UNIT	EMERGENCY	45	0	0	0	0	4	0	13	320.4	0	164	0	634.21	0	278.26	0	263.52	1054.08	181.79	0	399.25	5190.25	0	0	Y	N	Y	1	0	0	0	0	0	0	0	0	0	0	0	0	0	0
863	77	F	0	0	0	ANAESTHESIOLOGY	EMERGENCY	21	0	0	0	0	0	0	1	320.4	0	164	0	634.21	0	278.26	0	263.52	0	181.79	0	399.25	399.25	0	0	Y	N	Y	2	0	0	0	0	0	0	0	Y	0	0	0	0	0	0
864	25	F	154	51.2	21.5888	OBSTETRICS	EMERGENCY	4	0	0	0	0	0	0	2	320.4	0	164	0	634.21	0	278.26	0	263.52	0	181.79	0	399.25	798.5	0	0	Y	N	Y	1	0	0	0	0	0	0	0	0	0	0	0	0	0	0
865	45	M	173	95	31.7418	ORTHOPAEDIC 2B	EMERGENCY	22	0	0	0	0	0	0	2	320.4	0	164	0	634.21	0	278.26	0	263.52	0	181.79	0	399.25	798.5	0	0	Y	N	Y	1	0	0	0	0	0	0	0	0	0	0	0	0	0	0
866	27	M	183	75	22.3954	GENERAL SURGICAL 1	EMERGENCY	7	0	0	0	0	0	0	4	320.4	0	164	0	634.21	0	278.26	0	263.52	0	181.79	0	399.25	1597	0	0	Y	N	N	0	0	0	0	0	0	0	0	0	0	0	0	0	0	0
867	30	F	0	0	0	OBSTETRICS	EMERGENCY	6	0	0	0	0	0	0	3	320.4	0	164	0	634.21	0	278.26	0	263.52	0	181.79	0	399.25	1197.75	0	0	Y	N	Y	1	0	0	0	0	0	0	0	0	0	0	0	0	0	0
868	29	F	175	93	30.3673	OBSTETRICS	EMERGENCY	5	0	0	0	0	0	0	3	320.4	0	164	0	634.21	0	278.26	0	263.52	0	181.79	0	399.25	1197.75	0	0	Y	N	Y	1	0	0	0	0	0	0	0	0	0	0	0	0	0	0
869	27	F	0	112	0	GYNAECOLOGY	EMERGENCY	3	0	0	0	0	0	0	1	320.4	0	164	0	634.21	0	278.26	0	263.52	0	181.79	0	399.25	399.25	0	0	Y	N	Y	1	0	0	0	0	0	0	0	0	0	0	0	0	0	0
870	49	F	152.4	46.5	20.0209	NEUROSURGICAL	EMERGENCY	59	0	0	0	0	0	0	3	320.4	0	164	0	634.21	0	278.26	0	263.52	0	181.79	0	399.25	1197.75	0	0	Y	N	Y	3	0	0	0	0	0	0	0	0	0	Y	0	0	0	0
871	80	M	170	95	32.872	VASCULAR	EMERGENCY	49	10	0	0	2	0	6	15	320.4	3204	164	0	634.21	0	278.26	556.52	263.52	0	181.79	1090.74	399.25	5988.75	2721	2700	Y	Y	Y	2	0	0	0	0	0	0	0	0	0	Y	0	0	0	0
872	31	F	149	126	56.7542	OBSTETRICS	EMERGENCY	7	0	0	0	0	0	0	1	320.4	0	164	0	634.21	0	278.26	0	263.52	0	181.79	0	399.25	399.25	0	0	Y	N	Y	1	0	0	0	0	0	0	0	0	0	0	0	0	0	0
873	33	F	0	60.5	0	OBSTETRICS	ELECTIVE	3	0	0	0	0	0	0	0	320.4	0	164	0	634.21	0	278.26	0	263.52	0	181.79	0	399.25	0	210	206	N	Y	N	0	0	0	0	0	0	0	0	0	0	0	0	0	0	0
874	45	M	175.26	69	22.4638	NEUROSURGICAL	EMERGENCY	10	0	0	0	0	0	0	0	320.4	0	164	0	634.21	0	278.26	0	263.52	0	181.79	0	399.25	0	139	139	N	Y	N	0	0	0	0	0	0	0	0	0	0	0	0	0	0	0
875	73	M	175	80	26.1224	ORTHOPAEDIC 1A	EMERGENCY	8	0	0	0	0	0	0	2	320.4	0	164	0	634.21	0	278.26	0	263.52	0	181.79	0	399.25	798.5	53	0	Y	N	Y	2	0	0	0	0	0	0	0	0	0	0	0	0	0	0
876	62	M	178	58	18.3058	GENERAL SURGICAL 3	EMERGENCY	7	0	0	0	0	0	0	2	320.4	0	164	0	634.21	0	278.26	0	263.52	0	181.79	0	399.25	798.5	0	0	Y	N	Y	2	0	0	0	0	0	0	0	0	0	0	0	0	0	0
877	25	F	177	120	38.3032	OBSTETRICS	EMERGENCY	4	0	0	0	0	0	0	5	320.4	0	164	0	634.21	0	278.26	0	263.52	0	181.79	0	399.25	1996.25	0	0	Y	N	Y	1	0	0	0	0	0	0	0	0	0	0	0	0	0	0
878	51	F	161	68	26.2336	NEUROSURGICAL	EMERGENCY	26	3	0	0	0	0	2	5	320.4	961.2	164	0	634.21	0	278.26	0	263.52	0	181.79	363.58	399.25	1996.25	0	0	Y	N	Y	1	0	0	0	0	0	0	0	0	0	0	0	0	0	0
879	71	M	170	76	26.2976	UROLOGY	EMERGENCY	17	0	0	0	0	0	1	3	320.4	0	164	0	634.21	0	278.26	0	263.52	0	181.79	181.79	399.25	1197.75	0	0	Y	N	Y	1	0	0	0	0	0	0	0	0	0	0	0	0	0	0
880	66	F	160	78	30.4687	GENERAL SURGICAL 2	EMERGENCY	43	0	0	0	0	0	2	10	320.4	0	164	0	634.21	0	278.26	0	263.52	0	181.79	363.58	399.25	3992.5	0	0	Y	N	Y	2	0	0	0	0	0	0	0	0	0	Y	0	0	0	0
881	67	M	180	97	29.9383	GASTROENTEROLOGY	EMERGENCY	26	0	0	1	0	2	2	15	320.4	0	164	0	634.21	634.21	278.26	0	263.52	527.04	181.79	363.58	399.25	5988.75	0	0	Y	N	Y	1	0	0	0	0	0	0	0	0	0	0	0	0	0	0
882	70	M	183	69	20.6038	GASTROENTEROLOGY	EMERGENCY	5	0	0	0	0	0	0	5	320.4	0	164	0	634.21	0	278.26	0	263.52	0	181.79	0	399.25	1996.25	0	0	Y	N	Y	1	0	0	0	0	0	0	0	0	0	0	0	0	0	0
883	67	M		0	0	GASTROENTEROLOGY	EMERGENCY	16	0	0	0	0	0	0	4	320.4	0	164	0	634.21	0	278.26	0	263.52	0	181.79	0	399.25	1597	0	0	Y	N	Y	2	0	0	0	0	0	0	0	0	0	Y	0	0	0	0
884	65	F	165	84	30.854	GASTROENTEROLOGY	EMERGENCY	7	0	0	0	0	0	0	7	320.4	0	164	0	634.21	0	278.26	0	263.52	0	181.79	0	399.25	2794.75	0	0	Y	N	Y	1	0	0	0	0	0	0	0	0	0	0	0	0	0	0
885	72	M	178	92	29.0367	ACUTE SURGERY UNIT	EMERGENCY	14	0	0	0	0	0	4	4	320.4	0	164	0	634.21	0	278.26	0	263.52	0	181.79	727.16	399.25	1597	0	0	Y	N	Y	1	0	0	0	0	0	0	0	0	0	0	0	0	0	0
886	39	F	173	116	38.7584	ACUTE SURGERY UNIT	EMERGENCY	3	5	0	1	2	0	8	10	320.4	1602	164	0	634.21	634.21	278.26	556.52	263.52	0	181.79	1454.32	399.25	3992.5	0	0	Y	N	Y	1	0	0	0	0	0	0	0	0	0	0	0	0	0	0
887	98	M	167.64	62	22.0616	VASCULAR	EMERGENCY	24	0	0	0	0	0	0	2	320.4	0	164	0	634.21	0	278.26	0	263.52	0	181.79	0	399.25	798.5	0	0	Y	N	N	0	0	0	0	0	0	0	0	0	0	0	0	0	0	0
888	26	M	186	115	33.2408	ORTHOPAEDIC 2B	EMERGENCY	104	0	0	0	0	0	0	25	320.4	0	164	0	634.21	0	278.26	0	263.52	0	181.79	0	399.25	9981.25	0	0	Y	N	Y	2	0	0	0	0	0	0	0	0	0	Y	0	0	0	0
889	77	M	169	70	24.5089	GENERAL SURGICAL 3	ELECTIVE	23	5	5	0	1	0	0	5	320.4	1602	164	820	634.21	0	278.26	278.26	263.52	0	181.79	0	399.25	1996.25	0	0	Y	N	Y	2	0	0	0	0	0	0	0	0	0	0	0	0	0	Y
890	54	M	164.5	67.7	25.0182	GENERAL SURGICAL 4	ELECTIVE	23	0	0	0	0	0	0	1	320.4	0	164	0	634.21	0	278.26	0	263.52	0	181.79	0	399.25	399.25	0	0	Y	N	Y	2	0	0	0	0	0	0	0	0	0	Y	0	0	0	0
891	29	F	164	56	20.8209	ORTHOPAEDIC 1A	EMERGENCY	13	0	0	0	0	0	0	2	320.4	0	164	0	634.21	0	278.26	0	263.52	0	181.79	0	399.25	798.5	0	0	Y	N	Y	1	0	0	0	0	0	0	0	0	0	0	0	0	0	0
892	38	F	165	63	23.1405	GYNAECOLOGY	EMERGENCY	2	0	0	0	0	0	0	1	320.4	0	164	0	634.21	0	278.26	0	263.52	0	181.79	0	399.25	399.25	0	0	Y	N	Y	1	0	0	0	0	0	0	0	0	0	0	0	0	0	0
893	32	F	0	0	0	OBSTETRICS	EMERGENCY	3	0	0	0	0	0	0	3	320.4	0	164	0	634.21	0	278.26	0	263.52	0	181.79	0	399.25	1197.75	0	0	Y	N	Y	1	0	0	0	0	0	0	0	0	0	0	0	0	0	0
894	62	F	157	66	26.7759	ORTHOPAEDIC 3B	ELECTIVE	6	0	0	0	0	0	0	2	320.4	0	164	0	634.21	0	278.26	0	263.52	0	181.79	0	399.25	798.5	0	0	Y	N	Y	1	0	0	0	0	0	0	0	0	0	0	0	0	0	0
895	35	F	0	0	0	OBSTETRICS	EMERGENCY	12	0	0	0	0	0	0	3	320.4	0	164	0	634.21	0	278.26	0	263.52	0	181.79	0	399.25	1197.75	0	0	Y	N	Y	1	0	0	0	0	0	0	0	0	0	0	0	0	0	0
896	78	F	161	63.5	24.4975	ORTHOPAEDIC 2A	ELECTIVE	4	0	0	0	0	0	0	1	320.4	0	164	0	634.21	0	278.26	0	263.52	0	181.79	0	399.25	399.25	0	0	Y	N	Y	1	0	0	0	0	0	0	0	0	0	0	0	0	0	0
897	23	M	190	60	16.6205	NEUROSURGICAL	EMERGENCY	13	0	10	0	2	0	3	3	320.4	0	164	1640	634.21	0	278.26	556.52	263.52	0	181.79	545.37	399.25	1197.75	0	0	Y	N	Y	1	0	0	0	0	0	0	0	0	0	0	0	0	0	0
898	58	M	178	110	34.7178	PLASTICS AND RECONSTRUCTIVE	EMERGENCY	60	0	0	0	0	0	0	4	320.4	0	164	0	634.21	0	278.26	0	263.52	0	181.79	0	399.25	1597	0	0	Y	N	Y	2	0	0	0	0	0	0	0	Y	0	0	0	0	0	0
899	64	M	185	127	37.1074	GENERAL SURGICAL 2	ELECTIVE	68	0	0	0	0	0	5	7	320.4	0	164	0	634.21	0	278.26	0	263.52	0	181.79	908.95	399.25	2794.75	0	0	Y	N	Y	2	0	0	0	0	0	0	0	0	0	Y	0	0	0	0
900	84	F	0	0	0	VASCULAR	EMERGENCY	10	0	0	0	0	0	0	4	320.4	0	164	0	634.21	0	278.26	0	263.52	0	181.79	0	399.25	1597	0	0	Y	N	Y	1	0	0	0	0	0	0	0	0	0	0	0	0	0	0
901	33	F		0	0	GYNAECOLOGY	EMERGENCY	3	0	0	0	0	0	0	3	320.4	0	164	0	634.21	0	278.26	0	263.52	0	181.79	0	399.25	1197.75	0	0	Y	N	Y	1	0	0	0	0	0	0	0	0	0	0	0	0	0	0
902	30	F	167	117	41.952	OBSTETRICS	EMERGENCY	7	0	0	0	0	0	0	4	320.4	0	164	0	634.21	0	278.26	0	263.52	0	181.79	0	399.25	1597	0	0	Y	N	Y	1	0	0	0	0	0	0	0	0	0	0	0	0	0	0
903	75	M	180	87.5	27.0062	GASTROENTEROLOGY	EMERGENCY	3	0	0	0	0	0	0	6	320.4	0	164	0	634.21	0	278.26	0	263.52	0	181.79	0	399.25	2395.5	0	0	Y	N	Y	1	0	0	0	0	0	0	0	0	0	0	0	0	0	0
904	61	F	150	100	44.4444	ORTHOPAEDIC 1A	ELECTIVE	8	0	0	0	0	0	0	1	320.4	0	164	0	634.21	0	278.26	0	263.52	0	181.79	0	399.25	399.25	0	0	Y	N	Y	1	0	0	0	0	0	0	0	0	0	0	0	0	0	0
905	89	M	173	69	23.0546	VASCULAR	EMERGENCY	15	0	0	0	0	0	0	1	320.4	0	164	0	634.21	0	278.26	0	263.52	0	181.79	0	399.25	399.25	0	0	Y	N	Y	1	0	0	0	0	0	0	0	0	0	0	0	0	0	0
906	28	F	174	76	25.1024	GYNAECOLOGY	EMERGENCY	2	0	0	0	0	0	0	2	320.4	0	164	0	634.21	0	278.26	0	263.52	0	181.79	0	399.25	798.5	0	0	Y	N	Y	2	0	0	0	0	0	0	0	0	0	0	0	0	0	0
907	45	F	175	103	33.6327	OBSTETRICS	ELECTIVE	6	0	0	0	0	0	0	0	320.4	0	164	0	634.21	0	278.26	0	263.52	0	181.79	0	399.25	0	188	184	N	Y	Y	1	0	0	0	0	0	0	0	0	0	0	0	0	0	0
908	75	M	178	72.3	22.8191	VASCULAR	EMERGENCY	48	0	0	0	0	0	0	2	320.4	0	164	0	634.21	0	278.26	0	263.52	0	181.79	0	399.25	798.5	0	0	Y	N	Y	1	0	0	0	0	0	0	0	0	0	0	0	0	0	0
909	95	F	152	75	32.4619	ORTHOPAEDIC 2A	ELECTIVE	5	0	0	0	0	0	0	1	320.4	0	164	0	634.21	0	278.26	0	263.52	0	181.79	0	399.25	399.25	0	0	Y	N	Y	1	0	0	0	0	0	0	0	0	0	0	0	0	0	0
910	38	F	178	154	48.605	GYNAEONCOLOGY	EMERGENCY	4	0	0	0	0	0	0	6	320.4	0	164	0	634.21	0	278.26	0	263.52	0	181.79	0	399.25	2395.5	0	0	Y	N	Y	1	0	0	0	0	0	0	0	0	0	0	0	0	0	0
911	25	M	155	101	42.0395	PLASTICS AND RECONSTRUCTIVE	ELECTIVE	10	0	0	0	0	0	0	4	320.4	0	164	0	634.21	0	278.26	0	263.52	0	181.79	0	399.25	1597	0	0	Y	N	Y	1	0	0	0	0	0	0	0	0	0	0	0	0	0	0
912	64	M	170	68	23.5294	GENERAL SURGICAL 3	ELECTIVE	15	0	0	0	0	0	0	7	320.4	0	164	0	634.21	0	278.26	0	263.52	0	181.79	0	399.25	2794.75	0	0	Y	N	Y	1	0	0	0	0	0	0	0	0	0	0	0	0	0	0
913	89	M	170	90	31.1419	VASCULAR	EMERGENCY	25	0	10	2	1	0	0	4	320.4	0	164	1640	634.21	1268.42	278.26	278.26	263.52	0	181.79	0	399.25	1597	1312	1312	Y	Y	Y	1	0	0	0	0	0	0	0	0	0	0	0	0	0	0
914	54	M	172	95	32.112	NEUROSURGICAL	EMERGENCY	13	0	0	0	0	0	0	2	320.4	0	164	0	634.21	0	278.26	0	263.52	0	181.79	0	399.25	798.5	0	0	Y	N	Y	1	0	0	0	0	0	0	0	0	0	0	0	0	0	0
915	37	F	163	87	32.7449	OBSTETRICS	EMERGENCY	2	0	0	0	0	0	0	1	320.4	0	164	0	634.21	0	278.26	0	263.52	0	181.79	0	399.25	399.25	0	0	Y	N	N	0	0	0	0	0	0	0	0	0	0	0	0	0	0	0
916	28	F	0	0	0	OBSTETRICS	EMERGENCY	8	0	0	0	0	0	0	1	320.4	0	164	0	634.21	0	278.26	0	263.52	0	181.79	0	399.25	399.25	0	0	Y	N	Y	1	0	0	0	0	0	0	0	0	0	0	0	0	0	0
917	69	M	183	110	32.8466	ORTHOPAEDIC 1A	ELECTIVE	10	0	0	0	0	0	0	3	320.4	0	164	0	634.21	0	278.26	0	263.52	0	181.79	0	399.25	1197.75	0	0	Y	N	Y	1	0	0	0	0	0	0	0	0	0	0	0	0	0	0
918	84	M	0	50.7	0	ORTHOPAEDIC 2B	EMERGENCY	21	0	0	0	0	0	0	2	320.4	0	164	0	634.21	0	278.26	0	263.52	0	181.79	0	399.25	798.5	0	0	Y	N	Y	1	0	0	0	0	0	0	0	0	0	0	0	0	0	0
919	82	F	0	0	0	ORTHOPAEDIC 2B	EMERGENCY	7	0	0	0	0	0	0	2	320.4	0	164	0	634.21	0	278.26	0	263.52	0	181.79	0	399.25	798.5	0	0	Y	N	Y	1	0	0	0	0	0	0	0	0	0	0	0	0	0	0
920	33	F	0	75.8	0	OBSTETRICS	ELECTIVE	7	0	0	0	0	0	0	4	320.4	0	164	0	634.21	0	278.26	0	263.52	0	181.79	0	399.25	1597	600	200	Y	Y	Y	1	0	0	0	0	0	0	0	0	0	0	0	0	0	0
921	77	M	183	101	30.1592	GENERAL SURGICAL 3	EMERGENCY	28	0	0	0	0	0	0	3	320.4	0	164	0	634.21	0	278.26	0	263.52	0	181.79	0	399.25	1197.75	0	0	Y	N	Y	2	0	0	0	0	0	0	0	0	0	Y	0	0	0	0
922	24	F	183	100	29.8606	OBSTETRICS	EMERGENCY	2	0	0	0	0	0	0	2	320.4	0	164	0	634.21	0	278.26	0	263.52	0	181.79	0	399.25	798.5	0	0	Y	N	Y	1	0	0	0	0	0	0	0	0	0	0	0	0	0	0
923	32	F	162	160	60.9663	OBSTETRICS	EMERGENCY	3	0	0	0	0	0	0	0	320.4	0	164	0	634.21	0	278.26	0	263.52	0	181.79	0	399.25	0	78	78	N	Y	N	0	0	0	0	0	0	0	0	0	0	0	0	0	0	0
924	79	F		69	0	ORTHOPAEDIC 2A	ELECTIVE	6	0	0	0	0	0	0	2	320.4	0	164	0	634.21	0	278.26	0	263.52	0	181.79	0	399.25	798.5	0	0	Y	N	Y	1	0	0	0	0	0	0	0	0	0	0	0	0	0	0
925	22	F	167	92.5	33.1672	OBSTETRICS	ELECTIVE	3	0	0	0	0	0	0	2	320.4	0	164	0	634.21	0	278.26	0	263.52	0	181.79	0	399.25	798.5	0	0	Y	N	Y	1	0	0	0	0	0	0	0	0	0	0	0	0	0	0
926	77	M	175	81	26.449	VASCULAR	EMERGENCY	34	0	0	0	0	0	0	9	320.4	0	164	0	634.21	0	278.26	0	263.52	0	181.79	0	399.25	3593.25	494	490	Y	Y	Y	1	0	0	0	0	0	0	0	0	0	0	0	0	0	0
927	28	F	162.56	53	20.0562	GYNAECOLOGY	EMERGENCY	2	0	0	0	0	0	0	3	320.4	0	164	0	634.21	0	278.26	0	263.52	0	181.79	0	399.25	1197.75	0	0	Y	N	Y	1	0	0	0	0	0	0	0	0	0	0	0	0	0	0
928	76	M		69	0	EAR, NOSE & THROAT SURGERY	EMERGENCY	32	0	0	1	4	0	0	6	320.4	0	164	0	634.21	634.21	278.26	1113.04	263.52	0	181.79	0	399.25	2395.5	0	0	Y	N	Y	2	0	0	0	0	0	Y	0	0	0	0	0	0	0	0
929	70	F	160	57	22.2656	GENERAL SURGICAL 3	EMERGENCY	15	0	0	0	0	0	0	2	320.4	0	164	0	634.21	0	278.26	0	263.52	0	181.79	0	399.25	798.5	0	0	Y	N	Y	1	0	0	0	0	0	0	0	0	0	0	0	0	0	0
930	72	M	165	48	17.6309	UROLOGY	EMERGENCY	24	0	0	0	0	0	0	10	320.4	0	164	0	634.21	0	278.26	0	263.52	0	181.79	0	399.25	3992.5	0	0	Y	N	Y	2	0	0	0	0	0	0	0	0	0	0	Y	0	0	0
931	40	M	178	84	26.5118	PLASTICS AND RECONSTRUCTIVE	EMERGENCY	1	0	0	0	0	0	0	3	320.4	0	164	0	634.21	0	278.26	0	263.52	0	181.79	0	399.25	1197.75	0	0	Y	N	Y	1	0	0	0	0	0	0	0	0	0	0	0	0	0	0
932	37	M	180	75	23.1481	GENERAL SURGICAL 4	EMERGENCY	12	0	0	0	0	0	0	2	320.4	0	164	0	634.21	0	278.26	0	263.52	0	181.79	0	399.25	798.5	0	0	Y	N	Y	1	0	0	0	0	0	0	0	0	0	0	0	0	0	0
933	34	F	0	0	0	OBSTETRICS	EMERGENCY	2	0	0	0	0	0	0	3	320.4	0	164	0	634.21	0	278.26	0	263.52	0	181.79	0	399.25	1197.75	0	0	Y	N	Y	1	0	0	0	0	0	0	0	0	0	0	0	0	0	0
934	19	M	205	90	21.4158	GENERAL SURGICAL 1	EMERGENCY	5	0	0	0	0	0	0	3	320.4	0	164	0	634.21	0	278.26	0	263.52	0	181.79	0	399.25	1197.75	0	0	Y	N	Y	1	0	0	0	0	0	0	0	0	0	0	0	0	0	0
935	42	M		0	0	ORTHOPAEDIC 2B	EMERGENCY	10	0	0	0	0	0	0	3	320.4	0	164	0	634.21	0	278.26	0	263.52	0	181.79	0	399.25	1197.75	0	0	Y	N	Y	1	0	0	0	0	0	0	0	0	0	0	0	0	0	0
936	52	M	170	100	34.6021	BURNS UNIT	EMERGENCY	67	0	0	1	1	0	10	69	320.4	0	164	0	634.21	634.21	278.26	278.26	263.52	0	181.79	1817.9	399.25	27548.2	0	0	Y	N	Y	2	0	0	0	0	0	0	0	0	0	Y	0	0	0	0
937	82	M	176	82	26.4721	VASCULAR	ELECTIVE	5	0	0	0	0	0	0	1	320.4	0	164	0	634.21	0	278.26	0	263.52	0	181.79	0	399.25	399.25	0	0	Y	N	Y	1	0	0	0	0	0	0	0	0	0	0	0	0	0	0
938	70	M	178	68.1	21.4935	GENERAL SURGICAL 3	ELECTIVE	22	0	0	0	0	0	0	2	320.4	0	164	0	634.21	0	278.26	0	263.52	0	181.79	0	399.25	798.5	0	0	Y	N	Y	1	0	0	0	0	0	0	0	0	0	0	0	0	0	0
939	68	F	173.5	60	19.9321	GYNAEONCOLOGY	ELECTIVE	8	0	0	0	0	0	0	3	320.4	0	164	0	634.21	0	278.26	0	263.52	0	181.79	0	399.25	1197.75	0	0	Y	N	Y	1	0	0	0	0	0	0	0	0	0	0	0	0	0	0
940	85	F	165	65	23.8751	ACUTE SURGERY UNIT	EMERGENCY	28	0	0	0	0	0	0	2	320.4	0	164	0	634.21	0	278.26	0	263.52	0	181.79	0	399.25	798.5	0	0	Y	N	Y	2	0	0	0	0	0	0	0	0	0	Y	0	0	0	0
941	42	M	170	68	23.5294	MAXILLO-FACIAL SURGERY	EMERGENCY	37	0	0	0	0	0	0	9	320.4	0	164	0	634.21	0	278.26	0	263.52	0	181.79	0	399.25	3593.25	0	0	Y	N	Y	1	0	0	0	0	0	0	0	0	0	0	0	0	0	0
942	88	M	0	85.8	0	ORTHOPAEDIC 1A	EMERGENCY	15	0	0	0	0	0	0	2	320.4	0	164	0	634.21	0	278.26	0	263.52	0	181.79	0	399.25	798.5	0	0	Y	N	Y	1	0	0	0	0	0	0	0	0	0	0	0	0	0	0
943	66	M	175	88	28.7347	VASCULAR	EMERGENCY	40	0	0	0	0	0	0	2	320.4	0	164	0	634.21	0	278.26	0	263.52	0	181.79	0	399.25	798.5	0	0	Y	N	Y	2	0	0	0	0	0	0	0	0	0	0	0	0	0	0
944	44	M	175	80	26.1224	ACUTE SURGERY UNIT	EMERGENCY	8	5	0	0	0	0	0	4	320.4	1602	164	0	634.21	0	278.26	0	263.52	0	181.79	0	399.25	1597	0	0	Y	N	Y	1	0	0	0	0	0	0	0	0	0	0	0	0	0	0
945	77	M	165	120	44.0771	GASTROENTEROLOGY	EMERGENCY	6	0	0	0	0	0	0	3	320.4	0	164	0	634.21	0	278.26	0	263.52	0	181.79	0	399.25	1197.75	0	0	Y	N	Y	2	0	0	0	0	0	0	0	0	0	0	0	0	0	0
946	66	M		63	0	ORTHOPAEDIC 3A	EMERGENCY	3	0	0	0	0	0	2	5	320.4	0	164	0	634.21	0	278.26	0	263.52	0	181.79	363.58	399.25	1996.25	0	0	Y	N	Y	1	0	0	0	0	0	0	0	0	0	0	0	0	0	0
947	45	M	180	90	27.7778	BURNS UNIT	EMERGENCY	73	7	6	0	2	5	1	19	320.4	2242.8	164	984	634.21	0	278.26	556.52	263.52	1317.6	181.79	181.79	399.25	7585.75	0	0	Y	N	Y	1	0	0	0	0	0	0	0	0	0	0	0	0	0	0
948	25	F	165	60	22.0386	MAXILLO-FACIAL SURGERY	EMERGENCY	28	0	0	0	0	0	0	3	320.4	0	164	0	634.21	0	278.26	0	263.52	0	181.79	0	399.25	1197.75	0	0	Y	N	Y	2	0	0	0	0	0	0	0	0	0	Y	0	0	0	0
949	58	M	179	102	31.8342	ORTHOPAEDIC 3B	EMERGENCY	14	0	0	0	0	0	0	2	320.4	0	164	0	634.21	0	278.26	0	263.52	0	181.79	0	399.25	798.5	0	0	Y	N	Y	2	0	0	0	0	0	0	0	0	0	0	0	0	0	0
950	47	M	173	62	20.7157	BURNS UNIT	EMERGENCY	11	0	0	0	0	0	0	2	320.4	0	164	0	634.21	0	278.26	0	263.52	0	181.79	0	399.25	798.5	0	0	Y	N	N	0	0	0	0	0	0	0	0	0	0	0	0	0	0	0
951	66	F	176	97	31.3146	BURNS UNIT	EMERGENCY	25	0	0	0	0	0	0	5	320.4	0	164	0	634.21	0	278.26	0	263.52	0	181.79	0	399.25	1996.25	0	0	Y	N	Y	1	0	0	0	0	0	0	0	0	0	0	0	0	0	0
952	54	F	166	0	0	VASCULAR	EMERGENCY	8	0	0	0	0	0	0	4	320.4	0	164	0	634.21	0	278.26	0	263.52	0	181.79	0	399.25	1597	0	0	Y	N	Y	1	0	0	0	0	0	0	0	0	0	0	0	0	0	0
953	61	F		0	0	GASTROENTEROLOGY	EMERGENCY	6	9	0	0	0	0	4	3	320.4	2883.6	164	0	634.21	0	278.26	0	263.52	0	181.79	727.16	399.25	1197.75	0	0	Y	N	Y	2	0	0	0	0	0	0	0	0	0	Y	0	0	0	0
954	69	M	0	36.1	0	EAR, NOSE & THROAT SURGERY	EMERGENCY	47	0	0	0	0	0	0	4	320.4	0	164	0	634.21	0	278.26	0	263.52	0	181.79	0	399.25	1597	0	0	Y	N	Y	3	0	0	0	0	0	0	Y	0	0	0	0	0	0	0
955	70	F	169	62.3	21.813	VASCULAR	EMERGENCY	8	0	0	0	0	0	0	4	320.4	0	164	0	634.21	0	278.26	0	263.52	0	181.79	0	399.25	1597	329	325	Y	Y	Y	2	0	0	0	0	0	0	0	0	0	0	0	0	0	0
956	87	F		38	0	GASTROENTEROLOGY	EMERGENCY	5	0	0	0	0	0	0	1	320.4	0	164	0	634.21	0	278.26	0	263.52	0	181.79	0	399.25	399.25	0	0	Y	N	Y	1	0	0	0	0	0	0	0	0	0	0	0	0	0	0
957	73	M	170	72	24.9135	VASCULAR	EMERGENCY	8	0	0	0	0	0	0	8	320.4	0	164	0	634.21	0	278.26	0	263.52	0	181.79	0	399.25	3194	0	0	Y	N	Y	2	0	0	0	0	0	Y	0	0	0	0	0	0	0	0
958	25	M	0	80	0	BURNS UNIT	EMERGENCY	19	0	0	0	0	0	0	3	320.4	0	164	0	634.21	0	278.26	0	263.52	0	181.79	0	399.25	1197.75	0	0	Y	N	Y	2	0	0	0	0	0	0	0	0	0	0	0	0	0	0
959	27	M	178	68	21.4619	ANAESTHESIOLOGY	EMERGENCY	24	5	0	0	0	0	4	10	320.4	1602	164	0	634.21	0	278.26	0	263.52	0	181.79	727.16	399.25	3992.5	0	0	Y	N	Y	1	0	0	0	0	0	0	0	0	0	0	0	0	0	0
960	64	M	170	85	29.4118	VASCULAR	EMERGENCY	25	10	10	1	3	0	20	26	320.4	3204	164	1640	634.21	634.21	278.26	834.78	263.52	0	181.79	3635.8	399.25	10380.5	571	525	Y	Y	Y	3	0	0	0	0	0	0	0	0	0	Y	0	0	0	0
961	30	F	0	98	0	OBSTETRICS	ELECTIVE	6	0	0	0	0	0	0	4	320.4	0	164	0	634.21	0	278.26	0	263.52	0	181.79	0	399.25	1597	0	0	Y	N	Y	1	0	0	0	0	0	0	0	0	0	0	0	0	0	0
962	80	F	170	95	32.872	ORTHOPAEDIC 3B	EMERGENCY	8	0	0	0	0	0	0	1	320.4	0	164	0	634.21	0	278.26	0	263.52	0	181.79	0	399.25	399.25	0	0	Y	N	Y	1	0	0	0	0	0	0	0	0	0	0	0	0	0	0
963	49	F	166	54	19.5965	RADIO-ONCOLOGY	ELECTIVE	9	13	21	0	0	0	10	3	320.4	4165.2	164	3444	634.21	0	278.26	0	263.52	0	181.79	1817.9	399.25	1197.75	0	0	Y	N	Y	1	0	0	0	0	0	0	0	0	0	0	0	0	0	0
964	86	M	172	82	27.7177	ORTHOPAEDIC 3B	EMERGENCY	8	0	0	0	0	0	0	4	320.4	0	164	0	634.21	0	278.26	0	263.52	0	181.79	0	399.25	1597	492	127	Y	Y	Y	1	0	0	0	0	0	0	0	0	0	0	0	0	0	0
965	58	M	182	90	27.1706	BURNS UNIT	EMERGENCY	58	5	0	0	2	0	0	24	320.4	1602	164	0	634.21	0	278.26	556.52	263.52	0	181.79	0	399.25	9582	0	0	Y	N	N	0	0	0	0	0	0	0	0	0	0	0	0	0	0	0
966	54	F	165	68	24.977	ORTHOPAEDIC 1A	EMERGENCY	10	0	0	0	0	0	0	1	320.4	0	164	0	634.21	0	278.26	0	263.52	0	181.79	0	399.25	399.25	0	0	Y	N	Y	1	0	0	0	0	0	0	0	0	0	0	0	0	0	0
967	68	F	153	70	29.903	NEUROSURGICAL	EMERGENCY	40	0	0	0	3	0	0	1	320.4	0	164	0	634.21	0	278.26	834.78	263.52	0	181.79	0	399.25	399.25	0	0	Y	N	Y	1	0	0	0	0	0	0	0	0	0	0	0	0	0	0
968	26	M	180	85	26.2346	NEUROSURGICAL	EMERGENCY	5	0	0	0	0	0	0	0	320.4	0	164	0	634.21	0	278.26	0	263.52	0	181.79	0	399.25	0	0	320	N	Y	N	0	0	0	0	0	0	0	0	0	0	0	0	0	0	0
969	83	F	160	77	30.0781	ORTHOPAEDIC 1A	EMERGENCY	11	0	0	0	0	0	0	3	320.4	0	164	0	634.21	0	278.26	0	263.52	0	181.79	0	399.25	1197.75	0	0	Y	N	Y	1	0	0	0	0	0	0	0	0	0	0	0	0	0	0
970	72	M	179	56	17.4776	VASCULAR	EMERGENCY	15	0	0	0	0	0	0	1	320.4	0	164	0	634.21	0	278.26	0	263.52	0	181.79	0	399.25	399.25	0	0	Y	N	Y	1	0	0	0	0	0	0	0	0	0	0	0	0	0	0
971	45	F	0	87.9	0	OBSTETRICS	ELECTIVE	3	0	0	0	0	0	0	1	320.4	0	164	0	634.21	0	278.26	0	263.52	0	181.79	0	399.25	399.25	0	0	Y	N	Y	1	0	0	0	0	0	0	0	0	0	0	0	0	0	0
972	47	F	162	69	26.2917	GENERAL SURGICAL 1	ELECTIVE	7	0	0	0	0	0	0	5	320.4	0	164	0	634.21	0	278.26	0	263.52	0	181.79	0	399.25	1996.25	0	0	Y	N	Y	1	0	0	0	0	0	0	0	0	0	0	0	0	0	0
973	24	F	0	59	0	OBSTETRICS	EMERGENCY	4	0	0	0	0	0	0	2	320.4	0	164	0	634.21	0	278.26	0	263.52	0	181.79	0	399.25	798.5	0	0	Y	N	N	0	0	0	0	0	0	0	0	0	0	0	0	0	0	0
974	34	F	168	62	21.9671	GYNAECOLOGY	EMERGENCY	3	0	0	0	0	0	0	4	320.4	0	164	0	634.21	0	278.26	0	263.52	0	181.79	0	399.25	1597	0	0	Y	N	Y	1	0	0	0	0	0	0	0	0	0	0	0	0	0	0
975	43	M	180	80	24.6914	NEUROSURGICAL	EMERGENCY	15	0	0	0	0	0	0	4	320.4	0	164	0	634.21	0	278.26	0	263.52	0	181.79	0	399.25	1597	0	0	Y	N	Y	1	0	0	0	0	0	0	0	0	0	0	Y	0	0	0
976	40	F	160	0	0	GYNAECOLOGY	EMERGENCY	4	0	0	0	0	0	0	2	320.4	0	164	0	634.21	0	278.26	0	263.52	0	181.79	0	399.25	798.5	0	0	Y	N	N	0	0	0	0	0	0	0	0	0	0	0	0	0	0	0
977	33	F	179.5	107.6	33.3951	OBSTETRICS	EMERGENCY	4	0	0	0	0	0	0	5	320.4	0	164	0	634.21	0	278.26	0	263.52	0	181.79	0	399.25	1996.25	0	0	Y	N	N	0	0	0	0	0	0	0	0	0	0	0	0	0	0	0
978	69	F	154	63	26.5643	GENERAL SURGICAL 3	ELECTIVE	51	0	0	0	0	0	0	4	320.4	0	164	0	634.21	0	278.26	0	263.52	0	181.79	0	399.25	1597	0	0	Y	N	Y	2	0	0	0	0	0	0	0	0	0	Y	0	0	0	0
979	39	F	166	111	40.2816	OBSTETRICS	ELECTIVE	4	0	0	0	0	0	0	0	320.4	0	164	0	634.21	0	278.26	0	263.52	0	181.79	0	399.25	0	354	348	N	Y	N	0	0	0	0	0	0	0	0	0	0	0	0	0	0	0
980	73	F	160	65	25.3906	ORTHOPAEDIC 1A	EMERGENCY	10	0	0	0	0	0	0	2	320.4	0	164	0	634.21	0	278.26	0	263.52	0	181.79	0	399.25	798.5	0	0	Y	N	Y	1	0	0	0	0	0	0	0	0	0	0	0	0	0	0
981	73	M		124	0	VASCULAR	EMERGENCY	14	0	0	0	0	0	0	1	320.4	0	164	0	634.21	0	278.26	0	263.52	0	181.79	0	399.25	399.25	0	0	Y	N	Y	1	0	0	0	0	0	0	0	0	0	0	0	0	0	0
982	77	F	155	64	26.6389	ORTHO TRAUMA UNIT	EMERGENCY	7	0	0	0	0	0	0	2	320.4	0	164	0	634.21	0	278.26	0	263.52	0	181.79	0	399.25	798.5	0	0	Y	N	Y	1	0	0	0	0	0	0	0	0	0	0	0	0	0	0
983	60	F	160	60	23.4375	GYNAEONCOLOGY	ELECTIVE	7	0	0	0	0	0	0	1	320.4	0	164	0	634.21	0	278.26	0	263.52	0	181.79	0	399.25	399.25	0	0	Y	N	Y	1	0	0	0	0	0	0	0	0	0	0	0	0	0	0
984	50	F	160	70	27.3437	ORTHOPAEDIC 1A	EMERGENCY	22	0	0	0	0	0	0	7	320.4	0	164	0	634.21	0	278.26	0	263.52	0	181.79	0	399.25	2794.75	0	0	Y	N	Y	1	0	0	0	0	0	0	0	0	0	0	0	0	0	0
985	65	F	165	64	23.5078	ORTHOPAEDIC 2B	EMERGENCY	19	0	0	0	0	0	0	3	320.4	0	164	0	634.21	0	278.26	0	263.52	0	181.79	0	399.25	1197.75	0	0	Y	N	Y	2	0	0	0	0	0	0	0	0	0	Y	0	0	0	0
986	84	F		0	0	ACUTE SURGERY UNIT	EMERGENCY	5	0	0	0	0	0	0	2	320.4	0	164	0	634.21	0	278.26	0	263.52	0	181.79	0	399.25	798.5	0	0	Y	N	Y	1	0	0	0	0	0	0	0	0	0	0	0	0	0	0
987	57	M	185	114	33.309	NEUROSURGICAL	ELECTIVE	14	0	0	0	0	0	0	2	320.4	0	164	0	634.21	0	278.26	0	263.52	0	181.79	0	399.25	798.5	0	0	Y	N	Y	1	0	0	0	0	0	0	0	0	0	0	0	0	0	0
988	17	F	158	50.9	20.3894	ORTHOPAEDIC 2B	EMERGENCY	3	0	0	0	0	0	0	2	320.4	0	164	0	634.21	0	278.26	0	263.52	0	181.79	0	399.25	798.5	0	0	Y	N	Y	2	0	0	0	0	0	0	0	0	0	0	0	0	0	0
989	82	M		71.7	0	EAR, NOSE & THROAT SURGERY	EMERGENCY	16	0	0	3	12	0	0	13	320.4	0	164	0	634.21	1902.63	278.26	3339.12	263.52	0	181.79	0	399.25	5190.25	0	0	Y	N	Y	1	0	0	0	0	0	0	0	0	0	0	0	0	0	0
990	26	F	167	69	24.7409	GENERAL SURGICAL 4	EMERGENCY	30	0	0	0	0	0	0	2	320.4	0	164	0	634.21	0	278.26	0	263.52	0	181.79	0	399.25	798.5	0	0	Y	N	Y	1	0	0	0	0	0	0	0	0	0	0	0	0	0	0
991	55	M	180	85	26.2346	VASCULAR	EMERGENCY	22	0	0	0	0	0	0	2	320.4	0	164	0	634.21	0	278.26	0	263.52	0	181.79	0	399.25	798.5	0	0	Y	N	Y	1	0	0	0	0	0	0	0	0	0	0	0	0	0	0
992	24	F	158	92	36.8531	OBSTETRICS	EMERGENCY	3	0	0	0	0	0	0	2	320.4	0	164	0	634.21	0	278.26	0	263.52	0	181.79	0	399.25	798.5	0	0	Y	N	Y	1	0	0	0	0	0	0	0	0	0	0	0	0	0	0
993	83	M		73	0	GENERAL SURGICAL 3	EMERGENCY	8	0	0	0	0	0	1	7	320.4	0	164	0	634.21	0	278.26	0	263.52	0	181.79	181.79	399.25	2794.75	0	0	Y	N	Y	1	0	0	0	0	0	0	0	0	0	0	0	0	0	0
994	31	F	170	74	25.6055	GYNAECOLOGY	EMERGENCY	2	0	0	0	0	0	0	2	320.4	0	164	0	634.21	0	278.26	0	263.52	0	181.79	0	399.25	798.5	0	0	Y	N	Y	1	0	0	0	0	0	0	0	0	0	0	0	0	0	0
995	73	F	157	69	27.993	VASCULAR	EMERGENCY	18	0	0	0	0	0	0	2	320.4	0	164	0	634.21	0	278.26	0	263.52	0	181.79	0	399.25	798.5	0	0	Y	N	Y	1	0	0	0	0	0	0	0	0	0	0	0	0	0	0
996	63	M	170	74	25.6055	VASCULAR	EMERGENCY	6	0	0	0	0	0	0	2	320.4	0	164	0	634.21	0	278.26	0	263.52	0	181.79	0	399.25	798.5	0	0	Y	N	Y	1	0	0	0	0	0	0	0	0	0	0	0	0	0	0
997	79	M	178	70	22.0932	VASCULAR	EMERGENCY	39	0	0	0	0	0	0	1	320.4	0	164	0	634.21	0	278.26	0	263.52	0	181.79	0	399.25	399.25	0	0	Y	N	Y	2	0	0	0	0	0	0	0	0	0	Y	0	0	0	0
998	48	F	163	44.2	16.6359	GENERAL SURGICAL 3	ELECTIVE	58	0	0	0	0	0	0	6	320.4	0	164	0	634.21	0	278.26	0	263.52	0	181.79	0	399.25	2395.5	0	0	Y	N	Y	1	0	0	0	0	0	0	0	0	0	0	0	0	0	0
999	70	M	172	98	33.126	ORTHOPAEDIC 1A	EMERGENCY	14	0	0	0	0	0	0	1	320.4	0	164	0	634.21	0	278.26	0	263.52	0	181.79	0	399.25	399.25	0	0	Y	N	N	0	0	0	0	0	0	0	0	0	0	0	0	0	0	0
1000	29	F	168	84	29.7619	OBSTETRICS	EMERGENCY	4	0	0	0	0	0	0	3	320.4	0	164	0	634.21	0	278.26	0	263.52	0	181.79	0	399.25	1197.75	0	0	Y	N	Y	1	0	0	0	0	0	0	0	0	0	0	0	0	0	0
1001	61	F	160	60	23.4375	ORTHOPAEDIC 3B	ELECTIVE	2	0	0	0	0	0	0	1	320.4	0	164	0	634.21	0	278.26	0	263.52	0	181.79	0	399.25	399.25	0	0	Y	N	Y	1	0	0	0	0	0	0	0	0	0	0	0	0	0	0
1002	82	M	170	82	28.3737	GENERAL SURGICAL 2	EMERGENCY	30	0	0	0	0	0	0	0	320.4	0	164	0	634.21	0	278.26	0	263.52	0	181.79	0	399.25	0	746	740	N	Y	N	0	0	0	0	0	0	0	0	0	0	0	0	0	0	0
1003	61	M	172	90	30.4218	GENERAL SURGICAL 4	EMERGENCY	68	0	0	0	0	0	0	9	320.4	0	164	0	634.21	0	278.26	0	263.52	0	181.79	0	399.25	3593.25	0	0	Y	N	Y	2	0	0	0	0	0	0	0	0	0	Y	0	0	0	0
1004	41	F	165	226	83.0119	GYNAECOLOGY	EMERGENCY	8	0	0	0	0	0	0	8	320.4	0	164	0	634.21	0	278.26	0	263.52	0	181.79	0	399.25	3194	0	0	Y	N	Y	1	0	0	0	0	0	0	0	0	0	0	0	0	0	0
1005	59	M	175	80.6	26.3184	UROLOGY	EMERGENCY	4	0	0	0	0	0	0	2	320.4	0	164	0	634.21	0	278.26	0	263.52	0	181.79	0	399.25	798.5	0	0	Y	N	Y	1	0	0	0	0	0	0	0	0	0	0	0	0	0	0
1006	43	M	163	60.9	22.9214	GASTROENTEROLOGY	EMERGENCY	5	5	0	0	0	0	8	14	320.4	1602	164	0	634.21	0	278.26	0	263.52	0	181.79	1454.32	399.25	5589.5	0	0	Y	N	Y	1	0	0	0	0	0	0	0	0	0	0	0	0	0	0
1007	49	M	166	90	32.6608	GENERAL SURGICAL 1	EMERGENCY	17	0	0	0	0	0	0	2	320.4	0	164	0	634.21	0	278.26	0	263.52	0	181.79	0	399.25	798.5	0	0	Y	N	Y	2	0	0	0	0	0	0	0	0	0	Y	0	0	0	0
1008	40	F	0	51.1	0	OBSTETRICS	EMERGENCY	3	0	0	0	0	0	0	4	320.4	0	164	0	634.21	0	278.26	0	263.52	0	181.79	0	399.25	1597	0	0	Y	N	Y	1	0	0	0	0	0	0	0	0	0	0	0	0	0	0
1009	55	M	170	97.3	33.6678	VASCULAR	ELECTIVE	4	0	0	0	0	0	0	1	320.4	0	164	0	634.21	0	278.26	0	263.52	0	181.79	0	399.25	399.25	962	962	Y	Y	Y	1	0	0	0	0	0	0	0	0	0	0	0	0	0	0
1010	64	F	163	34.4	12.9474	VASCULAR	ELECTIVE	13	0	0	0	0	0	0	1	320.4	0	164	0	634.21	0	278.26	0	263.52	0	181.79	0	399.25	399.25	271	260	Y	Y	Y	1	0	0	0	0	0	0	0	0	0	0	0	0	0	0
1011	74	M	183	73	21.7982	GENERAL SURGICAL 4	ELECTIVE	19	0	0	0	0	0	0	1	320.4	0	164	0	634.21	0	278.26	0	263.52	0	181.79	0	399.25	399.25	0	0	Y	N	N	0	0	0	0	0	0	0	0	0	0	0	0	0	0	0
1012	22	F	157	52	21.0962	MAXILLO-FACIAL SURGERY	ELECTIVE	7	0	0	0	0	0	0	1	320.4	0	164	0	634.21	0	278.26	0	263.52	0	181.79	0	399.25	399.25	0	0	Y	N	Y	2	0	0	0	0	0	0	0	0	0	Y	0	0	0	0
1013	27	F	160	60	23.4375	ORTHOPAEDIC 1A	EMERGENCY	19	0	0	0	0	0	0	2	320.4	0	164	0	634.21	0	278.26	0	263.52	0	181.79	0	399.25	798.5	0	0	Y	N	Y	1	0	0	0	0	0	0	0	0	0	0	0	0	0	0
1014	60	M	175	79	25.7959	VASCULAR	EMERGENCY	35	0	0	0	0	0	0	4	320.4	0	164	0	634.21	0	278.26	0	263.52	0	181.79	0	399.25	1597	0	0	Y	N	Y	1	0	0	0	0	0	0	0	0	0	0	0	0	0	0
1015	56	F	155	72	29.9688	GENERAL SURGICAL 2	ELECTIVE	7	0	0	0	0	0	0	2	320.4	0	164	0	634.21	0	278.26	0	263.52	0	181.79	0	399.25	798.5	0	0	Y	N	Y	2	0	0	0	0	0	0	0	0	0	0	0	0	0	0
1016	87	F	155	44	18.3143	GENERAL SURGICAL 3	ELECTIVE	10	0	0	0	0	0	0	2	320.4	0	164	0	634.21	0	278.26	0	263.52	0	181.79	0	399.25	798.5	0	0	Y	N	Y	1	0	0	0	0	0	0	0	0	0	0	0	0	0	0
1017	89	M		62	0	PLASTICS AND RECONSTRUCTIVE	EMERGENCY	7	0	0	0	0	0	0	3	320.4	0	164	0	634.21	0	278.26	0	263.52	0	181.79	0	399.25	1197.75	0	0	Y	N	Y	1	0	0	0	0	0	0	0	0	0	0	0	0	0	0
1018	31	F	161	78	30.0914	GENERAL SURGICAL 4	ELECTIVE	10	0	0	0	1	0	0	4	320.4	0	164	0	634.21	0	278.26	278.26	263.52	0	181.79	0	399.25	1597	0	0	Y	N	Y	2	0	0	0	0	0	0	0	0	0	Y	0	0	0	0
1019	75	F	157	104	42.1924	UROLOGY	ELECTIVE	9	0	0	0	0	0	0	2	320.4	0	164	0	634.21	0	278.26	0	263.52	0	181.79	0	399.25	798.5	0	0	Y	N	Y	2	0	0	0	0	0	0	0	0	0	Y	0	0	0	0
1020	54	M	190	180	49.8615	BURNS UNIT	EMERGENCY	19	0	0	0	0	0	0	1	320.4	0	164	0	634.21	0	278.26	0	263.52	0	181.79	0	399.25	399.25	0	0	Y	N	N	0	0	0	0	0	0	0	0	0	0	0	0	0	0	0
1021	25	M	180	85	26.2346	ORTHOPAEDIC 1A	EMERGENCY	22	0	0	0	0	0	0	7	320.4	0	164	0	634.21	0	278.26	0	263.52	0	181.79	0	399.25	2794.75	175	175	Y	Y	N	0	0	0	0	0	0	0	0	0	0	0	0	0	0	0
1022	52	F		60	0	GYNAECOLOGY	ELECTIVE	3	0	0	0	0	0	2	2	320.4	0	164	0	634.21	0	278.26	0	263.52	0	181.79	363.58	399.25	798.5	0	0	Y	N	Y	1	0	0	0	0	0	0	0	0	0	0	0	0	0	0
1023	55	M	179	95	29.6495	ORTHOPAEDIC 3A	EMERGENCY	40	0	0	0	0	0	0	5	320.4	0	164	0	634.21	0	278.26	0	263.52	0	181.79	0	399.25	1996.25	0	0	Y	N	Y	1	0	0	0	0	0	0	0	0	0	0	0	0	0	0
1024	84	F		60	0	BURNS UNIT	EMERGENCY	7	0	0	0	0	0	0	2	320.4	0	164	0	634.21	0	278.26	0	263.52	0	181.79	0	399.25	798.5	0	0	Y	N	Y	1	0	0	0	0	0	0	0	0	0	0	0	0	0	0
1025	24	M	0	64	0	VASCULAR	EMERGENCY	5	0	0	0	0	0	0	2	320.4	0	164	0	634.21	0	278.26	0	263.52	0	181.79	0	399.25	798.5	0	0	Y	N	N	0	0	0	0	0	0	0	0	0	0	0	0	0	0	0
1026	76	M	178	120	37.874	GENERAL SURGICAL 3	EMERGENCY	8	0	0	0	0	0	0	1	320.4	0	164	0	634.21	0	278.26	0	263.52	0	181.79	0	399.25	399.25	0	0	Y	N	Y	1	0	0	0	0	0	0	0	0	0	0	0	0	0	0
1027	16	F	120	50	34.7222	ORTHOPAEDIC 1A	ELECTIVE	19	0	0	0	0	0	0	1	320.4	0	164	0	634.21	0	278.26	0	263.52	0	181.79	0	399.25	399.25	0	0	Y	N	Y	2	0	0	0	0	0	0	0	0	0	Y	0	0	0	0
1028	80	F	165	69.3	25.4545	GENERAL SURGICAL 4	EMERGENCY	29	0	0	0	0	0	0	8	320.4	0	164	0	634.21	0	278.26	0	263.52	0	181.79	0	399.25	3194	0	0	Y	N	Y	2	0	0	0	0	0	0	0	Y	0	0	0	0	0	0
1029	64	M		88	0	PLASTICS AND RECONSTRUCTIVE	EMERGENCY	8	10	0	0	1	2	7	6	320.4	3204	164	0	634.21	0	278.26	278.26	263.52	527.04	181.79	1272.53	399.25	2395.5	0	0	Y	N	Y	1	0	0	0	0	0	0	0	0	0	0	0	0	0	0
1030	62	M	164	67	24.9108	ORTHOPAEDIC 3B	ELECTIVE	28	0	0	0	0	0	0	7	320.4	0	164	0	634.21	0	278.26	0	263.52	0	181.79	0	399.25	2794.75	0	0	Y	N	Y	1	0	0	0	0	0	0	0	0	0	0	0	0	0	0
1031	70	F	175	85	27.7551	ORTHOPAEDIC 1A	ELECTIVE	9	0	0	0	0	0	0	4	320.4	0	164	0	634.21	0	278.26	0	263.52	0	181.79	0	399.25	1597	0	0	Y	N	Y	1	0	0	0	0	0	0	0	0	0	0	0	0	0	0
1032	48	F	167	160	57.3703	MAXILLO-FACIAL SURGERY	EMERGENCY	51	0	0	0	0	0	0	3	320.4	0	164	0	634.21	0	278.26	0	263.52	0	181.79	0	399.25	1197.75	0	0	Y	N	Y	1	0	0	0	0	0	0	0	0	0	0	0	0	0	0
1033	78	F	160	77	30.0781	GYNAEONCOLOGY	ELECTIVE	8	0	0	0	0	0	0	3	320.4	0	164	0	634.21	0	278.26	0	263.52	0	181.79	0	399.25	1197.75	0	0	Y	N	Y	2	0	0	0	0	0	0	0	0	0	0	0	0	0	0
1034	32	F	161	97.5	37.6143	GENERAL SURGICAL 3	ELECTIVE	16	0	0	0	0	0	0	3	320.4	0	164	0	634.21	0	278.26	0	263.52	0	181.79	0	399.25	1197.75	0	0	Y	N	Y	2	0	0	0	0	0	0	0	0	Y	0	0	0	0	0
1035	77	M	178	82	25.8806	ORTHOPAEDIC 2A	ELECTIVE	8	0	0	0	0	0	0	4	320.4	0	164	0	634.21	0	278.26	0	263.52	0	181.79	0	399.25	1597	0	0	Y	N	Y	2	0	0	0	0	0	0	0	0	0	Y	0	0	0	0
1036	64	M	175	74	24.1633	GENERAL SURGICAL 2	ELECTIVE	9	0	0	0	0	0	0	2	320.4	0	164	0	634.21	0	278.26	0	263.52	0	181.79	0	399.25	798.5	0	0	Y	N	N	0	0	0	0	0	0	0	0	0	0	0	0	0	0	0
1037	66	F		70.3	0	GASTROENTEROLOGY	EMERGENCY	43	0	0	0	0	0	2	10	320.4	0	164	0	634.21	0	278.26	0	263.52	0	181.79	363.58	399.25	3992.5	0	0	Y	N	Y	2	0	0	0	0	0	Y	0	0	0	0	0	0	0	0
1038	26	F	165	78.5	28.8338	GYNAECOLOGY	EMERGENCY	4	0	0	0	0	0	0	1	320.4	0	164	0	634.21	0	278.26	0	263.52	0	181.79	0	399.25	399.25	0	0	Y	N	Y	1	0	0	0	0	0	0	0	0	0	0	0	0	0	0
1039	58	F	168	90	31.8878	THORACIC	EMERGENCY	10	0	0	0	0	0	0	3	320.4	0	164	0	634.21	0	278.26	0	263.52	0	181.79	0	399.25	1197.75	0	0	Y	N	Y	1	0	0	0	0	0	0	0	0	0	0	0	0	0	0
1040	45	M	178	95	29.9836	PLASTICS AND RECONSTRUCTIVE	EMERGENCY	30	0	0	0	0	0	0	5	320.4	0	164	0	634.21	0	278.26	0	263.52	0	181.79	0	399.25	1996.25	0	0	Y	N	Y	1	0	0	0	0	0	0	0	0	0	0	0	0	0	0
1041	57	F	155	80	33.2986	ORTHOPAEDIC 3A	EMERGENCY	25	5	0	0	0	0	0	7	320.4	1602	164	0	634.21	0	278.26	0	263.52	0	181.79	0	399.25	2794.75	0	0	Y	N	Y	1	0	0	0	0	0	0	0	0	0	Y	0	0	0	0
1042	49	M	182	83	25.0574	ORTHOPAEDIC 3B	EMERGENCY	19	0	0	0	0	0	0	6	320.4	0	164	0	634.21	0	278.26	0	263.52	0	181.79	0	399.25	2395.5	196	0	Y	N	Y	2	0	0	0	0	0	0	0	0	0	Y	0	0	0	0
1043	63	F	162	60.9	23.2053	ORTHOPAEDIC 1A	EMERGENCY	13	0	0	0	0	0	0	1	320.4	0	164	0	634.21	0	278.26	0	263.52	0	181.79	0	399.25	399.25	0	0	Y	N	Y	1	0	0	0	0	0	0	0	0	0	0	0	0	0	0
1044	64	M	170	75	25.9516	ACUTE SURGERY UNIT	EMERGENCY	17	8	10	0	0	0	2	13	320.4	2563.2	164	1640	634.21	0	278.26	0	263.52	0	181.79	363.58	399.25	5190.25	0	0	Y	N	Y	1	0	0	0	0	0	0	0	0	0	0	0	0	0	0
1045	39	F	165	75	27.5482	GYNAECOLOGY	EMERGENCY	10	0	0	0	0	0	0	6	320.4	0	164	0	634.21	0	278.26	0	263.52	0	181.79	0	399.25	2395.5	350	350	Y	Y	Y	1	0	0	0	0	0	0	0	0	0	0	0	0	0	0
1046	72	M	180.34	80	24.5983	ORTHOPAEDIC 1A	EMERGENCY	31	0	0	0	0	0	0	3	320.4	0	164	0	634.21	0	278.26	0	263.52	0	181.79	0	399.25	1197.75	0	0	Y	N	Y	1	0	0	0	0	0	0	0	0	0	0	0	0	0	0
1047	88	F		0	0	GASTROENTEROLOGY	EMERGENCY	5	0	0	0	0	0	0	6	320.4	0	164	0	634.21	0	278.26	0	263.52	0	181.79	0	399.25	2395.5	0	0	Y	N	Y	1	0	0	0	0	0	0	0	0	0	0	0	0	0	0
1048	24	F	159	0	0	OBSTETRICS	EMERGENCY	3	0	0	0	0	0	0	2	320.4	0	164	0	634.21	0	278.26	0	263.52	0	181.79	0	399.25	798.5	0	0	Y	N	Y	1	0	0	0	0	0	0	0	0	0	0	0	0	0	0
1049	68	F	162	62	23.6244	MAXILLO-FACIAL SURGERY	ELECTIVE	10	0	0	0	0	0	0	3	320.4	0	164	0	634.21	0	278.26	0	263.52	0	181.79	0	399.25	1197.75	0	0	Y	N	N	0	0	0	0	0	0	0	0	0	0	0	0	0	0	0
1050	84	M	165	65	23.8751	GENERAL SURGICAL 3	ELECTIVE	10	0	0	0	0	0	0	3	320.4	0	164	0	634.21	0	278.26	0	263.52	0	181.79	0	399.25	1197.75	0	0	Y	N	Y	2	0	0	0	0	0	0	0	0	0	Y	0	0	0	0
1051	75	M	175	55	17.9592	ORTHOPAEDIC 3A	EMERGENCY	12	0	0	0	0	0	0	1	320.4	0	164	0	634.21	0	278.26	0	263.52	0	181.79	0	399.25	399.25	0	0	Y	N	Y	1	0	0	0	0	0	0	0	0	0	0	0	0	0	0
1052	58	F	160	65.8	25.7031	GYNAEONCOLOGY	ELECTIVE	9	0	0	0	0	0	0	5	320.4	0	164	0	634.21	0	278.26	0	263.52	0	181.79	0	399.25	1996.25	0	0	Y	N	Y	1	0	0	0	0	0	0	0	0	0	0	0	0	0	0
1053	29	F	0	74	0	GYNAECOLOGY	EMERGENCY	5	0	0	0	0	0	0	3	320.4	0	164	0	634.21	0	278.26	0	263.52	0	181.79	0	399.25	1197.75	0	0	Y	N	Y	1	0	0	0	0	0	0	0	0	0	0	0	0	0	0
1054	50	M		0	0	NEUROSURGICAL	EMERGENCY	13	0	10	0	0	0	4	6	320.4	0	164	1640	634.21	0	278.26	0	263.52	0	181.79	727.16	399.25	2395.5	0	0	Y	N	N	0	0	0	0	0	0	0	0	0	0	0	0	0	0	0
1055	55	F		56	0	GYNAECOLOGY	ELECTIVE	7	0	10	0	0	0	0	6	320.4	0	164	1640	634.21	0	278.26	0	263.52	0	181.79	0	399.25	2395.5	0	0	Y	N	Y	1	0	0	0	0	0	0	0	0	0	0	0	0	0	0
1056	65	F	160	107.9	42.1484	ORTHOPAEDIC 2A	ELECTIVE	6	0	0	0	0	0	0	1	320.4	0	164	0	634.21	0	278.26	0	263.52	0	181.79	0	399.25	399.25	0	0	Y	N	Y	1	0	0	0	0	0	0	0	0	0	0	0	0	0	0
1057	81	F	158	42	16.8242	PLASTICS AND RECONSTRUCTIVE	ELECTIVE	39	0	0	0	0	0	0	12	320.4	0	164	0	634.21	0	278.26	0	263.52	0	181.79	0	399.25	4791	0	0	Y	N	Y	2	0	0	0	0	0	Y	0	0	0	0	0	0	0	0
1058	85	F	155	64	26.6389	VASCULAR	EMERGENCY	17	6	1	0	0	0	0	0	320.4	1922.4	164	164	634.21	0	278.26	0	263.52	0	181.79	0	399.25	0	1030	1030	N	Y	Y	2	0	0	0	0	0	0	0	0	0	Y	0	0	0	0
1059	79	F	160	53	20.7031	ORTHO TRAUMA UNIT	ELECTIVE	8	0	0	0	0	0	0	2	320.4	0	164	0	634.21	0	278.26	0	263.52	0	181.79	0	399.25	798.5	0	0	Y	N	Y	2	0	0	0	0	0	0	0	0	0	0	0	0	0	0
1060	76	M	165	60	22.0386	ACUTE SURGERY UNIT	EMERGENCY	17	0	0	0	0	0	0	2	320.4	0	164	0	634.21	0	278.26	0	263.52	0	181.79	0	399.25	798.5	0	0	Y	N	Y	2	0	0	0	0	0	0	0	0	0	0	0	0	0	0
1061	59	M	180	80	24.6914	ORTHOPAEDIC 1A	EMERGENCY	66	0	0	0	1	0	0	17	320.4	0	164	0	634.21	0	278.26	278.26	263.52	0	181.79	0	399.25	6787.25	0	0	Y	N	Y	2	0	0	0	0	0	0	0	0	0	Y	0	0	0	0
1062	74	M	180	92.5	28.5494	NEUROSURGICAL	EMERGENCY	46	10	0	0	1	0	8	17	320.4	3204	164	0	634.21	0	278.26	278.26	263.52	0	181.79	1454.32	399.25	6787.25	0	0	Y	N	Y	2	0	0	0	0	0	0	0	0	0	Y	0	0	0	0
1063	79	M		95	0	ORTHOPAEDIC 1A	EMERGENCY	27	0	0	0	0	0	0	7	320.4	0	164	0	634.21	0	278.26	0	263.52	0	181.79	0	399.25	2794.75	0	0	Y	N	Y	1	0	0	0	0	0	0	0	0	0	0	0	0	0	0
1064	71	M	188	87	24.6152	GASTROENTEROLOGY	EMERGENCY	5	0	0	0	0	0	0	2	320.4	0	164	0	634.21	0	278.26	0	263.52	0	181.79	0	399.25	798.5	0	0	Y	N	Y	1	0	0	0	0	0	0	0	0	0	0	0	0	0	0
1065	49	M	172	75	25.3515	ORTHOPAEDIC 1A	EMERGENCY	19	0	0	0	0	0	0	3	320.4	0	164	0	634.21	0	278.26	0	263.52	0	181.79	0	399.25	1197.75	0	0	Y	N	Y	1	0	0	0	0	0	0	0	0	0	0	0	0	0	0
1066	85	F	155	48	19.9792	ORTHOPAEDIC 1A	EMERGENCY	29	0	0	0	0	0	0	7	320.4	0	164	0	634.21	0	278.26	0	263.52	0	181.79	0	399.25	2794.75	0	0	Y	N	Y	1	0	0	0	0	0	0	0	0	0	0	0	0	0	0
1067	42	F	170	88	30.4498	RADIO-ONCOLOGY	ELECTIVE	4	0	0	0	0	0	0	2	320.4	0	164	0	634.21	0	278.26	0	263.52	0	181.79	0	399.25	798.5	0	0	Y	N	Y	1	0	0	0	0	0	0	0	0	0	0	0	0	0	0
1068	69	F	162	58	22.1003	GENERAL SURGICAL 2	ELECTIVE	9	0	0	0	0	0	0	2	320.4	0	164	0	634.21	0	278.26	0	263.52	0	181.79	0	399.25	798.5	0	0	Y	N	Y	2	0	0	0	0	0	0	0	0	0	0	0	0	0	0
1069	93	M	173	79	26.3958	VASCULAR	EMERGENCY	17	0	0	0	0	0	0	1	320.4	0	164	0	634.21	0	278.26	0	263.52	0	181.79	0	399.25	399.25	0	0	Y	N	N	0	0	0	0	0	0	0	0	0	0	0	0	0	0	0
1070	67	M	176	63.5	20.4997	VASCULAR	ELECTIVE	14	0	0	0	0	0	0	1	320.4	0	164	0	634.21	0	278.26	0	263.52	0	181.79	0	399.25	399.25	0	0	Y	N	Y	1	0	0	0	0	0	0	0	0	0	0	0	0	0	0
1071	73	M	176	69	22.2753	MAXILLO-FACIAL SURGERY	ELECTIVE	17	0	0	0	0	0	0	1	320.4	0	164	0	634.21	0	278.26	0	263.52	0	181.79	0	399.25	399.25	0	0	Y	N	Y	1	0	0	0	0	0	0	0	0	0	0	0	0	0	0
1072	31	M	193	89.25	23.9604	PLASTICS AND RECONSTRUCTIVE	EMERGENCY	2	0	0	0	0	0	0	1	320.4	0	164	0	634.21	0	278.26	0	263.52	0	181.79	0	399.25	399.25	0	0	Y	N	Y	1	0	0	0	0	Y	0	0	0	0	0	0	0	0	0
1073	38	F	0	57.5	0	OBSTETRICS	ELECTIVE	5	0	0	0	0	0	0	1	320.4	0	164	0	634.21	0	278.26	0	263.52	0	181.79	0	399.25	399.25	0	0	Y	N	N	0	0	0	0	0	0	0	0	0	0	0	0	0	0	0
1074	69	F	158	91.8	36.773	GYNAEONCOLOGY	ELECTIVE	7	0	0	0	0	0	0	1	320.4	0	164	0	634.21	0	278.26	0	263.52	0	181.79	0	399.25	399.25	0	0	Y	N	Y	2	0	0	0	0	0	0	0	0	0	0	0	0	0	0
1075	62	M	172	87	29.4078	GENERAL SURGICAL 2	ELECTIVE	48	0	0	0	0	0	0	7	320.4	0	164	0	634.21	0	278.26	0	263.52	0	181.79	0	399.25	2794.75	0	0	Y	N	Y	2	0	0	0	0	0	0	0	Y	0	0	0	0	0	0
1076	71	M	165	74	27.1809	UROLOGY	ELECTIVE	4	0	0	0	0	0	0	0	320.4	0	164	0	634.21	0	278.26	0	263.52	0	181.79	0	399.25	0	282	282	N	Y	N	0	0	0	0	0	0	0	0	0	0	0	0	0	0	0
1077	81	F	157	54	21.9076	VASCULAR	EMERGENCY	12	0	0	0	0	0	0	1	320.4	0	164	0	634.21	0	278.26	0	263.52	0	181.79	0	399.25	399.25	0	0	Y	N	Y	2	0	0	0	0	0	0	0	0	0	0	0	0	0	0
1078	41	M	186	90	26.0146	BURNS UNIT	EMERGENCY	37	0	0	0	0	0	0	7	320.4	0	164	0	634.21	0	278.26	0	263.52	0	181.79	0	399.25	2794.75	0	0	Y	N	Y	1	0	0	0	0	0	0	0	0	0	0	0	0	0	0
1079	63	M	165	47.1	17.3003	ACUTE SURGERY UNIT	EMERGENCY	14	0	0	0	0	0	0	2	320.4	0	164	0	634.21	0	278.26	0	263.52	0	181.79	0	399.25	798.5	0	0	Y	N	Y	1	0	0	0	0	0	0	0	0	0	0	0	0	0	0
1080	69	M	175.26	90.2	29.3657	PLASTICS AND RECONSTRUCTIVE	EMERGENCY	53	7	0	1	0	0	7	57	320.4	2242.8	164	0	634.21	634.21	278.26	0	263.52	0	181.79	1272.53	399.25	22757.2	0	0	Y	N	Y	1	0	0	0	0	0	0	0	0	0	0	0	0	0	0
1081	87	M	175	100	32.6531	VASCULAR	ELECTIVE	8	0	0	0	0	0	0	3	320.4	0	164	0	634.21	0	278.26	0	263.52	0	181.79	0	399.25	1197.75	0	0	Y	N	Y	1	0	0	0	0	0	0	0	0	0	0	0	0	0	0
1082	54	M	180	93	28.7037	ORTHOPAEDIC 1A	EMERGENCY	28	0	0	0	0	0	0	6	320.4	0	164	0	634.21	0	278.26	0	263.52	0	181.79	0	399.25	2395.5	0	0	Y	N	Y	1	0	0	0	0	0	0	0	0	0	0	0	0	0	0
1083	63	M	177.8	87	27.5205	VASCULAR	EMERGENCY	8	0	0	2	0	0	0	0	320.4	0	164	0	634.21	1268.42	278.26	0	263.52	0	181.79	0	399.25	0	616	616	N	Y	Y	2	0	0	0	0	0	0	0	0	0	0	0	0	0	0
1084	92	F		80	0	ORTHOPAEDIC 2B	EMERGENCY	19	0	0	0	0	0	0	2	320.4	0	164	0	634.21	0	278.26	0	263.52	0	181.79	0	399.25	798.5	0	0	Y	N	Y	1	0	0	0	0	0	0	0	0	0	0	0	0	0	0
1085	82	M	165	47	17.2635	GASTROENTEROLOGY	EMERGENCY	5	0	0	0	0	0	0	2	320.4	0	164	0	634.21	0	278.26	0	263.52	0	181.79	0	399.25	798.5	0	0	Y	N	Y	1	0	0	0	0	0	0	0	0	0	0	0	0	0	0
1086	51	M	167	62.5	22.4103	GASTROENTEROLOGY	EMERGENCY	5	0	0	0	0	0	0	2	320.4	0	164	0	634.21	0	278.26	0	263.52	0	181.79	0	399.25	798.5	0	0	Y	N	Y	1	0	0	0	0	0	0	0	0	0	0	0	0	0	0
1087	49	F	145	65	30.9156	RADIO-ONCOLOGY	ELECTIVE	3	0	0	0	0	0	0	2	320.4	0	164	0	634.21	0	278.26	0	263.52	0	181.79	0	399.25	798.5	0	0	Y	N	Y	1	0	0	0	0	0	0	0	0	0	0	0	0	0	0
1088	38	F	168	62	21.9671	OBSTETRICS	ELECTIVE	2	0	0	0	0	0	0	0	320.4	0	164	0	634.21	0	278.26	0	263.52	0	181.79	0	399.25	0	410	410	N	Y	N	0	0	0	0	0	0	0	0	0	0	0	0	0	0	0
1089	72	M		67.3	0	ORTHOPAEDIC 2B	EMERGENCY	32	0	0	0	0	0	0	1	320.4	0	164	0	634.21	0	278.26	0	263.52	0	181.79	0	399.25	399.25	0	0	Y	N	Y	2	0	0	0	0	0	0	0	0	0	Y	0	0	0	0
1090	42	F	160	60	23.4375	ORTHOPAEDIC 1A	EMERGENCY	27	0	0	0	0	0	0	2	320.4	0	164	0	634.21	0	278.26	0	263.52	0	181.79	0	399.25	798.5	0	0	Y	N	Y	1	0	0	0	0	0	0	0	0	0	0	0	0	0	0
1091	31	F	153	61	26.0584	GYNAECOLOGY	EMERGENCY	1	0	0	0	0	0	0	3	320.4	0	164	0	634.21	0	278.26	0	263.52	0	181.79	0	399.25	1197.75	0	0	Y	N	Y	1	0	0	0	0	0	0	0	0	0	0	0	0	0	0
1092	45	F	160	60	23.4375	OBSTETRICS	ELECTIVE	19	0	0	0	0	0	0	0	320.4	0	164	0	634.21	0	278.26	0	263.52	0	181.79	0	399.25	0	200	200	N	Y	Y	10	0	0	0	0	0	0	0	0	0	0	0	0	0	0
1093	66	M	179	64.5	20.1305	MAXILLO-FACIAL SURGERY	ELECTIVE	12	0	0	0	0	0	0	4	320.4	0	164	0	634.21	0	278.26	0	263.52	0	181.79	0	399.25	1597	0	0	Y	N	Y	1	0	0	0	0	0	0	0	0	0	0	0	0	0	0
1094	72	M	161	80	30.863	NEUROSURGICAL	ELECTIVE	7	0	0	0	0	0	0	2	320.4	0	164	0	634.21	0	278.26	0	263.52	0	181.79	0	399.25	798.5	0	0	Y	N	Y	2	0	0	0	0	0	0	0	0	0	Y	0	0	0	0
1095	24	F	168	56	19.8413	GYNAECOLOGY	EMERGENCY	4	0	0	0	0	0	0	1	320.4	0	164	0	634.21	0	278.26	0	263.52	0	181.79	0	399.25	399.25	0	0	Y	N	Y	1	0	0	0	0	0	0	0	0	0	0	0	0	0	0
1096	60	F	170	120	41.5225	ACUTE SURGERY UNIT	EMERGENCY	20	10	0	0	8	0	6	14	320.4	3204	164	0	634.21	0	278.26	2226.08	263.52	0	181.79	1090.74	399.25	5589.5	0	0	Y	N	Y	2	0	0	0	0	0	0	0	0	0	Y	0	0	0	0
1097	78	M		58.5	0	VASCULAR	EMERGENCY	17	0	0	0	0	0	0	1	320.4	0	164	0	634.21	0	278.26	0	263.52	0	181.79	0	399.25	399.25	0	0	Y	N	N	0	0	0	0	0	0	0	0	0	0	0	0	0	0	0
1098	72	F	150	63	28	VASCULAR	EMERGENCY	20	0	10	0	0	0	0	7	320.4	0	164	1640	634.21	0	278.26	0	263.52	0	181.79	0	399.25	2794.75	567	567	Y	Y	Y	3	0	0	0	0	0	0	Y	0	0	0	0	0	0	0
1099	32	F	168	100.3	35.5371	OBSTETRICS	EMERGENCY	8	5	10	1	0	0	0	8	320.4	1602	164	1640	634.21	634.21	278.26	0	263.52	0	181.79	0	399.25	3194	0	0	Y	N	Y	1	0	0	0	0	0	0	0	0	0	0	0	0	0	0
1100	36	F	167	85.9	30.8007	GYNAECOLOGY	EMERGENCY	4	0	0	0	0	0	0	1	320.4	0	164	0	634.21	0	278.26	0	263.52	0	181.79	0	399.25	399.25	0	0	Y	N	Y	1	0	0	0	0	0	0	0	0	0	0	0	0	0	0
1101	35	F	0	73.5	0	OBSTETRICS	ELECTIVE	4	0	0	0	0	0	0	1	320.4	0	164	0	634.21	0	278.26	0	263.52	0	181.79	0	399.25	399.25	0	0	Y	N	Y	2	0	0	0	0	0	0	0	0	0	0	0	0	0	0
1102	17	M	177	53	16.9172	ORTHOPAEDIC 3B	ELECTIVE	6	0	0	0	0	0	0	0	320.4	0	164	0	634.21	0	278.26	0	263.52	0	181.79	0	399.25	0	451	451	N	Y	Y	2	0	0	0	0	0	0	0	0	0	0	0	0	0	0
1103	21	F	164	79	29.3724	OBSTETRICS	EMERGENCY	4	0	0	0	0	0	0	1	320.4	0	164	0	634.21	0	278.26	0	263.52	0	181.79	0	399.25	399.25	0	0	Y	N	Y	1	0	0	0	0	0	0	0	0	0	0	0	0	0	0
1104	25	F	170	71	24.5675	GYNAECOLOGY	EMERGENCY	1	0	0	0	0	0	0	2	320.4	0	164	0	634.21	0	278.26	0	263.52	0	181.79	0	399.25	798.5	0	0	Y	N	Y	1	0	0	0	0	0	0	0	0	0	0	0	0	0	0
1105	66	F	158	54	21.6311	GYNAEONCOLOGY	ELECTIVE	7	0	0	0	0	0	0	1	320.4	0	164	0	634.21	0	278.26	0	263.52	0	181.79	0	399.25	399.25	0	0	Y	N	Y	1	0	0	0	0	0	0	0	0	0	0	0	0	0	0
1106	52	F	163	46	17.3134	GYNAECOLOGY	EMERGENCY	8	0	0	0	0	0	0	2	320.4	0	164	0	634.21	0	278.26	0	263.52	0	181.79	0	399.25	798.5	0	0	Y	N	Y	1	0	0	0	0	0	0	0	0	0	0	0	0	0	0
1107	83	F		58.4	0	VASCULAR	EMERGENCY	28	0	0	0	0	0	0	1	320.4	0	164	0	634.21	0	278.26	0	263.52	0	181.79	0	399.25	399.25	0	0	Y	N	Y	2	0	0	0	0	0	0	0	0	0	0	0	0	0	0
1108	68	F	171	97	33.1726	THORACIC	EMERGENCY	16	0	0	0	0	0	0	1	320.4	0	164	0	634.21	0	278.26	0	263.52	0	181.79	0	399.25	399.25	0	0	Y	N	Y	1	0	0	0	0	0	0	0	0	0	0	0	0	0	0
1109	59	F	163	52	19.5717	GENERAL SURGICAL 3	ELECTIVE	37	5	1	0	0	0	0	2	320.4	1602	164	164	634.21	0	278.26	0	263.52	0	181.79	0	399.25	798.5	0	0	Y	N	Y	1	0	0	0	0	0	0	0	0	0	0	0	0	0	0
1110	42	F	172.5	106	35.6228	ORTHOPAEDIC 3B	ELECTIVE	7	0	0	0	0	0	0	0	320.4	0	164	0	634.21	0	278.26	0	263.52	0	181.79	0	399.25	0	934	930	N	Y	N	0	0	0	0	0	0	0	0	0	0	0	0	0	0	0
1111	68	F	160	60	23.4375	ORTHOPAEDIC 2A	ELECTIVE	6	0	0	0	0	0	0	2	320.4	0	164	0	634.21	0	278.26	0	263.52	0	181.79	0	399.25	798.5	0	0	Y	N	Y	1	0	0	0	0	0	0	0	0	0	0	0	0	0	0
1112	72	F	0	67	0	ORTHOPAEDIC 1A	EMERGENCY	34	0	0	0	0	0	0	5	320.4	0	164	0	634.21	0	278.26	0	263.52	0	181.79	0	399.25	1996.25	0	0	Y	N	Y	1	0	0	0	0	0	0	0	0	0	0	0	0	0	0
1113	44	M		0	0	VASCULAR	EMERGENCY	79	0	0	0	0	0	0	10	320.4	0	164	0	634.21	0	278.26	0	263.52	0	181.79	0	399.25	3992.5	0	0	Y	N	Y	2	0	0	Y	0	0	0	0	0	0	0	0	0	0	0
1114	70	M	164	74	27.5134	VASCULAR	EMERGENCY	7	0	0	0	0	0	0	0	320.4	0	164	0	634.21	0	278.26	0	263.52	0	181.79	0	399.25	0	488	468	N	Y	Y	2	0	0	0	0	0	0	0	0	0	0	0	0	0	0
1115	43	F	145	85	40.4281	ORTHOPAEDIC 2B	EMERGENCY	26	10	0	0	0	0	2	20	320.4	3204	164	0	634.21	0	278.26	0	263.52	0	181.79	363.58	399.25	7985	0	0	Y	N	Y	2	0	0	0	0	0	0	0	0	0	Y	0	0	0	0
1116	16	M	183	75	22.3954	VASCULAR	EMERGENCY	14	0	0	0	0	0	0	2	320.4	0	164	0	634.21	0	278.26	0	263.52	0	181.79	0	399.25	798.5	0	0	Y	N	Y	1	0	0	0	0	0	0	0	0	0	0	0	0	0	0
1117	59	F	139	72	37.2652	PLASTICS AND RECONSTRUCTIVE	EMERGENCY	11	0	0	0	0	0	0	2	320.4	0	164	0	634.21	0	278.26	0	263.52	0	181.79	0	399.25	798.5	0	0	Y	N	Y	1	0	0	0	0	0	0	0	0	0	0	0	0	0	0
1118	31	F	165	55	20.202	NEUROSURGICAL	EMERGENCY	30	0	0	0	0	0	0	1	320.4	0	164	0	634.21	0	278.26	0	263.52	0	181.79	0	399.25	399.25	0	0	Y	N	Y	2	0	0	0	0	0	0	0	0	0	Y	0	0	0	0
1119	27	M	180	95	29.321	BURNS UNIT	EMERGENCY	40	0	0	0	0	0	0	9	320.4	0	164	0	634.21	0	278.26	0	263.52	0	181.79	0	399.25	3593.25	0	0	Y	N	Y	1	0	0	0	0	0	0	0	0	0	0	0	0	0	0
1120	88	F	170	56	19.3772	VASCULAR	ELECTIVE	13	0	0	0	0	0	0	2	320.4	0	164	0	634.21	0	278.26	0	263.52	0	181.79	0	399.25	798.5	0	0	Y	N	Y	1	0	0	0	0	0	0	0	0	0	0	0	0	0	0
1121	70	F	159	66	26.1066	GYNAEONCOLOGY	ELECTIVE	5	0	0	0	0	0	0	1	320.4	0	164	0	634.21	0	278.26	0	263.52	0	181.79	0	399.25	399.25	0	0	Y	N	Y	1	0	0	0	0	0	0	0	0	0	0	0	0	0	0
1122	38	F	0	79.8	0	OBSTETRICS	EMERGENCY	4	0	0	0	0	0	0	2	320.4	0	164	0	634.21	0	278.26	0	263.52	0	181.79	0	399.25	798.5	0	0	Y	N	Y	1	0	0	0	0	0	0	0	0	0	0	0	0	0	0
1123	24	F	166	89.6	32.5156	OBSTETRICS	ELECTIVE	3	4	2	0	0	0	0	2	320.4	1281.6	164	328	634.21	0	278.26	0	263.52	0	181.79	0	399.25	798.5	0	0	Y	N	Y	1	0	0	0	0	0	0	0	0	0	0	0	0	0	0
1124	60	M	189	125.3	35.0774	GENERAL SURGICAL 1	EMERGENCY	3	0	0	1	4	0	0	1	320.4	0	164	0	634.21	634.21	278.26	1113.04	263.52	0	181.79	0	399.25	399.25	0	0	Y	N	Y	1	0	0	0	0	0	0	0	0	0	0	0	0	0	0
1125	72	M	172	92	31.0979	ORTHOPAEDIC 2A	ELECTIVE	6	0	0	0	0	0	0	1	320.4	0	164	0	634.21	0	278.26	0	263.52	0	181.79	0	399.25	399.25	0	0	Y	N	Y	1	0	0	0	0	0	0	0	0	0	0	0	0	0	0
1126	52	M	193	64	17.1817	ACUTE SURGERY UNIT	EMERGENCY	3	0	0	0	0	0	0	1	320.4	0	164	0	634.21	0	278.26	0	263.52	0	181.79	0	399.25	399.25	0	0	Y	N	Y	1	0	0	0	0	0	0	0	0	0	0	0	0	0	0
1127	52	M	180	146	45.0617	ORTHOPAEDIC 1A	EMERGENCY	14	0	0	0	0	0	0	5	320.4	0	164	0	634.21	0	278.26	0	263.52	0	181.79	0	399.25	1996.25	0	0	Y	N	Y	1	0	0	0	0	0	0	0	0	0	0	0	0	0	0
1128	38	F	168	82.5	29.2304	OBSTETRICS	ELECTIVE	3	0	0	0	0	0	0	3	320.4	0	164	0	634.21	0	278.26	0	263.52	0	181.79	0	399.25	1197.75	0	0	Y	N	Y	1	0	0	0	0	0	0	0	0	0	0	0	0	0	0
1129	31	M	182	280	84.5309	ACUTE SURGERY UNIT	EMERGENCY	26	0	0	0	0	0	0	7	320.4	0	164	0	634.21	0	278.26	0	263.52	0	181.79	0	399.25	2794.75	0	0	Y	N	Y	1	0	0	0	0	0	0	0	0	0	0	0	0	0	0
1130	67	M	0	87	0	GASTROENTEROLOGY	EMERGENCY	3	0	0	0	0	0	0	2	320.4	0	164	0	634.21	0	278.26	0	263.52	0	181.79	0	399.25	798.5	0	0	Y	N	Y	1	0	0	0	0	0	0	0	0	0	0	0	0	0	0
1131	28	F	162	110	41.9143	GYNAECOLOGY	EMERGENCY	3	0	0	0	0	0	0	5	320.4	0	164	0	634.21	0	278.26	0	263.52	0	181.79	0	399.25	1996.25	0	0	Y	N	Y	1	0	0	0	0	0	0	0	0	0	0	0	0	0	0
1132	39	F		54	0	GYNAECOLOGY	EMERGENCY	1	0	0	0	0	0	0	2	320.4	0	164	0	634.21	0	278.26	0	263.52	0	181.79	0	399.25	798.5	0	0	Y	N	Y	1	0	0	0	0	0	0	0	0	0	0	0	0	0	0
1133	56	F	165	100	36.7309	ORTHOPAEDIC 3B	ELECTIVE	35	0	0	0	0	0	0	1	320.4	0	164	0	634.21	0	278.26	0	263.52	0	181.79	0	399.25	399.25	0	0	Y	N	Y	2	0	0	0	0	0	0	0	0	0	0	0	0	0	0
1134	74	F	160	52	20.3125	VASCULAR	EMERGENCY	18	0	0	0	0	0	0	0	320.4	0	164	0	634.21	0	278.26	0	263.52	0	181.79	0	399.25	0	493	489	N	Y	Y	2	0	0	0	0	0	0	0	0	0	Y	0	0	0	0
1135	68	F	152	70	30.2978	GENERAL SURGICAL 2	EMERGENCY	10	0	0	0	0	0	0	1	320.4	0	164	0	634.21	0	278.26	0	263.52	0	181.79	0	399.25	399.25	0	0	Y	N	N	0	0	0	0	0	0	0	0	0	0	0	0	0	0	0
1136	32	F	164	70	26.0262	OBSTETRICS	EMERGENCY	3	0	0	0	0	0	0	2	320.4	0	164	0	634.21	0	278.26	0	263.52	0	181.79	0	399.25	798.5	0	0	Y	N	Y	1	0	0	0	0	0	0	0	0	0	0	0	0	0	0
1137	49	M	180	80	24.6914	GASTROENTEROLOGY	EMERGENCY	15	5	0	2	1	0	4	3	320.4	1602	164	0	634.21	1268.42	278.26	278.26	263.52	0	181.79	727.16	399.25	1197.75	0	0	Y	N	Y	2	0	0	0	0	0	0	0	0	0	Y	0	0	0	0
1138	60	M	167.64	75	26.6874	ORTHOPAEDIC 1A	EMERGENCY	31	0	0	0	0	0	0	2	320.4	0	164	0	634.21	0	278.26	0	263.52	0	181.79	0	399.25	798.5	593	593	Y	Y	Y	2	0	0	0	0	0	0	0	0	0	Y	0	0	0	0
1139	65	F	160	54	21.0937	GYNAEONCOLOGY	ELECTIVE	13	0	0	0	0	0	0	4	320.4	0	164	0	634.21	0	278.26	0	263.52	0	181.79	0	399.25	1597	0	0	Y	N	Y	1	0	0	0	0	0	0	0	0	0	0	0	0	0	0
1140	47	M	176	73.4	23.6958	VASCULAR	ELECTIVE	7	0	0	0	0	0	0	0	320.4	0	164	0	634.21	0	278.26	0	263.52	0	181.79	0	399.25	0	229	229	N	Y	N	0	0	0	0	0	0	0	0	0	0	0	0	0	0	0
1141	81	F		60	0	ORTHOPAEDIC 1A	EMERGENCY	13	0	0	0	0	0	0	2	320.4	0	164	0	634.21	0	278.26	0	263.52	0	181.79	0	399.25	798.5	0	0	Y	N	Y	3	0	0	0	0	0	0	0	0	0	Y	0	0	0	0
1142	69	M	176	91	29.3776	GENERAL SURGICAL 2	EMERGENCY	37	0	0	0	0	0	0	4	320.4	0	164	0	634.21	0	278.26	0	263.52	0	181.79	0	399.25	1597	0	0	Y	N	Y	1	0	0	0	0	0	0	0	0	0	0	0	0	0	0
1143	52	M	180	85	26.2346	GENERAL SURGICAL 1	EMERGENCY	32	10	0	0	0	0	4	12	320.4	3204	164	0	634.21	0	278.26	0	263.52	0	181.79	727.16	399.25	4791	0	0	Y	N	Y	1	0	0	0	0	0	0	0	0	0	0	0	0	0	0
1144	56	F		0	0	GASTROENTEROLOGY	EMERGENCY	4	0	0	0	0	0	0	2	320.4	0	164	0	634.21	0	278.26	0	263.52	0	181.79	0	399.25	798.5	0	0	Y	N	Y	2	0	0	0	0	0	0	0	0	0	0	0	0	0	0
1145	25	M	191	74	20.2845	ORTHOPAEDIC 1A	EMERGENCY	12	4	2	0	0	0	0	6	320.4	1281.6	164	328	634.21	0	278.26	0	263.52	0	181.79	0	399.25	2395.5	0	0	Y	N	Y	1	0	0	0	0	0	0	0	0	0	0	0	0	0	0
1146	33	F	167	77.1	27.6453	OBSTETRICS	EMERGENCY	8	0	0	0	0	0	0	2	320.4	0	164	0	634.21	0	278.26	0	263.52	0	181.79	0	399.25	798.5	0	0	Y	N	Y	1	0	0	0	0	0	0	0	0	0	0	0	0	0	0
1147	61	F	165	135	49.5868	RADIO-ONCOLOGY	ELECTIVE	2	0	0	0	0	0	0	2	320.4	0	164	0	634.21	0	278.26	0	263.52	0	181.79	0	399.25	798.5	0	0	Y	N	Y	1	0	0	0	0	0	0	0	0	0	0	0	0	0	0
1148	85	F	165	72.1	26.483	UROLOGY	EMERGENCY	10	0	0	0	4	0	0	1	320.4	0	164	0	634.21	0	278.26	1113.04	263.52	0	181.79	0	399.25	399.25	0	0	Y	N	Y	1	0	0	0	0	0	0	0	0	0	0	0	0	0	0
1149	70	M	164	78	29.0006	VASCULAR	ELECTIVE	26	0	0	0	0	0	0	0	320.4	0	164	0	634.21	0	278.26	0	263.52	0	181.79	0	399.25	0	0	0	N	N	Y	8	0	Y	0	0	Y	0	0	0	0	0	0	0	0	0
1150	77	M	165	94	34.5271	ORTHOPAEDIC 3B	EMERGENCY	37	0	0	0	0	0	2	1	320.4	0	164	0	634.21	0	278.26	0	263.52	0	181.79	363.58	399.25	399.25	0	0	Y	N	Y	2	0	0	0	0	0	0	0	0	0	Y	0	0	0	0
1151	61	M	179	92	28.7132	PLASTICS AND RECONSTRUCTIVE	ELECTIVE	10	0	0	0	0	0	0	3	320.4	0	164	0	634.21	0	278.26	0	263.52	0	181.79	0	399.25	1197.75	0	0	Y	N	Y	1	0	0	0	0	0	0	0	0	0	0	0	0	0	0
1152	21	M		67	0	UROLOGY	EMERGENCY	25	0	0	6	11	0	0	3	320.4	0	164	0	634.21	3805.26	278.26	3060.86	263.52	0	181.79	0	399.25	1197.75	0	0	Y	N	Y	1	0	0	0	0	0	0	0	0	0	0	0	0	0	0
1153	28	F	163	67	25.2174	GYNAECOLOGY	EMERGENCY	3	0	0	0	0	0	0	2	320.4	0	164	0	634.21	0	278.26	0	263.52	0	181.79	0	399.25	798.5	0	0	Y	N	N	0	0	0	0	0	0	0	0	0	0	0	0	0	0	0
1154	74	M	170	80	27.6817	VASCULAR	ELECTIVE	10	0	0	0	0	0	0	0	320.4	0	164	0	634.21	0	278.26	0	263.52	0	181.79	0	399.25	0	475	475	N	Y	Y	3	0	0	0	0	0	0	0	0	0	Y	0	0	0	0
1155	86	F		57	0	PLASTICS AND RECONSTRUCTIVE	ELECTIVE	16	0	0	1	0	0	0	4	320.4	0	164	0	634.21	634.21	278.26	0	263.52	0	181.79	0	399.25	1597	0	0	Y	N	Y	1	0	0	0	0	0	0	0	0	0	0	0	0	0	0
1156	56	M	175	100	32.6531	BURNS UNIT	EMERGENCY	26	0	0	0	0	0	0	2	320.4	0	164	0	634.21	0	278.26	0	263.52	0	181.79	0	399.25	798.5	0	0	Y	N	Y	1	0	0	0	0	0	0	0	0	0	0	0	0	0	0
1157	36	F	171	142	48.562	MAXILLO-FACIAL SURGERY	ELECTIVE	8	0	0	0	0	0	0	1	320.4	0	164	0	634.21	0	278.26	0	263.52	0	181.79	0	399.25	399.25	0	0	Y	N	Y	2	0	0	0	0	0	0	0	0	0	Y	0	0	0	0
1158	79	F	160.02	46.6	18.1986	PLASTICS AND RECONSTRUCTIVE	EMERGENCY	9	0	0	0	0	0	0	2	320.4	0	164	0	634.21	0	278.26	0	263.52	0	181.79	0	399.25	798.5	0	0	Y	N	Y	1	0	0	0	0	0	0	0	0	0	0	0	0	0	0
1159	64	M	170	61.5	21.2803	VASCULAR	ELECTIVE	12	0	0	0	0	0	0	0	320.4	0	164	0	634.21	0	278.26	0	263.52	0	181.79	0	399.25	0	273	273	N	Y	Y	2	0	0	0	0	0	0	0	0	0	Y	0	0	0	0
1160	32	F	165	90	33.0579	ORTHOPAEDIC 1A	EMERGENCY	16	0	0	0	0	0	0	6	320.4	0	164	0	634.21	0	278.26	0	263.52	0	181.79	0	399.25	2395.5	0	0	Y	N	Y	1	0	0	0	0	0	0	0	0	0	0	0	0	0	0
1161	80	M	180	69	21.2963	VASCULAR	ELECTIVE	2	0	0	0	0	0	0	1	320.4	0	164	0	634.21	0	278.26	0	263.52	0	181.79	0	399.25	399.25	0	0	Y	N	Y	1	0	0	0	0	0	0	0	0	0	0	0	0	0	0
1162	78	M		98.7	0	GASTROENTEROLOGY	EMERGENCY	4	0	0	0	0	0	0	3	320.4	0	164	0	634.21	0	278.26	0	263.52	0	181.79	0	399.25	1197.75	0	0	Y	N	N	0	0	0	0	0	0	0	0	0	0	0	0	0	0	0
1163	55	F	160	134	52.3437	UROLOGY	EMERGENCY	24	0	0	0	0	0	4	24	320.4	0	164	0	634.21	0	278.26	0	263.52	0	181.79	727.16	399.25	9582	0	0	Y	N	Y	2	0	0	0	0	0	0	0	0	0	Y	0	0	0	0
1164	23	M	176	60	19.3698	ORTHOPAEDIC 1A	EMERGENCY	16	0	0	0	0	0	0	2	320.4	0	164	0	634.21	0	278.26	0	263.52	0	181.79	0	399.25	798.5	0	0	Y	N	N	0	0	0	0	0	0	0	0	0	0	0	0	0	0	0
1165	27	M	180	60	18.5185	MAXILLO-FACIAL SURGERY	EMERGENCY	45	0	0	0	0	0	0	5	320.4	0	164	0	634.21	0	278.26	0	263.52	0	181.79	0	399.25	1996.25	0	0	Y	N	Y	1	0	0	0	0	0	0	0	0	0	0	0	0	0	0
1166	83	M	154	52	21.9261	ORTHOPAEDIC 2B	EMERGENCY	13	4	2	1	0	0	0	3	320.4	1281.6	164	328	634.21	634.21	278.26	0	263.52	0	181.79	0	399.25	1197.75	175	175	Y	Y	Y	3	0	0	0	0	0	0	0	Y	0	0	0	0	0	0
1167	83	F	161.5	72.3	27.72	UROLOGY	ELECTIVE	11	0	0	0	0	0	0	1	320.4	0	164	0	634.21	0	278.26	0	263.52	0	181.79	0	399.25	399.25	0	0	Y	N	Y	1	0	0	0	0	0	0	0	0	0	0	0	0	0	0
1168	47	F	170	75	25.9516	GYNAEONCOLOGY	ELECTIVE	5	0	0	0	0	0	0	4	320.4	0	164	0	634.21	0	278.26	0	263.52	0	181.79	0	399.25	1597	0	0	Y	N	Y	1	0	0	0	0	0	0	0	0	0	0	0	0	0	0
1169	40	F	162	97	36.9608	RADIO-ONCOLOGY	ELECTIVE	2	0	0	0	0	0	0	1	320.4	0	164	0	634.21	0	278.26	0	263.52	0	181.79	0	399.25	399.25	0	0	Y	N	Y	1	0	0	0	0	0	0	0	0	0	0	0	0	0	0
1170	16	M	163	96	36.1323	ORTHOPAEDIC 3B	ELECTIVE	4	0	0	0	0	0	0	0	320.4	0	164	0	634.21	0	278.26	0	263.52	0	181.79	0	399.25	0	757	753	N	Y	N	0	0	0	0	0	0	0	0	0	0	0	0	0	0	0
1171	76	F	157	59	23.9361	UROLOGY	ELECTIVE	6	0	0	0	0	0	0	4	320.4	0	164	0	634.21	0	278.26	0	263.52	0	181.79	0	399.25	1597	0	0	Y	N	Y	1	0	0	0	0	0	0	0	0	0	0	0	0	0	0
1172	42	M	180	94	29.0123	ORTHOPAEDIC 1A	EMERGENCY	25	0	0	0	0	0	0	3	320.4	0	164	0	634.21	0	278.26	0	263.52	0	181.79	0	399.25	1197.75	222	222	Y	Y	N	0	0	0	0	0	0	0	0	0	0	0	0	0	0	0
1173	27	F	0	42	0	PLASTICS AND RECONSTRUCTIVE	EMERGENCY	14	0	0	0	0	0	0	2	320.4	0	164	0	634.21	0	278.26	0	263.52	0	181.79	0	399.25	798.5	0	0	Y	N	Y	1	0	0	0	0	0	0	0	0	0	0	0	0	0	0
1174	37	F	0	73.25	0	GYNAECOLOGY	EMERGENCY	4	0	0	0	0	0	0	3	320.4	0	164	0	634.21	0	278.26	0	263.52	0	181.79	0	399.25	1197.75	0	0	Y	N	Y	1	0	0	0	0	0	0	0	0	0	0	0	0	0	0
1175	64	M	180	60	18.5185	ORTHOPAEDIC 1A	EMERGENCY	43	0	0	0	0	0	0	6	320.4	0	164	0	634.21	0	278.26	0	263.52	0	181.79	0	399.25	2395.5	80	0	Y	N	Y	2	0	0	0	0	0	0	0	0	0	Y	0	0	0	0
1176	71	M		100	0	VASCULAR	EMERGENCY	23	0	0	0	0	0	0	1	320.4	0	164	0	634.21	0	278.26	0	263.52	0	181.79	0	399.25	399.25	0	0	Y	N	Y	1	0	0	0	0	0	0	0	0	0	0	0	0	0	0
1177	78	F		80	0	ORTHOPAEDIC 3B	EMERGENCY	14	0	0	0	0	0	0	4	320.4	0	164	0	634.21	0	278.26	0	263.52	0	181.79	0	399.25	1597	0	0	Y	N	Y	2	0	0	0	0	0	0	0	0	0	Y	0	0	0	0
1178	60	M	180	161	49.6914	ORTHOPAEDIC 1A	EMERGENCY	51	0	0	0	0	0	0	3	320.4	0	164	0	634.21	0	278.26	0	263.52	0	181.79	0	399.25	1197.75	0	0	Y	N	Y	1	0	0	0	0	0	0	0	0	0	0	0	0	0	0
1179	67	M	180	110	33.9506	GASTROENTEROLOGY	EMERGENCY	4	0	0	0	1	0	0	2	320.4	0	164	0	634.21	0	278.26	278.26	263.52	0	181.79	0	399.25	798.5	0	0	Y	N	Y	1	0	0	0	0	0	0	0	0	0	0	0	0	0	0
1180	35	F	150	45	20	ORTHOPAEDIC 2A	EMERGENCY	30	0	0	0	0	0	0	8	320.4	0	164	0	634.21	0	278.26	0	263.52	0	181.79	0	399.25	3194	0	0	Y	N	Y	1	0	0	0	0	0	0	0	0	0	0	0	0	0	0
1181	81	M		0	0	GENERAL SURGICAL 2	EMERGENCY	7	0	0	0	0	0	0	3	320.4	0	164	0	634.21	0	278.26	0	263.52	0	181.79	0	399.25	1197.75	0	0	Y	N	Y	2	0	0	0	0	0	0	0	0	0	Y	0	0	0	0
1182	74	M		0	0	GASTROENTEROLOGY	EMERGENCY	4	0	0	0	0	0	0	3	320.4	0	164	0	634.21	0	278.26	0	263.52	0	181.79	0	399.25	1197.75	0	0	Y	N	Y	1	0	0	0	0	0	0	0	0	0	0	0	0	0	0
1183	44	F	156	114	46.8442	ORTHOPAEDIC 1A	EMERGENCY	21	0	0	0	0	0	0	3	320.4	0	164	0	634.21	0	278.26	0	263.52	0	181.79	0	399.25	1197.75	0	0	Y	N	N	0	0	0	0	0	0	0	0	0	0	0	0	0	0	0
1184	65	M	183	110	32.8466	VASCULAR	EMERGENCY	5	0	0	0	4	0	4	6	320.4	0	164	0	634.21	0	278.26	1113.04	263.52	0	181.79	727.16	399.25	2395.5	1800	1800	Y	Y	Y	2	0	0	0	0	0	Y	0	0	0	0	0	0	0	0
1185	25	F	159	64	25.3155	OBSTETRICS	EMERGENCY	5	0	0	0	0	0	0	1	320.4	0	164	0	634.21	0	278.26	0	263.52	0	181.79	0	399.25	399.25	0	0	Y	N	Y	1	0	0	0	0	0	0	0	0	0	0	0	0	0	0
1186	64	M	162	73	27.8159	UROLOGY	EMERGENCY	5	0	0	0	0	0	0	2	320.4	0	164	0	634.21	0	278.26	0	263.52	0	181.79	0	399.25	798.5	0	0	Y	N	Y	1	0	0	0	0	0	0	0	0	0	0	0	0	0	0
1187	54	M	184.5	109	32.0209	PLASTICS AND RECONSTRUCTIVE	EMERGENCY	21	0	0	0	0	0	0	17	320.4	0	164	0	634.21	0	278.26	0	263.52	0	181.79	0	399.25	6787.25	0	0	Y	N	Y	2	0	0	0	0	0	0	0	0	0	Y	0	0	0	0
1188	42	M	180	100	30.8642	ORTHOPAEDIC 2A	EMERGENCY	36	0	0	0	0	0	0	15	320.4	0	164	0	634.21	0	278.26	0	263.52	0	181.79	0	399.25	5988.75	0	0	Y	N	Y	2	0	0	0	0	0	0	0	0	0	Y	0	0	0	0
1189	50	F	170	70	24.2215	ORTHOPAEDIC 2A	ELECTIVE	5	0	0	0	0	0	0	1	320.4	0	164	0	634.21	0	278.26	0	263.52	0	181.79	0	399.25	399.25	0	0	Y	N	Y	1	0	0	0	0	0	0	0	0	0	0	0	0	0	0
1190	69	M	177	95	30.3233	ORTHOPAEDICS WHITE	EMERGENCY	18	0	0	0	0	0	0	4	320.4	0	164	0	634.21	0	278.26	0	263.52	0	181.79	0	399.25	1597	0	0	Y	N	Y	3	0	0	0	0	0	0	0	0	0	0	0	0	0	0
1191	23	F		0	0	EAR, NOSE & THROAT SURGERY	EMERGENCY	1	0	0	0	0	0	0	2	320.4	0	164	0	634.21	0	278.26	0	263.52	0	181.79	0	399.25	798.5	0	0	Y	N	Y	1	0	0	0	0	0	0	0	0	0	0	0	0	0	0
1192	69	M	185	95	27.7575	VASCULAR	EMERGENCY	10	0	0	0	1	0	0	12	320.4	0	164	0	634.21	0	278.26	278.26	263.52	0	181.79	0	399.25	4791	0	0	Y	N	Y	2	0	0	0	0	0	0	0	0	0	Y	0	0	0	0
1193	69	M	185	95	27.7575	VASCULAR	EMERGENCY	22	0	0	0	1	0	0	12	320.4	0	164	0	634.21	0	278.26	278.26	263.52	0	181.79	0	399.25	4791	0	0	Y	N	Y	5	0	0	0	0	0	0	0	0	0	Y	0	0	0	0
1194	29	F	157	93	37.7297	GYNAECOLOGY	EMERGENCY	2	0	0	0	0	0	0	4	320.4	0	164	0	634.21	0	278.26	0	263.52	0	181.79	0	399.25	1597	0	0	Y	N	Y	1	0	0	0	0	0	0	0	0	0	0	0	0	0	0
1195	69	F	165	49	17.9982	GENERAL SURGICAL 3	EMERGENCY	20	0	0	0	0	0	0	1	320.4	0	164	0	634.21	0	278.26	0	263.52	0	181.79	0	399.25	399.25	0	0	Y	N	Y	1	0	0	0	0	0	0	0	0	0	0	0	0	0	0
1196	39	F	162	45	17.1468	NEUROSURGICAL	EMERGENCY	8	0	0	0	0	0	0	3	320.4	0	164	0	634.21	0	278.26	0	263.52	0	181.79	0	399.25	1197.75	0	0	Y	N	Y	2	0	0	0	0	0	0	0	0	0	0	0	0	0	0
1197	80	M	164	70	26.0262	VASCULAR	EMERGENCY	42	0	0	0	0	0	0	1	320.4	0	164	0	634.21	0	278.26	0	263.52	0	181.79	0	399.25	399.25	0	0	Y	N	Y	1	0	0	0	0	0	0	0	0	0	0	0	0	0	0
1198	53	M		0	0	VASCULAR	EMERGENCY	18	0	0	0	0	0	0	6	320.4	0	164	0	634.21	0	278.26	0	263.52	0	181.79	0	399.25	2395.5	0	0	Y	N	Y	2	0	0	0	0	0	0	0	0	0	0	0	0	0	0
1199	55	M	180	72	22.2222	VASCULAR	EMERGENCY	33	0	0	0	0	0	0	2	320.4	0	164	0	634.21	0	278.26	0	263.52	0	181.79	0	399.25	798.5	0	0	Y	N	Y	1	0	0	0	0	0	0	0	0	0	0	0	0	0	0
1200	62	M		70.5	0	VASCULAR	EMERGENCY	17	0	0	0	0	0	0	3	320.4	0	164	0	634.21	0	278.26	0	263.52	0	181.79	0	399.25	1197.75	0	0	Y	N	Y	1	0	0	0	0	0	0	0	0	0	0	0	0	0	0
1201	33	F	171	68	23.255	OBSTETRICS & GYNAECOLOGY	EMERGENCY	4	0	0	0	0	0	0	2	320.4	0	164	0	634.21	0	278.26	0	263.52	0	181.79	0	399.25	798.5	0	0	Y	N	Y	1	0	0	0	0	0	0	0	0	0	0	0	0	0	0
1202	55	M	178	49.2	15.5283	GENERAL SURGICAL 3	ELECTIVE	35	5	0	0	0	0	0	3	320.4	1602	164	0	634.21	0	278.26	0	263.52	0	181.79	0	399.25	1197.75	0	0	Y	N	Y	4	0	0	0	0	0	0	0	Y	0	0	0	0	0	0
1203	38	M	180	116	35.8025	GASTROENTEROLOGY	EMERGENCY	12	10	0	0	0	0	2	8	320.4	3204	164	0	634.21	0	278.26	0	263.52	0	181.79	363.58	399.25	3194	0	0	Y	N	Y	7	0	0	0	0	0	0	0	0	0	0	0	0	0	0
1204	78	F	152	65	28.1337	UROLOGY	EMERGENCY	3	0	0	0	0	0	0	2	320.4	0	164	0	634.21	0	278.26	0	263.52	0	181.79	0	399.25	798.5	0	0	Y	N	N	0	0	0	0	0	0	0	0	0	0	0	0	0	0	0
1205	36	F	159	66.3	26.2252	OBSTETRICS	EMERGENCY	3	0	0	0	0	0	0	1	320.4	0	164	0	634.21	0	278.26	0	263.52	0	181.79	0	399.25	399.25	0	0	Y	N	Y	1	0	0	0	0	0	0	0	0	0	0	0	0	0	0
1206	58	F	157	63	25.5588	VASCULAR	ELECTIVE	12	0	0	0	0	0	0	0	320.4	0	164	0	634.21	0	278.26	0	263.52	0	181.79	0	399.25	0	192	180	N	Y	Y	2	0	0	0	0	0	0	0	0	0	0	0	0	0	0
1207	23	F	153	69	29.4758	GYNAECOLOGY	EMERGENCY	4	0	0	0	0	0	0	1	320.4	0	164	0	634.21	0	278.26	0	263.52	0	181.79	0	399.25	399.25	0	0	Y	N	Y	3	0	0	0	0	0	0	0	0	0	0	0	0	0	0
1208	32	F	163	0	0	OBSTETRICS	EMERGENCY	10	0	0	0	0	0	0	2	320.4	0	164	0	634.21	0	278.26	0	263.52	0	181.79	0	399.25	798.5	0	0	Y	N	Y	2	0	0	0	0	0	0	0	0	0	Y	0	0	0	0
1209	31	F	165	87	31.9559	OBSTETRICS	EMERGENCY	4	0	0	0	0	0	0	1	320.4	0	164	0	634.21	0	278.26	0	263.52	0	181.79	0	399.25	399.25	0	0	Y	N	N	0	0	0	0	0	0	0	0	0	0	0	0	0	0	0
1210	62	F		0	0	ORTHOPAEDICS RED	EMERGENCY	13	0	0	0	0	0	0	1	320.4	0	164	0	634.21	0	278.26	0	263.52	0	181.79	0	399.25	399.25	0	0	Y	N	Y	3	0	0	0	0	0	0	0	0	0	0	0	0	0	0
1211	44	F	165	69.4	25.4913	GENERAL SURGICAL 3	EMERGENCY	289	0	0	0	0	0	0	29	320.4	0	164	0	634.21	0	278.26	0	263.52	0	181.79	0	399.25	11578.2	0	0	Y	N	Y	2	0	0	0	0	0	0	0	0	0	Y	0	0	0	0
1212	61	M	183	107	31.9508	ORTHOPAEDIC 1A	ELECTIVE	112	0	0	0	0	0	0	19	320.4	0	164	0	634.21	0	278.26	0	263.52	0	181.79	0	399.25	7585.75	0	0	Y	N	Y	1	0	0	0	0	0	0	0	0	0	0	0	0	0	0
1213	85	F	159	53.4	21.1226	GYNAEONCOLOGY	ELECTIVE	46	0	0	0	0	0	0	2	320.4	0	164	0	634.21	0	278.26	0	263.52	0	181.79	0	399.25	798.5	0	0	Y	N	Y	1	0	0	0	0	0	0	0	0	0	0	0	0	0	0
1214	53	F	165	80	29.3848	NEUROSURGICAL	EMERGENCY	40	0	0	0	0	0	0	3	320.4	0	164	0	634.21	0	278.26	0	263.52	0	181.79	0	399.25	1197.75	0	0	Y	N	Y	4	0	0	0	0	0	0	0	0	0	0	0	0	0	0
1215	59	M	155	53	22.0604	ORTHOPAEDICS RAINBOW	ELECTIVE	6	0	0	0	0	0	0	2	320.4	0	164	0	634.21	0	278.26	0	263.52	0	181.79	0	399.25	798.5	0	0	Y	N	Y	1	0	0	0	0	0	0	0	0	0	0	0	0	0	0
1216	85	M	178.4	74.3	23.3453	GENERAL SURGICAL 3	ELECTIVE	8	0	0	0	0	0	0	4	320.4	0	164	0	634.21	0	278.26	0	263.52	0	181.79	0	399.25	1597	0	0	Y	N	Y	2	0	0	0	0	0	0	0	0	0	0	0	0	0	0
1217	35	F	158	75	30.0433	OBSTETRICS	EMERGENCY	4	0	0	0	0	0	0	1	320.4	0	164	0	634.21	0	278.26	0	263.52	0	181.79	0	399.25	399.25	0	0	Y	N	Y	1	0	0	0	0	0	0	0	0	0	0	0	0	0	0
1218	30	F		58.5	0	EAR, NOSE & THROAT SURGERY	EMERGENCY	20	0	0	0	2	0	0	4	320.4	0	164	0	634.21	0	278.26	556.52	263.52	0	181.79	0	399.25	1597	0	0	Y	N	Y	1	0	0	0	0	0	0	0	0	0	Y	0	0	0	0
1219	57	M	170	61	21.1073	EAR, NOSE & THROAT SURGERY	ELECTIVE	16	0	0	0	0	0	0	1	320.4	0	164	0	634.21	0	278.26	0	263.52	0	181.79	0	399.25	399.25	0	0	Y	N	Y	2	0	0	0	0	0	0	0	0	0	0	0	0	0	0
1220	32	F	151	75	32.8933	OBSTETRICS	ELECTIVE	3	0	0	0	0	0	0	0	320.4	0	164	0	634.21	0	278.26	0	263.52	0	181.79	0	399.25	0	252	252	N	Y	N	0	0	0	0	0	0	0	0	0	0	0	0	0	0	0
1221	16	F	181	62	18.9249	ORTHOPAEDIC 3B	ELECTIVE	6	0	0	0	0	0	0	2	320.4	0	164	0	634.21	0	278.26	0	263.52	0	181.79	0	399.25	798.5	0	0	Y	N	Y	1	0	0	0	0	0	0	0	0	0	0	0	0	0	0
1222	32	F	167	79	28.3266	OBSTETRICS & GYNAECOLOGY	EMERGENCY	6	0	0	0	0	0	0	3	320.4	0	164	0	634.21	0	278.26	0	263.52	0	181.79	0	399.25	1197.75	0	0	Y	N	Y	1	0	0	0	0	0	0	0	0	0	0	0	0	0	0
1223	57	M	178	70	22.0932	GENERAL SURGICAL 3	ELECTIVE	24	0	0	0	0	0	0	3	320.4	0	164	0	634.21	0	278.26	0	263.52	0	181.79	0	399.25	1197.75	0	0	Y	N	Y	1	0	0	0	0	0	0	0	0	0	0	0	0	0	0
1224	38	F	158	73.2	29.3222	OBSTETRICS	EMERGENCY	5	0	0	0	0	0	0	4	320.4	0	164	0	634.21	0	278.26	0	263.52	0	181.79	0	399.25	1597	0	0	Y	N	Y	1	0	0	0	0	0	0	0	0	0	0	0	0	0	0
1225	73	M	176	84	27.1178	UROLOGY	ELECTIVE	36	0	0	0	0	0	0	1	320.4	0	164	0	634.21	0	278.26	0	263.52	0	181.79	0	399.25	399.25	0	0	Y	N	N	0	0	0	0	0	0	0	0	0	0	0	0	0	0	0
1226	72	M	170	79	27.3356	GENERAL SURGICAL 4	ELECTIVE	19	0	0	0	0	0	1	6	320.4	0	164	0	634.21	0	278.26	0	263.52	0	181.79	181.79	399.25	2395.5	0	0	Y	N	Y	2	0	0	0	0	0	0	0	0	0	0	0	Y	0	0
1227	66	F	146	97	45.5057	GENERAL SURGICAL 3	ELECTIVE	16	0	0	0	0	0	0	2	320.4	0	164	0	634.21	0	278.26	0	263.52	0	181.79	0	399.25	798.5	0	0	Y	N	Y	1	0	0	0	0	0	0	0	0	0	0	0	0	0	0
1228	52	F	156	75	30.8185	PLASTICS AND RECONSTRUCTIVE	EMERGENCY	4	0	0	0	0	0	0	2	320.4	0	164	0	634.21	0	278.26	0	263.52	0	181.79	0	399.25	798.5	0	0	Y	N	Y	2	0	0	0	0	0	0	0	0	0	0	0	0	0	0
1229	79	M		0	0	VASCULAR	EMERGENCY	18	0	0	0	0	0	0	1	320.4	0	164	0	634.21	0	278.26	0	263.52	0	181.79	0	399.25	399.25	0	0	Y	N	Y	2	0	0	0	0	0	0	0	0	0	0	0	0	0	0
1230	26	F		40	0	NEUROSURGICAL	EMERGENCY	2	0	0	0	2	0	0	5	320.4	0	164	0	634.21	0	278.26	556.52	263.52	0	181.79	0	399.25	1996.25	0	0	Y	N	N	0	0	0	0	0	0	0	0	0	0	0	0	0	0	0
1231	34	F	170	82	28.3737	OBSTETRICS & GYNAECOLOGY	EMERGENCY	8	0	0	0	0	0	0	2	320.4	0	164	0	634.21	0	278.26	0	263.52	0	181.79	0	399.25	798.5	0	0	Y	N	Y	2	0	0	0	0	0	0	0	0	0	Y	0	0	0	0
1232	75	M	171	55	18.8092	ORTHOPAEDICS WHITE	ELECTIVE	10	5	0	0	0	0	0	5	320.4	1602	164	0	634.21	0	278.26	0	263.52	0	181.79	0	399.25	1996.25	0	0	Y	N	Y	1	0	0	0	0	0	0	0	0	0	0	0	0	0	0
1233	66	F	161	80	30.863	NEUROSURGICAL	EMERGENCY	40	0	0	5	15	0	2	9	320.4	0	164	0	634.21	3171.05	278.26	4173.9	263.52	0	181.79	363.58	399.25	3593.25	0	0	Y	N	Y	8	0	0	0	0	0	Y	0	0	0	0	0	0	0	0
1234	65	M	178	92.7	29.2577	VASCULAR	EMERGENCY	6	0	0	0	0	0	0	2	320.4	0	164	0	634.21	0	278.26	0	263.52	0	181.79	0	399.25	798.5	0	0	Y	N	Y	7	0	0	0	0	0	0	0	0	0	0	0	0	0	0
1235	26	F	159	60.6	23.9706	OBSTETRICS	EMERGENCY	8	0	0	0	0	0	0	2	320.4	0	164	0	634.21	0	278.26	0	263.52	0	181.79	0	399.25	798.5	0	0	Y	N	N	0	0	0	0	0	0	0	0	0	0	0	0	0	0	0
1236	60	F	150	78	34.6667	UROLOGY	EMERGENCY	9	0	0	0	0	0	0	3	320.4	0	164	0	634.21	0	278.26	0	263.52	0	181.79	0	399.25	1197.75	0	0	Y	N	Y	5	0	0	0	0	0	0	0	0	0	0	0	0	0	0
1237	79	F	159	85.3	33.7408	GENERAL SURGICAL 4	ELECTIVE	66	0	0	0	0	0	0	4	320.4	0	164	0	634.21	0	278.26	0	263.52	0	181.79	0	399.25	1597	0	0	Y	N	Y	2	0	0	0	0	0	0	0	0	0	Y	0	0	0	0
1238	63	M		85.7	0	GASTROENTEROLOGY	EMERGENCY	6	0	0	0	0	0	0	2	320.4	0	164	0	634.21	0	278.26	0	263.52	0	181.79	0	399.25	798.5	0	0	Y	N	Y	1	0	0	0	0	0	0	0	0	0	0	0	0	0	0
1239	43	F	182	64	19.3213	GYNAEONCOLOGY	ELECTIVE	20	0	0	0	0	0	0	10	320.4	0	164	0	634.21	0	278.26	0	263.52	0	181.79	0	399.25	3992.5	0	0	Y	N	Y	2	0	0	0	0	0	0	0	0	0	Y	0	0	0	0
1240	26	F	148	72.2	32.962	OBSTETRICS & GYNAECOLOGY	EMERGENCY	5	0	0	0	0	0	0	2	320.4	0	164	0	634.21	0	278.26	0	263.52	0	181.79	0	399.25	798.5	0	0	Y	N	N	0	0	0	0	0	0	0	0	0	0	0	0	0	0	0
1241	33	F	164	65	24.1672	OBSTETRICS & GYNAECOLOGY	EMERGENCY	7	0	0	0	0	0	0	0	320.4	0	164	0	634.21	0	278.26	0	263.52	0	181.79	0	399.25	0	0	129	N	Y	N	0	0	0	0	0	0	0	0	0	0	0	0	0	0	0
1242	95	M	173	89	29.737	ORTHOPAEDICS RED	EMERGENCY	8	0	0	0	0	0	0	3	320.4	0	164	0	634.21	0	278.26	0	263.52	0	181.79	0	399.25	1197.75	0	0	Y	N	Y	2	0	0	0	0	0	0	0	0	0	0	0	0	0	0
1243	16	F	164	41	15.2439	ORTHOPAEDIC 3B	ELECTIVE	11	0	0	0	0	0	0	2	320.4	0	164	0	634.21	0	278.26	0	263.52	0	181.79	0	399.25	798.5	353	349	Y	Y	Y	1	0	0	0	0	0	0	0	0	0	0	0	0	0	0
1244	79	F	161	54	20.8325	GYNAEONCOLOGY	ELECTIVE	6	0	0	0	0	0	0	1	320.4	0	164	0	634.21	0	278.26	0	263.52	0	181.79	0	399.25	399.25	0	0	Y	N	N	0	0	0	0	0	0	0	0	0	0	0	0	0	0	0
1245	70	M	170	83	28.7197	GENERAL SURGICAL 4	ELECTIVE	38	0	0	0	0	0	0	1	320.4	0	164	0	634.21	0	278.26	0	263.52	0	181.79	0	399.25	399.25	0	0	Y	N	Y	3	0	0	0	0	0	Y	0	0	0	0	0	0	0	0
1246	95	F	155	48	19.9792	GENERAL SURGICAL 3	EMERGENCY	46	0	0	0	0	0	0	2	320.4	0	164	0	634.21	0	278.26	0	263.52	0	181.79	0	399.25	798.5	0	0	Y	N	N	0	0	0	0	0	0	0	0	0	0	0	0	0	0	0
1247	73	F	156	60	24.6548	PLASTICS AND RECONSTRUCTIVE	EMERGENCY	14	0	0	0	0	0	0	4	320.4	0	164	0	634.21	0	278.26	0	263.52	0	181.79	0	399.25	1597	0	0	Y	N	Y	1	0	0	0	0	0	0	0	0	0	0	0	0	0	0
1248	27	M	160	45	17.5781	NEUROSURGICAL	EMERGENCY	23	0	10	0	0	0	0	2	320.4	0	164	1640	634.21	0	278.26	0	263.52	0	181.79	0	399.25	798.5	0	0	Y	N	Y	2	0	0	0	0	0	0	0	0	Y	0	0	0	0	0
1249	75	M		0	0	VASCULAR	EMERGENCY	15	0	0	0	0	0	0	4	320.4	0	164	0	634.21	0	278.26	0	263.52	0	181.79	0	399.25	1597	0	0	Y	N	Y	2	0	0	0	Y	0	0	0	0	0	0	0	0	0	0
1250	46	M	178	81	25.565	BURNS UNIT	ELECTIVE	77	0	0	0	0	0	0	2	320.4	0	164	0	634.21	0	278.26	0	263.52	0	181.79	0	399.25	798.5	0	0	Y	N	Y	2	0	0	0	0	0	0	0	0	0	0	0	0	0	0
1251	23	F	159	45	17.7999	OBSTETRICS & GYNAECOLOGY	EMERGENCY	1	0	0	0	0	0	0	2	320.4	0	164	0	634.21	0	278.26	0	263.52	0	181.79	0	399.25	798.5	0	0	Y	N	N	0	0	0	0	0	0	0	0	0	0	0	0	0	0	0
1252	77	M	179	110	34.331	ORTHOPAEDIC 1A	ELECTIVE	73	0	0	0	0	0	0	9	320.4	0	164	0	634.21	0	278.26	0	263.52	0	181.79	0	399.25	3593.25	0	0	Y	N	Y	2	0	0	0	0	0	0	0	0	0	Y	0	0	0	0
1253	68	M	170	76	26.2976	UROLOGY	ELECTIVE	4	0	0	0	0	0	0	1	320.4	0	164	0	634.21	0	278.26	0	263.52	0	181.79	0	399.25	399.25	0	0	Y	N	Y	2	0	0	0	0	0	0	0	0	0	0	0	0	0	0
1254	67	M	194	91	24.179	PLASTICS AND RECONSTRUCTIVE	ELECTIVE	45	0	0	0	0	0	0	2	320.4	0	164	0	634.21	0	278.26	0	263.52	0	181.79	0	399.25	798.5	0	0	Y	N	Y	1	0	0	0	0	0	0	0	0	0	0	0	0	0	0
1255	35	F	145	60	28.5375	OBSTETRICS	EMERGENCY	53	0	0	0	0	0	0	1	320.4	0	164	0	634.21	0	278.26	0	263.52	0	181.79	0	399.25	399.25	0	0	Y	N	Y	2	0	0	0	0	0	0	0	0	0	0	0	0	0	0
1256	53	M		76	0	GASTROENTEROLOGY	EMERGENCY	69	25	11	0	7	0	15	22	320.4	8010	164	1804	634.21	0	278.26	1947.82	263.52	0	181.79	2726.85	399.25	8783.5	0	0	Y	N	Y	7	0	0	0	0	0	0	0	0	0	Y	0	0	0	0
1257	57	F	162	91	34.6746	VASCULAR	ELECTIVE	79	0	0	0	0	0	0	13	320.4	0	164	0	634.21	0	278.26	0	263.52	0	181.79	0	399.25	5190.25	0	0	Y	N	Y	1	0	0	0	0	0	0	0	0	0	0	0	0	0	0
1258	31	F	160.2	97	37.7961	OBSTETRICS & GYNAECOLOGY	EMERGENCY	2	0	0	0	0	0	0	2	320.4	0	164	0	634.21	0	278.26	0	263.52	0	181.79	0	399.25	798.5	0	0	Y	N	N	0	0	0	0	0	0	0	0	0	0	0	0	0	0	0
1259	72	M	180	66.2	20.4321	VASCULAR	EMERGENCY	15	0	0	0	0	0	0	2	320.4	0	164	0	634.21	0	278.26	0	263.52	0	181.79	0	399.25	798.5	0	0	Y	N	Y	3	0	0	0	0	0	0	0	0	0	0	0	0	0	0
1260	77	M	174	94	31.0477	VASCULAR	EMERGENCY	28	0	0	0	0	0	0	1	320.4	0	164	0	634.21	0	278.26	0	263.52	0	181.79	0	399.25	399.25	0	0	Y	N	Y	1	0	0	0	0	0	0	0	0	0	0	0	0	0	0
1261	21	M	180	66	20.3704	ORTHOPAEDIC 3B	ELECTIVE	19	0	0	0	0	0	0	2	320.4	0	164	0	634.21	0	278.26	0	263.52	0	181.79	0	399.25	798.5	0	0	Y	N	N	0	0	0	0	0	0	0	0	0	0	0	0	0	0	0
1262	63	F	153	50	21.3593	MAXILLO-FACIAL SURGERY	ELECTIVE	30	0	0	0	0	0	0	3	320.4	0	164	0	634.21	0	278.26	0	263.52	0	181.79	0	399.25	1197.75	0	0	Y	N	Y	1	0	0	0	0	0	0	0	0	0	0	0	0	0	0
1263	76	M	180	83	25.6173	UROLOGY	EMERGENCY	7	0	0	0	0	0	0	2	320.4	0	164	0	634.21	0	278.26	0	263.52	0	181.79	0	399.25	798.5	0	0	Y	N	Y	1	0	0	0	0	0	0	0	0	0	0	0	0	0	0
1264	70	M	188	92	26.0299	VASCULAR	EMERGENCY	18	0	0	0	0	0	0	4	320.4	0	164	0	634.21	0	278.26	0	263.52	0	181.79	0	399.25	1597	0	0	Y	N	Y	2	0	0	0	0	0	0	0	0	0	0	0	0	0	Y
1265	15	F	170	80	27.6817	BURNS UNIT	ELECTIVE	26	0	0	0	0	1	1	6	320.4	0	164	0	634.21	0	278.26	0	263.52	263.52	181.79	181.79	399.25	2395.5	0	0	Y	N	Y	2	0	0	0	0	0	0	0	0	Y	0	0	0	0	0
1266	42	M	0	0	0	THORACIC	EMERGENCY	6	0	0	0	0	0	0	5	320.4	0	164	0	634.21	0	278.26	0	263.52	0	181.79	0	399.25	1996.25	0	0	Y	N	Y	1	0	0	0	0	0	0	0	0	0	Y	0	0	0	0
1267	82	F	153	63	26.9127	ORTHOPAEDIC 1A	ELECTIVE	5	0	0	0	0	0	0	3	320.4	0	164	0	634.21	0	278.26	0	263.52	0	181.79	0	399.25	1197.75	0	0	Y	N	Y	1	0	0	0	0	0	0	0	0	0	0	0	0	0	0
1268	38	F	165	80	29.3848	VASCULAR	EMERGENCY	76	0	0	0	0	0	7	29	320.4	0	164	0	634.21	0	278.26	0	263.52	0	181.79	1272.53	399.25	11578.2	0	0	Y	N	Y	1	0	0	0	0	0	0	0	0	0	0	0	0	0	0
1269	23	M	180	75	23.1481	GENERAL SURGICAL 2	EMERGENCY	20	0	0	0	0	0	0	1	320.4	0	164	0	634.21	0	278.26	0	263.52	0	181.79	0	399.25	399.25	0	0	Y	N	Y	3	0	0	0	0	0	Y	0	0	0	0	0	0	0	0
1270	70	M		89	0	VASCULAR	EMERGENCY	9	0	0	0	0	0	0	2	320.4	0	164	0	634.21	0	278.26	0	263.52	0	181.79	0	399.25	798.5	0	0	Y	N	Y	1	0	0	0	0	0	0	0	0	0	0	0	0	0	0
1271	66	M	167	105	37.6493	ORTHO TRAUMA UNIT	ELECTIVE	53	0	0	0	0	0	0	1	320.4	0	164	0	634.21	0	278.26	0	263.52	0	181.79	0	399.25	399.25	0	0	Y	N	Y	1	0	0	0	0	0	0	0	0	0	0	0	0	0	0
1272	69	M	180	65	20.0617	BURNS UNIT	ELECTIVE	25	0	0	0	0	0	0	10	320.4	0	164	0	634.21	0	278.26	0	263.52	0	181.79	0	399.25	3992.5	0	0	Y	N	Y	3	0	0	0	0	0	0	Y	0	0	0	0	0	0	0
1273	49	F	165	92.8	34.0863	UROLOGY	EMERGENCY	46	0	0	0	0	0	0	1	320.4	0	164	0	634.21	0	278.26	0	263.52	0	181.79	0	399.25	399.25	0	0	Y	N	Y	2	0	0	0	0	0	0	0	0	0	Y	0	0	0	0
1274	74	M	180	94.95	29.3056	GASTROENTEROLOGY	EMERGENCY	4	0	0	0	0	0	0	1	320.4	0	164	0	634.21	0	278.26	0	263.52	0	181.79	0	399.25	399.25	0	0	Y	N	Y	1	0	0	0	0	0	0	0	0	0	0	0	0	0	0
1275	68	M	170	91	31.4879	ORTHOPAEDIC 1A	ELECTIVE	21	0	0	0	1	0	0	3	320.4	0	164	0	634.21	0	278.26	278.26	263.52	0	181.79	0	399.25	1197.75	0	0	Y	N	Y	1	0	0	0	0	0	0	0	0	0	0	0	0	0	0
1276	71	M	165	86	31.5886	ORTHOPAEDICS GEEN	ELECTIVE	36	0	0	1	3	0	0	10	320.4	0	164	0	634.21	634.21	278.26	834.78	263.52	0	181.79	0	399.25	3992.5	0	0	Y	N	Y	1	0	0	0	0	0	0	0	0	0	0	0	0	0	0
1277	58	F	154	69	29.0943	GENERAL SURGICAL 3	ELECTIVE	94	0	0	0	0	2	9	6	320.4	0	164	0	634.21	0	278.26	0	263.52	527.04	181.79	1636.11	399.25	2395.5	0	0	Y	N	Y	2	0	0	0	0	0	0	0	0	0	Y	0	0	0	0
1278	60	F	167	77.5	27.7887	GYNAEONCOLOGY	ELECTIVE	14	0	10	0	0	0	2	3	320.4	0	164	1640	634.21	0	278.26	0	263.52	0	181.79	363.58	399.25	1197.75	0	0	Y	N	Y	1	0	0	0	0	0	0	0	0	0	0	0	0	0	0
1279	73	F	165	65.5	24.0588	ORTHOPAEDIC 3B	EMERGENCY	6	0	0	0	0	0	0	2	320.4	0	164	0	634.21	0	278.26	0	263.52	0	181.79	0	399.25	798.5	0	0	Y	N	N	0	0	0	0	0	0	0	0	0	0	0	0	0	0	0
1280	35	F	162	51	19.433	GYNAECOLOGY	EMERGENCY	2	0	0	0	0	0	0	2	320.4	0	164	0	634.21	0	278.26	0	263.52	0	181.79	0	399.25	798.5	0	0	Y	N	Y	1	0	0	0	0	0	0	0	0	0	0	0	0	0	0
1281	20	F	163	69	25.9701	GYNAECOLOGY	EMERGENCY	4	0	0	0	0	0	0	3	320.4	0	164	0	634.21	0	278.26	0	263.52	0	181.79	0	399.25	1197.75	0	0	Y	N	Y	5	0	0	0	0	0	0	0	0	0	0	0	0	0	0
1282	73	M		80	0	GENERAL SURGICAL 2	EMERGENCY	9	0	0	0	0	0	0	1	320.4	0	164	0	634.21	0	278.26	0	263.52	0	181.79	0	399.25	399.25	0	0	Y	N	Y	6	0	0	0	0	0	0	0	0	0	0	0	0	0	0
1283	58	F	170	94	32.526	VASCULAR	ELECTIVE	16	0	0	0	0	0	0	1	320.4	0	164	0	634.21	0	278.26	0	263.52	0	181.79	0	399.25	399.25	0	0	Y	N	Y	1	0	0	0	0	0	0	0	0	0	Y	0	0	0	0
1284	78	M	171	58	19.8352	PLASTICS AND RECONSTRUCTIVE	ELECTIVE	15	0	0	0	0	0	0	1	320.4	0	164	0	634.21	0	278.26	0	263.52	0	181.79	0	399.25	399.25	0	0	Y	N	Y	2	0	0	0	0	0	0	0	0	0	0	0	0	0	0
1285	68	M	180	90	27.7778	VASCULAR	EMERGENCY	41	0	10	0	2	0	4	7	320.4	0	164	1640	634.21	0	278.26	556.52	263.52	0	181.79	727.16	399.25	2794.75	0	0	Y	N	Y	2	0	0	0	Y	0	0	0	0	0	0	0	0	0	0
1286	49	M	178	105	33.1398	ORTHO TRAUMA UNIT	ELECTIVE	13	0	0	0	0	0	0	1	320.4	0	164	0	634.21	0	278.26	0	263.52	0	181.79	0	399.25	399.25	0	0	Y	N	Y	1	0	0	0	0	0	0	0	0	0	0	0	0	0	0
1287	79	F		0	0	VASCULAR	EMERGENCY	12	0	0	0	0	0	0	1	320.4	0	164	0	634.21	0	278.26	0	263.52	0	181.79	0	399.25	399.25	0	0	Y	N	Y	1	0	0	0	0	0	0	0	0	0	0	0	0	0	0
1288	69	F		0	0	NEUROSURGICAL	EMERGENCY	23	0	0	2	0	0	0	1	320.4	0	164	0	634.21	1268.42	278.26	0	263.52	0	181.79	0	399.25	399.25	0	0	Y	N	Y	2	0	0	0	0	0	0	0	0	0	Y	0	0	0	0
1289	68	M	170	73	25.2595	ORTHOPAEDIC 1A	EMERGENCY	17	0	0	0	0	0	0	3	320.4	0	164	0	634.21	0	278.26	0	263.52	0	181.79	0	399.25	1197.75	0	0	Y	N	N	0	0	0	0	0	0	0	0	0	0	0	0	0	0	0
1290	63	M	185	100	29.2184	BURNS UNIT	EMERGENCY	49	0	10	0	0	0	1	24	320.4	0	164	1640	634.21	0	278.26	0	263.52	0	181.79	181.79	399.25	9582	0	0	Y	N	Y	1	0	0	0	0	0	0	0	0	0	0	0	0	0	0
1291	18	M		0	0	ORTHOPAEDICS RED	EMERGENCY	5	0	0	0	0	0	0	2	320.4	0	164	0	634.21	0	278.26	0	263.52	0	181.79	0	399.25	798.5	0	0	Y	N	Y	1	0	0	0	0	0	0	0	0	0	0	0	0	0	0
1292	48	M	168	73	25.8645	PLASTICS AND RECONSTRUCTIVE	EMERGENCY	17	0	0	0	0	0	0	1	320.4	0	164	0	634.21	0	278.26	0	263.52	0	181.79	0	399.25	399.25	0	0	Y	N	Y	1	0	0	0	0	0	0	0	0	0	0	0	0	0	0
1293	27	F	163	71.2	26.7981	OBSTETRICS & GYNAECOLOGY	EMERGENCY	4	0	0	0	0	0	0	1	320.4	0	164	0	634.21	0	278.26	0	263.52	0	181.79	0	399.25	399.25	0	0	Y	N	Y	1	0	0	0	0	0	0	0	0	0	0	0	0	0	0
1294	55	M		105	0	ORTHOPAEDIC 1A	ELECTIVE	52	0	0	0	0	0	0	14	320.4	0	164	0	634.21	0	278.26	0	263.52	0	181.79	0	399.25	5589.5	0	0	Y	N	Y	1	0	0	0	0	0	0	0	0	0	0	0	0	0	0
1295	82	M		0	0	VASCULAR	EMERGENCY	16	0	0	0	0	0	0	2	320.4	0	164	0	634.21	0	278.26	0	263.52	0	181.79	0	399.25	798.5	0	0	Y	N	Y	1	0	0	0	0	0	0	0	0	0	0	0	0	0	0
1296	42	F	165	86	31.5886	GYNAEONCOLOGY	ELECTIVE	8	0	0	0	0	0	0	4	320.4	0	164	0	634.21	0	278.26	0	263.52	0	181.79	0	399.25	1597	0	0	Y	N	Y	1	0	0	0	0	0	0	0	0	0	0	0	0	0	0
1297	46	M	170	89	30.7958	ORTHOPAEDIC 1A	EMERGENCY	48	0	0	0	0	0	0	6	320.4	0	164	0	634.21	0	278.26	0	263.52	0	181.79	0	399.25	2395.5	0	0	Y	N	Y	1	0	0	0	0	0	0	0	0	0	0	Y	0	0	0
1298	45	M	179	96	29.9616	MAXILLO-FACIAL SURGERY	ELECTIVE	25	0	0	4	3	0	0	10	320.4	0	164	0	634.21	2536.84	278.26	834.78	263.52	0	181.79	0	399.25	3992.5	0	0	Y	N	Y	1	0	0	0	0	0	0	0	0	0	0	0	0	0	0
1299	29	F	168	62	21.9671	GYNAECOLOGY	EMERGENCY	2	0	0	0	0	0	0	4	320.4	0	164	0	634.21	0	278.26	0	263.52	0	181.79	0	399.25	1597	0	0	Y	N	Y	1	0	0	0	0	0	0	0	0	0	0	0	0	0	0
1300	63	M	175	80	26.1224	PLASTICS AND RECONSTRUCTIVE	EMERGENCY	29	0	0	0	0	0	0	16	320.4	0	164	0	634.21	0	278.26	0	263.52	0	181.79	0	399.25	6388	0	0	Y	N	Y	2	0	0	0	0	0	0	0	0	0	Y	0	0	0	0
1301	39	F	172.5	145.8	48.9981	GYNAECOLOGY	ELECTIVE	10	0	0	0	0	0	0	5	320.4	0	164	0	634.21	0	278.26	0	263.52	0	181.79	0	399.25	1996.25	0	0	Y	N	Y	1	0	0	0	0	0	0	0	0	0	0	0	0	0	0
1302	68	M	179	88.5	27.6209	VASCULAR	EMERGENCY	11	0	10	0	0	0	0	2	320.4	0	164	1640	634.21	0	278.26	0	263.52	0	181.79	0	399.25	798.5	0	0	Y	N	Y	1	0	0	0	0	0	0	0	0	0	0	0	0	0	0
1303	85	M	180	93	28.7037	ORTHOPAEDIC 1A	EMERGENCY	17	0	0	0	0	0	0	1	320.4	0	164	0	634.21	0	278.26	0	263.52	0	181.79	0	399.25	399.25	0	0	Y	N	Y	2	0	0	0	0	0	0	0	0	0	Y	0	0	0	0
1304	63	M	180	86	26.5432	ORTHOPAEDICS BLACK	EMERGENCY	50	0	0	0	0	0	0	1	320.4	0	164	0	634.21	0	278.26	0	263.52	0	181.79	0	399.25	399.25	0	0	Y	N	Y	4	0	0	0	0	0	0	0	0	0	Y	0	0	0	0
1305	58	M	176	76	24.5351	ORTHOPAEDIC 1A	ELECTIVE	49	0	0	0	0	0	0	3	320.4	0	164	0	634.21	0	278.26	0	263.52	0	181.79	0	399.25	1197.75	0	0	Y	N	Y	1	0	0	0	0	0	0	0	0	0	0	0	0	0	0
1306	33	F		0	0	OBSTETRICS & GYNAECOLOGY	EMERGENCY	4	0	0	0	0	0	0	2	320.4	0	164	0	634.21	0	278.26	0	263.52	0	181.79	0	399.25	798.5	0	0	Y	N	Y	1	0	0	0	0	0	0	0	0	0	0	0	0	0	0
1307	38	F	159	63	24.9199	OBSTETRICS	EMERGENCY	6	0	0	0	0	0	0	2	320.4	0	164	0	634.21	0	278.26	0	263.52	0	181.79	0	399.25	798.5	0	0	Y	N	Y	1	0	0	0	0	0	0	0	0	0	0	0	0	0	0
1308	46	F	165	111	40.7713	OPHTHALMOLOGY	EMERGENCY	38	0	0	3	10	0	0	13	320.4	0	164	0	634.21	1902.63	278.26	2782.6	263.52	0	181.79	0	399.25	5190.25	0	0	Y	N	Y	4	0	0	0	0	0	0	0	0	0	0	0	0	0	Y
1309	46	F	165	111	40.7713	OPHTHALMOLOGY	ELECTIVE	3	0	0	3	10	0	0	13	320.4	0	164	0	634.21	1902.63	278.26	2782.6	263.52	0	181.79	0	399.25	5190.25	0	0	Y	N	Y	2	0	0	0	0	0	0	0	0	0	0	0	0	0	0
1310	22	M	175	74.5	24.3265	ORTHOPAEDIC 2A	EMERGENCY	22	0	0	0	0	0	0	4	320.4	0	164	0	634.21	0	278.26	0	263.52	0	181.79	0	399.25	1597	0	0	Y	N	Y	2	0	0	0	0	0	Y	0	0	0	0	0	0	0	0
1311	75	M	172	85	28.7317	VASCULAR	EMERGENCY	39	5	0	0	0	0	0	4	320.4	1602	164	0	634.21	0	278.26	0	263.52	0	181.79	0	399.25	1597	0	0	Y	N	Y	1	0	0	0	0	0	0	0	0	0	0	0	0	0	0
1312	63	M		0	0	GASTROENTEROLOGY	EMERGENCY	31	0	10	0	1	0	3	9	320.4	0	164	1640	634.21	0	278.26	278.26	263.52	0	181.79	545.37	399.25	3593.25	0	0	Y	N	Y	2	0	0	0	0	0	0	0	0	0	Y	0	0	0	0
1313	92	M	172	60.6	20.484	PLASTICS AND RECONSTRUCTIVE	ELECTIVE	6	0	0	0	0	0	0	2	320.4	0	164	0	634.21	0	278.26	0	263.52	0	181.79	0	399.25	798.5	0	0	Y	N	Y	2	0	0	0	0	0	0	0	0	0	0	0	0	0	0
1314	67	F	158	94.5	37.8545	ORTHOPAEDIC 2B	EMERGENCY	27	0	0	0	0	0	0	1	320.4	0	164	0	634.21	0	278.26	0	263.52	0	181.79	0	399.25	399.25	0	0	Y	N	Y	1	0	0	0	0	0	0	0	0	0	Y	0	0	0	0
1315	18	M		60	0	ORTHOPAEDIC 2A	EMERGENCY	16	0	0	0	0	0	0	3	320.4	0	164	0	634.21	0	278.26	0	263.52	0	181.79	0	399.25	1197.75	0	0	Y	N	Y	1	0	0	0	0	0	0	0	0	0	0	0	0	0	0
1316	91	F	150	41	18.2222	ORTHOPAEDIC 1A	ELECTIVE	15	0	0	0	0	0	0	2	320.4	0	164	0	634.21	0	278.26	0	263.52	0	181.79	0	399.25	798.5	0	0	Y	N	Y	1	0	0	0	0	0	0	0	0	0	0	0	0	0	0
1317	49	M	176	101	32.6059	VASCULAR	EMERGENCY	9	0	0	0	0	0	0	0	320.4	0	164	0	634.21	0	278.26	0	263.52	0	181.79	0	399.25	0	928	928	N	Y	Y	1	0	0	0	0	0	0	0	0	0	0	0	0	0	0
1318	73	F	157	91	36.9183	GENERAL SURGICAL 2	ELECTIVE	13	0	0	0	0	0	4	1	320.4	0	164	0	634.21	0	278.26	0	263.52	0	181.79	727.16	399.25	399.25	0	0	Y	N	Y	3	0	0	0	0	0	0	0	0	0	Y	0	0	0	0
1319	57	M	174	68	22.46	EAR, NOSE & THROAT SURGERY	EMERGENCY	24	0	0	0	0	0	0	2	320.4	0	164	0	634.21	0	278.26	0	263.52	0	181.79	0	399.25	798.5	0	0	Y	N	Y	2	0	0	0	0	0	0	0	0	0	0	0	0	0	0
1320	25	F	160	75	29.2969	VASCULAR	EMERGENCY	13	0	12	1	1	1	5	11	320.4	0	164	1968	634.21	634.21	278.26	278.26	263.52	263.52	181.79	908.95	399.25	4391.75	0	0	Y	N	Y	2	0	0	0	0	0	0	0	0	0	0	0	0	0	0
1321	24	M	0	73.2	0	NEUROSURGICAL	EMERGENCY	32	0	24	2	0	0	2	5	320.4	0	164	3936	634.21	1268.42	278.26	0	263.52	0	181.79	363.58	399.25	1996.25	0	0	Y	N	Y	1	0	0	0	0	0	0	0	0	0	0	0	0	0	0
1322	19	M	180	85	26.2346	BURNS UNIT	EMERGENCY	9	0	0	0	0	0	0	6	320.4	0	164	0	634.21	0	278.26	0	263.52	0	181.79	0	399.25	2395.5	0	0	Y	N	Y	1	0	0	0	0	0	0	0	0	0	0	0	0	0	0
1323	69	F		70	0	ORTHOPAEDIC 2A	EMERGENCY	22	0	0	0	0	0	0	3	320.4	0	164	0	634.21	0	278.26	0	263.52	0	181.79	0	399.25	1197.75	0	0	Y	N	Y	3	0	0	0	0	0	0	Y	0	0	0	0	0	0	0
1324	16	F		0	0	OBSTETRICS & GYNAECOLOGY	EMERGENCY	2	0	0	0	0	0	0	1	320.4	0	164	0	634.21	0	278.26	0	263.52	0	181.79	0	399.25	399.25	0	0	Y	N	N	0	0	0	0	0	0	0	0	0	0	0	0	0	0	0
1325	63	F	166	80	29.0318	VASCULAR	ELECTIVE	59	0	0	0	0	0	0	4	320.4	0	164	0	634.21	0	278.26	0	263.52	0	181.79	0	399.25	1597	0	0	Y	N	N	0	0	0	0	0	0	0	0	0	0	0	0	0	0	0
1326	36	M	178	96	30.2992	PLASTICS AND RECONSTRUCTIVE	EMERGENCY	17	0	0	0	0	0	0	1	320.4	0	164	0	634.21	0	278.26	0	263.52	0	181.79	0	399.25	399.25	0	0	Y	N	Y	1	0	0	0	0	0	0	0	0	0	0	0	0	0	0
1327	40	M	165	57	20.9366	GENERAL SURGICAL 2	ELECTIVE	11	0	0	0	0	0	0	4	320.4	0	164	0	634.21	0	278.26	0	263.52	0	181.79	0	399.25	1597	0	0	Y	N	Y	1	0	0	0	0	0	0	0	0	0	0	0	0	0	0
1328	54	F	0	0	0	GENERAL SURGICAL 2	EMERGENCY	18	0	0	0	0	0	7	9	320.4	0	164	0	634.21	0	278.26	0	263.52	0	181.79	1272.53	399.25	3593.25	0	0	Y	N	Y	2	0	0	0	0	0	0	0	0	0	Y	0	0	0	0
1329	29	M	180	80	24.6914	BURNS UNIT	EMERGENCY	51	0	20	2	1	0	8	24	320.4	0	164	3280	634.21	1268.42	278.26	278.26	263.52	0	181.79	1454.32	399.25	9582	0	0	Y	N	Y	2	0	0	0	0	0	0	0	0	0	0	0	0	0	0
1330	50	F	160	70	27.3437	GYNAECOLOGY	EMERGENCY	2	0	0	0	0	0	0	3	320.4	0	164	0	634.21	0	278.26	0	263.52	0	181.79	0	399.25	1197.75	0	0	Y	N	Y	1	0	0	0	0	0	0	0	0	0	0	0	0	0	0
1331	84	F	165	76	27.9155	VASCULAR	EMERGENCY	60	0	0	0	0	0	0	3	320.4	0	164	0	634.21	0	278.26	0	263.52	0	181.79	0	399.25	1197.75	0	0	Y	N	Y	1	0	0	0	0	0	0	0	0	0	0	0	0	0	0
1332	18	M	180	80	24.6914	ORTHOPAEDIC 2B	EMERGENCY	75	0	10	0	0	0	0	25	320.4	0	164	1640	634.21	0	278.26	0	263.52	0	181.79	0	399.25	9981.25	0	0	Y	N	Y	1	0	0	0	0	0	0	0	0	0	0	0	0	0	0
1333	67	F	168	70	24.8016	ORTHOPAEDIC 2B	EMERGENCY	50	0	0	1	1	0	0	5	320.4	0	164	0	634.21	634.21	278.26	278.26	263.52	0	181.79	0	399.25	1996.25	0	0	Y	N	N	0	0	0	0	0	0	0	0	0	0	0	0	0	0	0
1334	16	F	160	55	21.4844	ORTHOPAEDIC 2B	EMERGENCY	24	0	10	0	0	0	0	6	320.4	0	164	1640	634.21	0	278.26	0	263.52	0	181.79	0	399.25	2395.5	0	0	Y	N	Y	2	0	0	0	0	0	0	0	0	0	Y	0	0	0	0
1335	57	F	150	65	28.8889	NEUROSURGICAL	EMERGENCY	28	0	0	0	1	0	2	4	320.4	0	164	0	634.21	0	278.26	278.26	263.52	0	181.79	363.58	399.25	1597	0	0	Y	N	Y	1	0	0	0	0	0	0	0	0	0	0	0	0	0	0
1336	43	F	168	90	31.8878	RADIO-ONCOLOGY	ELECTIVE	2	0	0	0	0	0	0	1	320.4	0	164	0	634.21	0	278.26	0	263.52	0	181.79	0	399.25	399.25	0	0	Y	N	Y	1	0	0	0	0	0	0	0	0	0	0	0	0	0	0
1337	69	M	178	61	19.2526	UROLOGY	EMERGENCY	8	0	20	0	2	0	4	13	320.4	0	164	3280	634.21	0	278.26	556.52	263.52	0	181.79	727.16	399.25	5190.25	0	0	Y	N	Y	1	0	0	0	0	0	0	0	0	0	0	0	0	0	0
1338	49	F	158	74	29.6427	GYNAEONCOLOGY	ELECTIVE	16	0	0	0	0	0	0	4	320.4	0	164	0	634.21	0	278.26	0	263.52	0	181.79	0	399.25	1597	0	0	Y	N	Y	2	0	0	0	0	0	0	0	0	0	0	0	0	0	0
1339	21	F	165	71	26.079	OBSTETRICS & GYNAECOLOGY	EMERGENCY	4	0	0	0	0	0	0	2	320.4	0	164	0	634.21	0	278.26	0	263.52	0	181.79	0	399.25	798.5	0	0	Y	N	Y	1	0	0	0	0	0	0	0	0	0	0	0	0	0	0
1340	14	F	164	46	17.1029	ORTHOPAEDIC 3B	ELECTIVE	8	0	0	0	0	0	0	1	320.4	0	164	0	634.21	0	278.26	0	263.52	0	181.79	0	399.25	399.25	490	485	Y	Y	Y	1	0	0	0	0	0	0	0	0	0	0	0	0	0	0
1341	25	M		74	0	GASTROENTEROLOGY	EMERGENCY	2	0	0	0	0	0	0	4	320.4	0	164	0	634.21	0	278.26	0	263.52	0	181.79	0	399.25	1597	0	0	Y	N	Y	1	0	0	0	0	0	0	0	0	0	0	0	0	0	0
1342	47	F	160	55	21.4844	ORTHOPAEDIC 2B	EMERGENCY	11	0	0	0	0	0	0	1	320.4	0	164	0	634.21	0	278.26	0	263.52	0	181.79	0	399.25	399.25	0	0	Y	N	Y	1	0	0	0	0	0	0	0	0	0	0	0	0	0	0
1343	43	F		76	0	GASTROENTEROLOGY	EMERGENCY	3	0	0	0	0	0	0	1	320.4	0	164	0	634.21	0	278.26	0	263.52	0	181.79	0	399.25	399.25	0	0	Y	N	Y	1	0	0	0	0	0	0	0	0	0	0	0	0	0	0
1344	51	F		0	0	GENERAL SURGICAL 4	EMERGENCY	10	0	0	0	0	0	0	4	320.4	0	164	0	634.21	0	278.26	0	263.52	0	181.79	0	399.25	1597	0	0	Y	N	Y	3	0	0	0	0	0	0	0	0	0	Y	0	0	0	0
1345	51	M	180	100	30.8642	GENERAL SURGICAL 2	EMERGENCY	58	0	10	3	1	0	6	25	320.4	0	164	1640	634.21	1902.63	278.26	278.26	263.52	0	181.79	1090.74	399.25	9981.25	0	0	Y	N	Y	1	0	0	0	0	0	0	0	0	0	0	0	0	0	0
1346	73	M	168	81	28.699	GENERAL SURGICAL 2	ELECTIVE	24	0	0	0	0	0	0	4	320.4	0	164	0	634.21	0	278.26	0	263.52	0	181.79	0	399.25	1597	0	0	Y	N	Y	1	0	0	0	0	0	0	0	0	0	0	0	0	0	0
1347	48	M	185	85	24.8356	GENERAL SURGICAL 2	EMERGENCY	39	0	38	3	0	0	8	30	320.4	0	164	6232	634.21	1902.63	278.26	0	263.52	0	181.79	1454.32	399.25	11977.5	0	0	Y	N	Y	1	0	0	0	0	0	0	0	0	0	0	0	0	0	0
1348	76	F		0	0	BURNS UNIT	EMERGENCY	28	0	0	0	0	0	0	3	320.4	0	164	0	634.21	0	278.26	0	263.52	0	181.79	0	399.25	1197.75	0	0	Y	N	Y	1	0	0	0	0	0	0	0	0	0	0	0	0	0	0
1349	33	M	180	95	29.321	NEUROSURGICAL	EMERGENCY	52	0	0	0	0	0	0	2	320.4	0	164	0	634.21	0	278.26	0	263.52	0	181.79	0	399.25	798.5	0	0	Y	N	Y	2	0	0	0	0	0	0	0	0	0	Y	0	0	0	0
1350	54	M		0	0	NEUROSURGICAL	EMERGENCY	2	0	20	1	1	0	10	11	320.4	0	164	3280	634.21	634.21	278.26	278.26	263.52	0	181.79	1817.9	399.25	4391.75	0	0	Y	N	Y	1	0	0	0	0	0	0	0	0	0	0	0	0	0	0
1351	63	M	183	72	21.4996	UROLOGY	ELECTIVE	50	0	0	0	0	0	0	6	320.4	0	164	0	634.21	0	278.26	0	263.52	0	181.79	0	399.25	2395.5	0	0	Y	N	Y	4	0	0	0	0	0	0	0	0	0	0	0	0	0	0
1352	36	M	180	65	20.0617	ORTHOPAEDIC 3B	EMERGENCY	54	0	0	0	0	0	0	4	320.4	0	164	0	634.21	0	278.26	0	263.52	0	181.79	0	399.25	1597	0	0	Y	N	Y	2	0	0	0	0	0	0	0	0	0	Y	0	0	0	0
1353	59	F	156	71	29.1749	GENERAL SURGICAL 3	ELECTIVE	4	0	0	0	0	0	0	2	320.4	0	164	0	634.21	0	278.26	0	263.52	0	181.79	0	399.25	798.5	0	0	Y	N	Y	1	0	0	0	0	0	0	0	0	0	0	0	0	0	0
1354	28	M	170	80	27.6817	GENERAL SURGICAL 1	EMERGENCY	112	0	10	3	1	0	28	53	320.4	0	164	1640	634.21	1902.63	278.26	278.26	263.52	0	181.79	5090.12	399.25	21160.2	0	0	Y	N	Y	2	0	0	0	0	0	0	0	0	0	Y	0	0	0	0
1355	70	F		0	0	BURNS UNIT	EMERGENCY	42	0	0	0	0	0	0	1	320.4	0	164	0	634.21	0	278.26	0	263.52	0	181.79	0	399.25	399.25	0	0	Y	N	Y	1	0	0	0	0	0	0	0	0	0	0	0	0	0	0
1356	72	M		130	0	VASCULAR	EMERGENCY	14	0	0	0	0	0	0	3	320.4	0	164	0	634.21	0	278.26	0	263.52	0	181.79	0	399.25	1197.75	0	0	Y	N	Y	2	0	0	0	0	0	0	0	0	0	Y	0	0	0	0
1357	65	M	182	82	24.7555	ORTHOPAEDIC 1A	EMERGENCY	24	0	0	0	0	0	2	4	320.4	0	164	0	634.21	0	278.26	0	263.52	0	181.79	363.58	399.25	1597	0	0	Y	N	Y	2	0	0	0	0	0	0	0	0	0	Y	0	0	0	0
1358	19	F	163	54	20.3244	OBSTETRICS	EMERGENCY	6	0	0	0	0	0	0	2	320.4	0	164	0	634.21	0	278.26	0	263.52	0	181.79	0	399.25	798.5	0	0	Y	N	N	0	0	0	0	0	0	0	0	0	0	0	0	0	0	0
1359	64	M	170	123	42.5606	GENERAL SURGICAL 3	EMERGENCY	59	0	0	0	2	0	0	9	320.4	0	164	0	634.21	0	278.26	556.52	263.52	0	181.79	0	399.25	3593.25	0	0	Y	N	Y	1	0	0	0	0	0	0	0	0	0	0	0	0	0	0
1360	65	M	160	40.8	15.9375	GENERAL SURGICAL 3	EMERGENCY	46	0	20	0	0	0	0	8	320.4	0	164	3280	634.21	0	278.26	0	263.52	0	181.79	0	399.25	3194	0	0	Y	N	Y	1	0	0	0	0	0	0	0	0	0	0	0	0	0	0
1361	36	M	175	102	33.3061	ORTHOPAEDIC 1A	EMERGENCY	8	0	0	0	0	0	0	5	320.4	0	164	0	634.21	0	278.26	0	263.52	0	181.79	0	399.25	1996.25	0	0	Y	N	Y	1	0	0	0	0	0	0	0	0	0	0	0	0	0	0
1362	55	M	183	96	28.6661	VASCULAR	EMERGENCY	26	0	0	0	0	0	0	4	320.4	0	164	0	634.21	0	278.26	0	263.52	0	181.79	0	399.25	1597	1221	1221	Y	Y	Y	4	0	0	0	0	0	0	0	0	0	0	0	0	0	0
1363	34	M	188	98	27.7275	GASTROENTEROLOGY	EMERGENCY	3	0	0	0	0	0	0	3	320.4	0	164	0	634.21	0	278.26	0	263.52	0	181.79	0	399.25	1197.75	0	0	Y	N	Y	1	0	0	0	0	0	0	0	0	0	0	0	0	0	0
1364	16	F	157	60	24.3418	BURNS UNIT	EMERGENCY	61	0	42	2	1	0	15	31	320.4	0	164	6888	634.21	1268.42	278.26	278.26	263.52	0	181.79	2726.85	399.25	12376.8	0	0	Y	N	Y	2	0	0	0	0	0	0	0	0	0	Y	0	0	0	0
1365	96	F	150	65	28.8889	ORTHOPAEDIC 1A	EMERGENCY	11	0	0	0	0	0	0	2	320.4	0	164	0	634.21	0	278.26	0	263.52	0	181.79	0	399.25	798.5	0	0	Y	N	Y	1	0	0	0	0	0	0	0	0	0	0	0	0	0	0
1366	63	F	165	64	23.5078	GENERAL SURGICAL 1	EMERGENCY	51	0	20	1	0	0	2	19	320.4	0	164	3280	634.21	634.21	278.26	0	263.52	0	181.79	363.58	399.25	7585.75	0	0	Y	N	Y	1	0	0	0	0	0	0	0	0	0	0	0	0	0	0
1367	42	F	160	66	25.7812	VASCULAR	EMERGENCY	11	0	0	0	0	0	0	1	320.4	0	164	0	634.21	0	278.26	0	263.52	0	181.79	0	399.25	399.25	0	0	Y	N	Y	1	0	0	0	0	0	0	0	0	0	0	0	0	0	0
1368	48	M	175	95	31.0204	ORTHOPAEDIC 2A	EMERGENCY	19	0	0	0	0	0	0	3	320.4	0	164	0	634.21	0	278.26	0	263.52	0	181.79	0	399.25	1197.75	0	0	Y	N	Y	3	0	0	0	0	0	0	0	0	Y	0	0	0	0	0
1369	54	M		95	0	PLASTICS AND RECONSTRUCTIVE	EMERGENCY	17	0	0	0	0	0	0	1	320.4	0	164	0	634.21	0	278.26	0	263.52	0	181.79	0	399.25	399.25	0	0	Y	N	N	0	0	0	0	0	0	0	0	0	0	0	0	0	0	0
1370	15	F		55	0	ORTHOPAEDIC 2B	EMERGENCY	24	0	0	0	0	0	0	3	320.4	0	164	0	634.21	0	278.26	0	263.52	0	181.79	0	399.25	1197.75	0	0	Y	N	Y	2	0	0	0	0	0	0	0	0	0	Y	0	0	0	0
1371	56	M	185	95	27.7575	PLASTICS AND RECONSTRUCTIVE	EMERGENCY	23	0	0	0	0	0	0	7	320.4	0	164	0	634.21	0	278.26	0	263.52	0	181.79	0	399.25	2794.75	0	0	Y	N	Y	1	0	0	0	0	0	0	0	0	0	0	0	0	0	0
1372	63	F	165	74	27.1809	GENERAL SURGICAL 4	EMERGENCY	28	0	0	1	3	0	0	6	320.4	0	164	0	634.21	634.21	278.26	834.78	263.52	0	181.79	0	399.25	2395.5	0	0	Y	N	Y	4	0	0	0	0	0	0	0	0	0	0	0	0	0	0
1373	42	F	153	54	23.0681	GYNAECOLOGY	EMERGENCY	3	0	0	0	0	0	0	3	320.4	0	164	0	634.21	0	278.26	0	263.52	0	181.79	0	399.25	1197.75	0	0	Y	N	Y	1	0	0	0	0	0	0	0	0	0	0	0	0	0	0
1374	69	M	180.34	0	0	VASCULAR	EMERGENCY	11	0	0	0	0	0	0	2	320.4	0	164	0	634.21	0	278.26	0	263.52	0	181.79	0	399.25	798.5	0	0	Y	N	Y	2	0	0	0	0	0	0	0	0	0	0	0	0	0	0
1375	67	F	167	55	19.721	NEUROSURGICAL	EMERGENCY	23	0	0	0	1	0	0	2	320.4	0	164	0	634.21	0	278.26	278.26	263.52	0	181.79	0	399.25	798.5	0	0	Y	N	Y	1	0	0	0	0	0	0	0	0	0	0	0	0	0	0
1376	18	M	168	70	24.8016	NEUROSURGICAL	EMERGENCY	18	0	0	0	0	0	2	5	320.4	0	164	0	634.21	0	278.26	0	263.52	0	181.79	363.58	399.25	1996.25	0	0	Y	N	N	0	0	0	0	0	0	0	0	0	0	0	0	0	0	0
1377	26	M		71	0	UROLOGY	EMERGENCY	8	0	10	0	0	0	0	5	320.4	0	164	1640	634.21	0	278.26	0	263.52	0	181.79	0	399.25	1996.25	0	0	Y	N	Y	1	0	0	0	0	0	0	0	0	0	0	0	0	0	0
1378	71	F	166	80	29.0318	GENERAL SURGICAL 1	ELECTIVE	7	0	0	0	0	0	0	1	320.4	0	164	0	634.21	0	278.26	0	263.52	0	181.79	0	399.25	399.25	0	0	Y	N	Y	3	0	0	0	0	0	0	0	0	0	0	0	0	0	0
1379	76	F	160	70	27.3437	ORTHOPAEDIC 2A	EMERGENCY	14	0	0	0	0	0	0	1	320.4	0	164	0	634.21	0	278.26	0	263.52	0	181.79	0	399.25	399.25	0	0	Y	N	Y	1	0	0	0	0	0	0	0	0	0	Y	0	0	0	0
1380	50	F	168	72	25.5102	PLASTICS AND RECONSTRUCTIVE	EMERGENCY	17	0	0	0	0	0	0	6	320.4	0	164	0	634.21	0	278.26	0	263.52	0	181.79	0	399.25	2395.5	0	0	Y	N	Y	1	0	0	0	0	0	0	0	0	0	0	0	0	0	0
1381	32	F	173	57	19.0451	GYNAECOLOGY	EMERGENCY	3	0	0	0	0	0	0	4	320.4	0	164	0	634.21	0	278.26	0	263.52	0	181.79	0	399.25	1597	0	0	Y	N	Y	2	0	0	0	0	0	0	0	0	0	0	0	0	0	0
1382	61	M	175	85	27.7551	PLASTICS AND RECONSTRUCTIVE	EMERGENCY	13	0	0	5	8	0	8	9	320.4	0	164	0	634.21	3171.05	278.26	2226.08	263.52	0	181.79	1454.32	399.25	3593.25	0	0	Y	N	Y	1	0	0	0	0	0	0	0	0	0	0	0	0	0	0
1383	78	F		0	0	ORTHOPAEDIC 1A	EMERGENCY	14	0	0	0	0	0	0	2	320.4	0	164	0	634.21	0	278.26	0	263.52	0	181.79	0	399.25	798.5	0	0	Y	N	Y	2	0	0	0	0	0	0	0	0	0	Y	0	0	0	0
1384	30	F	166	48	17.4191	GENERAL SURGICAL 2	EMERGENCY	10	0	0	0	0	0	0	2	320.4	0	164	0	634.21	0	278.26	0	263.52	0	181.79	0	399.25	798.5	0	0	Y	N	Y	1	0	0	0	0	0	0	0	0	0	0	0	0	0	0
1385	37	M	184	85	25.1063	NEUROSURGICAL	EMERGENCY	25	0	0	0	0	0	0	6	320.4	0	164	0	634.21	0	278.26	0	263.52	0	181.79	0	399.25	2395.5	0	0	Y	N	Y	1	0	0	0	0	0	0	0	0	0	0	0	0	0	0
1386	22	M	165	58	21.3039	ORTHOPAEDIC 2A	EMERGENCY	11	0	0	0	0	0	0	2	320.4	0	164	0	634.21	0	278.26	0	263.52	0	181.79	0	399.25	798.5	0	0	Y	N	Y	1	0	0	0	0	0	0	0	0	0	0	0	0	0	0
1387	75	M	165	80	29.3848	GENERAL SURGICAL 2	EMERGENCY	90	0	0	0	0	4	0	35	320.4	0	164	0	634.21	0	278.26	0	263.52	1054.08	181.79	0	399.25	13973.8	0	0	Y	N	Y	2	0	0	0	0	0	0	0	0	0	Y	0	0	0	0
1388	31	F		0	0	GYNAECOLOGY	EMERGENCY	2	5	0	0	0	0	0	2	320.4	1602	164	0	634.21	0	278.26	0	263.52	0	181.79	0	399.25	798.5	0	0	Y	N	Y	1	0	0	0	0	0	0	0	0	0	0	0	0	0	0
1389	61	F	167	64	22.9481	PLASTICS AND RECONSTRUCTIVE	ELECTIVE	32	0	0	2	7	0	0	4	320.4	0	164	0	634.21	1268.42	278.26	1947.82	263.52	0	181.79	0	399.25	1597	0	0	Y	N	N	0	0	0	0	0	0	0	0	0	0	0	0	0	0	0
1390	18	F		80	0	ORTHOPAEDICS BLUE	EMERGENCY	39	0	0	0	0	0	0	5	320.4	0	164	0	634.21	0	278.26	0	263.52	0	181.79	0	399.25	1996.25	0	0	Y	N	Y	6	0	0	0	0	0	0	0	0	0	0	0	0	0	0
1391	83	F	155	50	20.8117	ORTHOPAEDICS GEEN	ELECTIVE	6	0	0	0	0	0	0	1	320.4	0	164	0	634.21	0	278.26	0	263.52	0	181.79	0	399.25	399.25	0	0	Y	N	Y	1	0	0	0	0	0	0	0	0	0	0	0	0	0	0
1392	21	F	168	55	19.487	TRAUMA	EMERGENCY	104	0	0	0	0	0	0	0	320.4	0	164	0	634.21	0	278.26	0	263.52	0	181.79	0	399.25	0	0	0	N	N	N	0	0	0	0	0	0	0	0	0	0	0	0	0	0	0
1393	35	F	0	58	0	GYNAECOLOGY	EMERGENCY	2	0	0	0	0	0	0	2	320.4	0	164	0	634.21	0	278.26	0	263.52	0	181.79	0	399.25	798.5	0	0	Y	N	Y	1	0	0	0	0	0	0	0	0	0	0	0	0	0	0
1394	83	M	170	83	28.7197	VASCULAR	EMERGENCY	16	0	0	0	0	0	0	2	320.4	0	164	0	634.21	0	278.26	0	263.52	0	181.79	0	399.25	798.5	0	0	Y	N	Y	4	0	0	0	0	0	0	0	0	0	0	0	0	0	0
1395	69	F	162	54	20.5761	UROLOGY	ELECTIVE	34	0	0	0	0	0	0	2	320.4	0	164	0	634.21	0	278.26	0	263.52	0	181.79	0	399.25	798.5	0	0	Y	N	Y	3	0	0	0	0	0	0	0	0	0	0	0	0	0	0
1396	63	F	170	101	34.9481	ORTHOPAEDICS GEEN	ELECTIVE	12	0	0	0	0	0	0	4	320.4	0	164	0	634.21	0	278.26	0	263.52	0	181.79	0	399.25	1597	0	0	Y	N	Y	6	0	0	0	0	0	0	0	0	0	0	0	0	0	0
1397	57	M	173	64.2	21.4508	NEUROSURGICAL	EMERGENCY	22	0	0	3	2	0	0	2	320.4	0	164	0	634.21	1902.63	278.26	556.52	263.52	0	181.79	0	399.25	798.5	0	0	Y	N	Y	2	0	0	0	0	0	0	0	0	0	0	0	0	0	0
1398	24	M	170	105	36.3322	ORTHOPAEDICS BLACK	ELECTIVE	6	0	0	0	0	0	0	0	320.4	0	164	0	634.21	0	278.26	0	263.52	0	181.79	0	399.25	0	1170	1170	N	Y	N	0	0	0	0	0	0	0	0	0	0	0	0	0	0	0
1399	87	M	185	79	23.0825	ORTHOPAEDICS RED	EMERGENCY	18	0	0	0	0	0	0	4	320.4	0	164	0	634.21	0	278.26	0	263.52	0	181.79	0	399.25	1597	0	0	Y	N	Y	4	0	0	0	0	0	0	0	0	0	0	0	0	0	0
1400	42	F	171	115.3	39.4309	OBSTETRICS	EMERGENCY	10	0	0	0	0	0	0	4	320.4	0	164	0	634.21	0	278.26	0	263.52	0	181.79	0	399.25	1597	0	0	Y	N	Y	4	0	0	0	0	0	0	0	0	0	0	0	0	0	0
1401	20	F	171	75	25.6489	GYNAECOLOGY	EMERGENCY	1	0	0	0	0	0	0	2	320.4	0	164	0	634.21	0	278.26	0	263.52	0	181.79	0	399.25	798.5	0	0	Y	N	Y	1	0	0	0	0	0	0	0	0	0	0	0	0	0	0
1402	50	F	160	53.9	21.0547	EAR, NOSE & THROAT SURGERY	ELECTIVE	15	0	0	0	0	0	0	3	320.4	0	164	0	634.21	0	278.26	0	263.52	0	181.79	0	399.25	1197.75	0	0	Y	N	Y	1	0	0	0	0	0	0	0	0	0	0	0	0	0	0
1403	32	F	169	106	37.1135	NEUROSURGICAL	ELECTIVE	7	0	0	0	0	0	0	3	320.4	0	164	0	634.21	0	278.26	0	263.52	0	181.79	0	399.25	1197.75	0	0	Y	N	Y	2	0	0	0	0	0	0	0	0	0	0	0	0	0	0
1404	64	M	175	85	27.7551	GENERAL SURGICAL 4	EMERGENCY	10	8	0	0	3	0	4	7	320.4	2563.2	164	0	634.21	0	278.26	834.78	263.52	0	181.79	727.16	399.25	2794.75	0	0	Y	N	Y	3	0	0	0	0	0	0	0	0	0	0	0	0	0	0
1405	80	M	175	90	29.3878	GENERAL SURGICAL 4	ELECTIVE	6	0	0	0	0	0	0	2	320.4	0	164	0	634.21	0	278.26	0	263.52	0	181.79	0	399.25	798.5	0	0	Y	N	Y	3	0	Y	0	0	0	0	0	0	0	Y	0	0	0	0
1406	62	F	158	75	30.0433	ORTHOPAEDICS BLACK	EMERGENCY	22	0	0	0	0	0	0	2	320.4	0	164	0	634.21	0	278.26	0	263.52	0	181.79	0	399.25	798.5	0	0	Y	N	N	0	0	0	0	0	0	0	0	0	0	0	0	0	0	0
1407	59	M	175	58.6	19.1347	MAXILLO-FACIAL SURGERY	EMERGENCY	8	0	0	0	0	0	0	1	320.4	0	164	0	634.21	0	278.26	0	263.52	0	181.79	0	399.25	399.25	0	0	Y	N	Y	1	0	0	0	0	0	0	0	0	0	0	0	0	0	0
1408	47	M	170	70	24.2215	GASTROENTEROLOGY	EMERGENCY	4	0	0	0	0	0	0	2	320.4	0	164	0	634.21	0	278.26	0	263.52	0	181.79	0	399.25	798.5	0	0	Y	N	Y	3	0	0	0	0	0	0	0	0	0	0	0	0	0	0
1409	29	F	152	56.9	24.6278	OBSTETRICS	EMERGENCY	3	0	0	0	0	0	0	1	320.4	0	164	0	634.21	0	278.26	0	263.52	0	181.79	0	399.25	399.25	0	0	Y	N	Y	3	0	0	0	0	0	0	0	0	0	0	0	0	0	0
1410	30	F	168	102	36.1395	OBSTETRICS	EMERGENCY	2	0	0	0	0	0	0	2	320.4	0	164	0	634.21	0	278.26	0	263.52	0	181.79	0	399.25	798.5	0	0	Y	N	Y	1	0	0	0	0	0	0	0	0	0	0	0	0	0	0
1411	53	M	188	80	22.6347	ACUTE SURGERY UNIT	EMERGENCY	14	3	0	0	3	0	4	12	320.4	961.2	164	0	634.21	0	278.26	834.78	263.52	0	181.79	727.16	399.25	4791	0	0	Y	N	Y	3	0	0	0	0	0	0	0	0	0	0	0	0	0	0
1412	21	F	0	96.7	0	OBSTETRICS	EMERGENCY	7	0	0	0	0	0	0	5	320.4	0	164	0	634.21	0	278.26	0	263.52	0	181.79	0	399.25	1996.25	0	0	Y	N	Y	5	0	0	0	0	0	0	0	0	0	0	0	0	0	0
1413	63	F	165	75	27.5482	ORTHOPAEDICS BLUE	ELECTIVE	4	0	0	0	0	0	0	1	320.4	0	164	0	634.21	0	278.26	0	263.52	0	181.79	0	399.25	399.25	0	0	Y	N	N	0	0	0	0	0	0	0	0	0	0	0	0	0	0	0
1414	71	M	165	51	18.7328	GASTROENTEROLOGY	EMERGENCY	3	0	0	0	0	0	0	3	320.4	0	164	0	634.21	0	278.26	0	263.52	0	181.79	0	399.25	1197.75	0	0	Y	N	Y	3	0	0	0	0	0	0	0	0	0	0	0	0	0	0
1415	64	F	175	82	26.7755	VASCULAR	EMERGENCY	8	0	0	0	0	0	0	0	320.4	0	164	0	634.21	0	278.26	0	263.52	0	181.79	0	399.25	0	767	765	N	Y	N	0	0	0	0	0	0	0	0	0	0	0	0	0	0	0
1416	36	F		60	0	BURNS UNIT	EMERGENCY	34	0	0	0	0	0	0	5	320.4	0	164	0	634.21	0	278.26	0	263.52	0	181.79	0	399.25	1996.25	0	0	Y	N	Y	3	0	0	0	0	0	0	0	0	0	0	0	0	0	0
1417	63	M	180	77.7	23.9815	ORTHOPAEDICS RAINBOW	EMERGENCY	12	0	0	0	0	0	0	1	320.4	0	164	0	634.21	0	278.26	0	263.52	0	181.79	0	399.25	399.25	0	0	Y	N	Y	3	0	0	0	0	0	0	0	0	0	0	0	0	0	0
1418	71	F		0	0	GENERAL SURGICAL 2	EMERGENCY	24	0	0	0	0	0	0	7	320.4	0	164	0	634.21	0	278.26	0	263.52	0	181.79	0	399.25	2794.75	0	0	Y	N	Y	4	0	0	0	0	0	0	0	0	0	0	0	0	0	0
1419	33	F	164	73	27.1416	GYNAECOLOGY	EMERGENCY	3	0	0	0	0	0	0	2	320.4	0	164	0	634.21	0	278.26	0	263.52	0	181.79	0	399.25	798.5	0	0	Y	N	Y	1	0	0	0	0	0	0	0	0	0	0	0	0	0	0
1420	72	M	164	74	27.5134	VASCULAR	ELECTIVE	2	0	0	0	0	0	0	3	320.4	0	164	0	634.21	0	278.26	0	263.52	0	181.79	0	399.25	1197.75	0	0	Y	N	Y	2	0	0	0	0	0	0	0	0	0	Y	0	0	0	0
1421	26	F	157	80	32.4557	OBSTETRICS	EMERGENCY	5	0	0	0	0	0	0	1	320.4	0	164	0	634.21	0	278.26	0	263.52	0	181.79	0	399.25	399.25	0	0	Y	N	Y	1	0	0	0	0	0	0	0	0	0	0	0	0	0	0
1422	56	M	182	100	30.1896	NEUROSURGICAL	ELECTIVE	6	0	0	0	0	0	0	0	320.4	0	164	0	634.21	0	278.26	0	263.52	0	181.79	0	399.25	0	3954	260	N	Y	Y	2	0	0	0	0	0	0	0	0	0	0	0	0	0	0
1423	58	M	185	66	19.2841	PLASTICS AND RECONSTRUCTIVE	EMERGENCY	16	0	0	0	0	0	2	4	320.4	0	164	0	634.21	0	278.26	0	263.52	0	181.79	363.58	399.25	1597	0	0	Y	N	Y	3	0	0	0	0	0	0	0	0	0	0	0	0	0	0
1424	58	M	175	67.4	22.0082	ACUTE SURGERY UNIT	EMERGENCY	6	0	0	0	0	0	2	4	320.4	0	164	0	634.21	0	278.26	0	263.52	0	181.79	363.58	399.25	1597	0	0	Y	N	Y	2	0	0	0	0	0	0	0	0	0	0	0	0	0	0
1425	45	M	165	56	20.5693	ORTHOPAEDICS RED	ELECTIVE	9	0	0	0	0	0	0	1	320.4	0	164	0	634.21	0	278.26	0	263.52	0	181.79	0	399.25	399.25	0	0	Y	N	Y	4	0	0	0	0	0	0	0	0	0	0	0	0	0	0
1426	61	M	164	76	28.257	EAR, NOSE & THROAT SURGERY	ELECTIVE	16	0	0	0	0	0	0	5	320.4	0	164	0	634.21	0	278.26	0	263.52	0	181.79	0	399.25	1996.25	0	0	Y	N	Y	4	0	0	0	0	0	0	0	0	0	Y	0	0	0	0
1427	53	F		91	0	VASCULAR	EMERGENCY	50	0	0	0	0	0	0	7	320.4	0	164	0	634.21	0	278.26	0	263.52	0	181.79	0	399.25	2794.75	0	0	Y	N	Y	5	0	0	0	0	0	0	0	0	0	0	0	0	0	0
1428	78	F	155	80	33.2986	EAR, NOSE & THROAT SURGERY	EMERGENCY	73	0	0	0	0	0	0	1	320.4	0	164	0	634.21	0	278.26	0	263.52	0	181.79	0	399.25	399.25	0	0	Y	N	Y	1	0	0	0	0	0	0	0	0	0	0	0	0	0	0
1429	27	F	162	63	24.0055	GYNAECOLOGY	EMERGENCY	4	0	0	0	0	0	0	2	320.4	0	164	0	634.21	0	278.26	0	263.52	0	181.79	0	399.25	798.5	0	0	Y	N	N	0	0	0	0	0	0	0	0	0	0	0	0	0	0	0
1430	19	M	157	66	26.7759	ORTHOPAEDICS GEEN	ELECTIVE	6	0	0	0	0	0	0	4	320.4	0	164	0	634.21	0	278.26	0	263.52	0	181.79	0	399.25	1597	0	0	Y	N	Y	1	0	0	0	0	0	0	0	0	0	0	0	0	0	0
1431	40	M	190	244	67.59	BURNS UNIT	EMERGENCY	28	0	0	0	0	0	0	5	320.4	0	164	0	634.21	0	278.26	0	263.52	0	181.79	0	399.25	1996.25	0	0	Y	N	Y	2	0	0	0	0	0	0	0	0	0	0	0	0	0	0
1432	69	M	181	89.5	27.3191	VASCULAR	EMERGENCY	16	0	0	0	0	0	0	0	320.4	0	164	0	634.21	0	278.26	0	263.52	0	181.79	0	399.25	0	477	477	N	Y	Y	1	0	0	0	0	0	0	0	0	0	0	0	0	0	0
1433	19	F	173	94	31.4077	GYNAECOLOGY	EMERGENCY	4	5	0	0	0	0	0	3	320.4	1602	164	0	634.21	0	278.26	0	263.52	0	181.79	0	399.25	1197.75	0	0	Y	N	Y	1	0	0	0	0	0	0	0	0	0	0	0	0	0	0
1434	47	F	161	99	38.193	GYNAEONCOLOGY	EMERGENCY	37	0	0	0	0	0	0	1	320.4	0	164	0	634.21	0	278.26	0	263.52	0	181.79	0	399.25	399.25	0	0	Y	N	Y	3	0	0	0	0	0	0	0	0	0	0	0	0	0	0
1435	82	M	177	74	23.6203	ORTHOPAEDICS BLACK	ELECTIVE	5	0	0	0	0	0	0	2	320.4	0	164	0	634.21	0	278.26	0	263.52	0	181.79	0	399.25	798.5	0	0	Y	N	Y	2	0	0	0	0	0	0	0	0	0	0	0	0	0	0
1436	74	M	187	57	16.3002	VASCULAR	EMERGENCY	32	0	0	0	0	0	0	2	320.4	0	164	0	634.21	0	278.26	0	263.52	0	181.79	0	399.25	798.5	0	0	Y	N	Y	3	0	0	0	0	0	0	0	0	0	Y	0	0	0	0
1437	36	F	162	60	22.8624	OBSTETRICS	EMERGENCY	5	0	0	0	0	0	0	1	320.4	0	164	0	634.21	0	278.26	0	263.52	0	181.79	0	399.25	399.25	0	0	Y	N	Y	2	0	0	0	0	0	0	0	0	0	0	0	0	0	0
1438	51	F	155	75	31.2175	ORTHOPAEDICS BLACK	ELECTIVE	4	0	0	0	0	0	0	2	320.4	0	164	0	634.21	0	278.26	0	263.52	0	181.79	0	399.25	798.5	0	0	Y	N	Y	1	0	0	0	0	0	0	0	0	0	0	0	0	0	0
1439	77	M	162	61	23.2434	UROLOGY	EMERGENCY	4	0	0	0	0	0	0	1	320.4	0	164	0	634.21	0	278.26	0	263.52	0	181.79	0	399.25	399.25	0	0	Y	N	Y	1	0	0	0	0	0	0	0	0	0	0	0	0	0	0
1440	64	F	165	77	28.2828	ORTHOPAEDICS BLACK	EMERGENCY	14	0	0	0	0	0	0	6	320.4	0	164	0	634.21	0	278.26	0	263.52	0	181.79	0	399.25	2395.5	0	0	Y	N	Y	3	0	0	0	0	0	0	0	0	0	0	0	0	0	0
1441	23	F	160	54.1	21.1328	OBSTETRICS	EMERGENCY	3	0	0	0	0	0	0	2	320.4	0	164	0	634.21	0	278.26	0	263.52	0	181.79	0	399.25	798.5	0	0	Y	N	Y	1	0	0	0	0	0	0	0	0	0	0	0	0	0	0
1442	77	M	172	100	33.8021	VASCULAR	ELECTIVE	12	0	0	0	0	0	0	0	320.4	0	164	0	634.21	0	278.26	0	263.52	0	181.79	0	399.25	0	567	560	N	Y	Y	6	0	0	0	0	0	Y	0	0	0	0	0	0	0	0
1443	54	F	152	78.1	33.8037	ACUTE SURGERY UNIT	EMERGENCY	24	0	0	0	0	0	0	3	320.4	0	164	0	634.21	0	278.26	0	263.52	0	181.79	0	399.25	1197.75	0	0	Y	N	Y	4	0	0	0	0	0	0	0	0	0	Y	0	0	0	0
1444	76	M	170	90	31.1419	ACUTE SURGERY UNIT	EMERGENCY	11	0	0	0	0	0	0	1	320.4	0	164	0	634.21	0	278.26	0	263.52	0	181.79	0	399.25	399.25	0	0	Y	N	Y	4	0	0	0	0	0	0	0	0	0	0	0	0	0	0
1445	61	M	156	47.9	19.6828	ORTHOPAEDICS GEEN	EMERGENCY	6	0	0	0	0	0	0	3	320.4	0	164	0	634.21	0	278.26	0	263.52	0	181.79	0	399.25	1197.75	0	0	Y	N	Y	2	0	0	0	0	0	0	0	0	0	0	0	0	0	0
1446	19	F	168	84	29.7619	GYNAECOLOGY	EMERGENCY	12	0	0	0	0	0	0	2	320.4	0	164	0	634.21	0	278.26	0	263.52	0	181.79	0	399.25	798.5	0	0	Y	N	Y	7	0	0	0	0	0	0	0	0	0	0	0	0	0	0
1447	89	F		52.9	0	ORTHOPAEDICS GEEN	EMERGENCY	3	0	0	0	0	0	0	1	320.4	0	164	0	634.21	0	278.26	0	263.52	0	181.79	0	399.25	399.25	0	0	Y	N	Y	2	0	0	0	0	0	0	0	0	0	0	0	0	0	0
1448	25	F	167	60.2	21.5856	OBSTETRICS	EMERGENCY	2	0	0	0	0	0	0	1	320.4	0	164	0	634.21	0	278.26	0	263.52	0	181.79	0	399.25	399.25	0	0	Y	N	N	0	0	0	0	0	0	0	0	0	0	0	0	0	0	0
1449	65	M	161	60	23.1473	VASCULAR	EMERGENCY	23	0	0	0	1	0	2	24	320.4	0	164	0	634.21	0	278.26	278.26	263.52	0	181.79	363.58	399.25	9582	0	0	Y	N	Y	7	0	0	0	0	0	0	0	0	0	Y	0	0	0	0
1450	47	M	171	82	28.0428	GENERAL SURGICAL 3	ELECTIVE	25	10	0	0	2	0	4	19	320.4	3204	164	0	634.21	0	278.26	556.52	263.52	0	181.79	727.16	399.25	7585.75	0	0	Y	N	Y	5	0	0	0	0	0	0	0	0	0	0	0	0	0	0
1451	64	F	175	120	39.1837	GENERAL SURGICAL 4	EMERGENCY	6	0	0	0	0	0	0	1	320.4	0	164	0	634.21	0	278.26	0	263.52	0	181.79	0	399.25	399.25	0	0	Y	N	Y	2	0	0	0	0	0	0	0	0	0	0	0	0	0	0
1452	68	F	147	110	50.9047	GENERAL SURGICAL 2	ELECTIVE	4	0	0	0	0	0	0	2	320.4	0	164	0	634.21	0	278.26	0	263.52	0	181.79	0	399.25	798.5	0	0	Y	N	Y	2	0	0	0	0	0	0	0	0	0	Y	0	0	0	0
1453	28	F	165	61.2	22.4793	GYNAECOLOGY	ELECTIVE	3	0	0	0	0	0	0	2	320.4	0	164	0	634.21	0	278.26	0	263.52	0	181.79	0	399.25	798.5	0	0	Y	N	Y	2	0	0	0	0	0	0	0	0	0	0	0	0	0	0
1454	66	F	157	74.8	30.3461	GENERAL SURGICAL 4	ELECTIVE	14	0	0	0	0	0	0	3	320.4	0	164	0	634.21	0	278.26	0	263.52	0	181.79	0	399.25	1197.75	0	0	Y	N	Y	3	0	0	0	0	0	0	0	0	0	Y	0	0	0	0
1455	59	M	165	72	26.4463	EAR, NOSE & THROAT SURGERY	ELECTIVE	22	0	0	0	0	0	0	5	320.4	0	164	0	634.21	0	278.26	0	263.52	0	181.79	0	399.25	1996.25	0	0	Y	N	Y	3	0	0	0	0	0	0	0	0	0	0	0	0	0	0
1456	80	M	175	96	31.3469	ORTHOPAEDICS GEEN	EMERGENCY	9	0	0	0	0	0	0	2	320.4	0	164	0	634.21	0	278.26	0	263.52	0	181.79	0	399.25	798.5	0	0	Y	N	Y	2	0	0	0	0	0	0	0	0	0	0	0	0	0	0
1457	26	F	167	79	28.3266	OBSTETRICS	EMERGENCY	4	0	0	0	0	0	0	2	320.4	0	164	0	634.21	0	278.26	0	263.52	0	181.79	0	399.25	798.5	0	0	Y	N	Y	1	0	0	0	0	0	0	0	0	0	0	0	0	0	0
1458	33	F	163	0	0	GYNAECOLOGY	EMERGENCY	3	0	0	0	0	0	0	1	320.4	0	164	0	634.21	0	278.26	0	263.52	0	181.79	0	399.25	399.25	0	0	Y	N	Y	1	0	0	0	0	0	0	0	0	0	0	0	0	0	0
1459	87	M		69.6	0	GASTROENTEROLOGY	EMERGENCY	7	0	0	0	0	0	0	6	320.4	0	164	0	634.21	0	278.26	0	263.52	0	181.79	0	399.25	2395.5	0	0	Y	N	Y	5	0	0	0	0	0	0	0	0	0	0	0	0	0	0
1460	66	M		90	0	GENERAL SURGICAL 4	EMERGENCY	35	0	0	0	0	0	0	9	320.4	0	164	0	634.21	0	278.26	0	263.52	0	181.79	0	399.25	3593.25	0	0	Y	N	Y	5	0	0	0	0	0	0	0	0	0	0	0	0	0	0
1461	31	F	172	78.8	26.636	OBSTETRICS	ELECTIVE	3	0	0	0	0	0	0	1	320.4	0	164	0	634.21	0	278.26	0	263.52	0	181.79	0	399.25	399.25	0	0	Y	N	Y	1	0	0	0	0	0	0	0	0	0	0	0	0	0	0
1462	74	M	180	90	27.7778	ORTHOPAEDICS GEEN	ELECTIVE	10	0	0	0	0	0	0	4	320.4	0	164	0	634.21	0	278.26	0	263.52	0	181.79	0	399.25	1597	0	0	Y	N	Y	3	0	0	0	0	0	0	0	0	0	0	0	0	0	0
1463	31	F	163	0	0	GYNAECOLOGY	EMERGENCY	3	0	0	0	0	0	0	2	320.4	0	164	0	634.21	0	278.26	0	263.52	0	181.79	0	399.25	798.5	0	0	Y	N	Y	1	0	0	0	0	0	0	0	0	0	0	0	0	0	0
1464	33	M	170	79	27.3356	ACUTE SURGERY UNIT	EMERGENCY	8	0	0	0	0	0	0	2	320.4	0	164	0	634.21	0	278.26	0	263.52	0	181.79	0	399.25	798.5	0	0	Y	N	Y	4	0	0	0	0	0	0	0	0	0	0	0	0	0	0
1465	31	F	163	63	23.7118	OBSTETRICS	EMERGENCY	3	0	0	0	0	0	0	2	320.4	0	164	0	634.21	0	278.26	0	263.52	0	181.79	0	399.25	798.5	0	0	Y	N	Y	1	0	0	0	0	0	0	0	0	0	0	0	0	0	0
1466	74	M		62.4	0	GASTROENTEROLOGY	EMERGENCY	33	0	0	0	0	0	0	5	320.4	0	164	0	634.21	0	278.26	0	263.52	0	181.79	0	399.25	1996.25	0	0	Y	N	Y	5	0	0	0	0	0	0	0	0	0	Y	0	0	0	0
1467	19	F	154	66	27.8293	GENERAL SURGICAL 4	ELECTIVE	6	0	0	0	0	0	0	2	320.4	0	164	0	634.21	0	278.26	0	263.52	0	181.79	0	399.25	798.5	0	0	Y	N	Y	4	0	0	0	0	0	0	0	0	0	0	0	0	0	0
1468	26	F	155	60.3	25.0989	OBSTETRICS	EMERGENCY	5	0	0	0	0	0	0	5	320.4	0	164	0	634.21	0	278.26	0	263.52	0	181.79	0	399.25	1996.25	0	0	Y	N	N	0	0	0	0	0	0	0	0	0	0	0	0	0	0	0
1469	37	F	168	82	29.0533	GYNAEONCOLOGY	EMERGENCY	6	3	0	0	0	0	0	3	320.4	961.2	164	0	634.21	0	278.26	0	263.52	0	181.79	0	399.25	1197.75	0	0	Y	N	Y	1	0	0	0	0	0	0	0	0	0	0	0	0	0	0
1470	45	F	158	74	29.6427	GENERAL SURGICAL 3	ELECTIVE	1	10	0	0	0	0	0	16	320.4	3204	164	0	634.21	0	278.26	0	263.52	0	181.79	0	399.25	6388	0	0	Y	N	Y	1	0	0	0	0	0	0	0	0	0	0	0	0	0	0
1471	52	F		0	0	NEUROSURGICAL	EMERGENCY	2	0	0	0	0	0	1	5	320.4	0	164	0	634.21	0	278.26	0	263.52	0	181.79	181.79	399.25	1996.25	0	0	Y	N	Y	2	0	0	0	0	0	0	0	0	0	0	0	0	0	0
1472	55	F	158	75	30.0433	ORTHOPAEDICS BLACK	EMERGENCY	42	0	0	0	1	0	2	8	320.4	0	164	0	634.21	0	278.26	278.26	263.52	0	181.79	363.58	399.25	3194	0	0	Y	N	Y	7	0	0	0	0	0	0	0	Y	0	0	0	0	0	0
1473	35	F	174	54	17.8359	GYNAECOLOGY	EMERGENCY	1	0	0	0	0	0	0	2	320.4	0	164	0	634.21	0	278.26	0	263.52	0	181.79	0	399.25	798.5	0	0	Y	N	N	0	0	0	0	0	0	0	0	0	0	0	0	0	0	0
1474	72	M	178	56.7	17.8955	EAR, NOSE & THROAT SURGERY	ELECTIVE	18	0	0	0	0	0	0	2	320.4	0	164	0	634.21	0	278.26	0	263.52	0	181.79	0	399.25	798.5	0	0	Y	N	Y	4	0	0	0	0	0	0	0	0	0	Y	0	0	0	0
1475	47	M	178	83	26.1962	THORACIC	EMERGENCY	34	0	0	0	0	0	0	2	320.4	0	164	0	634.21	0	278.26	0	263.52	0	181.79	0	399.25	798.5	0	0	Y	N	Y	6	0	0	0	0	0	Y	0	0	0	0	0	0	0	0
1476	28	F	179	153.4	47.8762	OBSTETRICS	EMERGENCY	6	0	0	0	0	0	0	2	320.4	0	164	0	634.21	0	278.26	0	263.52	0	181.79	0	399.25	798.5	0	0	Y	N	Y	2	0	0	0	0	0	0	0	0	0	0	0	0	0	0
1477	23	F	163	90	33.8741	OBSTETRICS	EMERGENCY	2	0	0	0	0	0	0	1	320.4	0	164	0	634.21	0	278.26	0	263.52	0	181.79	0	399.25	399.25	0	0	Y	N	Y	2	0	0	0	0	0	0	0	0	0	0	0	0	0	0
1478	61	F	157	51.6	20.9339	ORTHOPAEDICS WHITE	EMERGENCY	9	0	0	0	0	0	0	1	320.4	0	164	0	634.21	0	278.26	0	263.52	0	181.79	0	399.25	399.25	0	0	Y	N	Y	1	0	0	0	0	0	0	0	0	0	0	0	0	0	0
1479	79	F	160	80.1	31.2891	UROLOGY	EMERGENCY	3	0	0	0	0	0	0	1	320.4	0	164	0	634.21	0	278.26	0	263.52	0	181.79	0	399.25	399.25	0	0	Y	N	Y	1	0	0	0	0	0	0	0	0	0	0	0	0	0	0
1480	27	F	159	0	0	OBSTETRICS	EMERGENCY	5	0	0	0	0	0	0	3	320.4	0	164	0	634.21	0	278.26	0	263.52	0	181.79	0	399.25	1197.75	0	0	Y	N	Y	1	0	0	0	0	0	0	0	0	0	0	0	0	0	0
1481	36	F	162	49	18.6709	OBSTETRICS	EMERGENCY	23	0	0	1	1	6	2	10	320.4	0	164	0	634.21	634.21	278.26	278.26	263.52	1581.12	181.79	363.58	399.25	3992.5	0	0	Y	N	Y	4	0	0	0	0	0	0	0	0	0	0	0	0	0	0
1482	24	F	170	94	32.526	OBSTETRICS	EMERGENCY	11	0	0	0	0	0	0	2	320.4	0	164	0	634.21	0	278.26	0	263.52	0	181.79	0	399.25	798.5	0	0	Y	N	Y	2	0	0	0	0	0	0	0	0	0	0	0	0	0	0
1483	53	F	157	40	16.2278	GYNAEONCOLOGY	ELECTIVE	25	0	0	0	0	0	0	3	320.4	0	164	0	634.21	0	278.26	0	263.52	0	181.79	0	399.25	1197.75	0	0	Y	N	Y	3	0	0	0	0	0	0	0	0	0	Y	0	0	0	0
1484	64	M	180	88	27.1605	EAR, NOSE & THROAT SURGERY	ELECTIVE	29	0	0	0	0	0	0	2	320.4	0	164	0	634.21	0	278.26	0	263.52	0	181.79	0	399.25	798.5	0	0	Y	N	Y	5	0	0	0	0	0	0	0	0	0	0	0	0	0	0
1485	87	M	170	67	23.1834	GENERAL SURGICAL 3	ELECTIVE	10	0	0	0	0	0	0	1	320.4	0	164	0	634.21	0	278.26	0	263.52	0	181.79	0	399.25	399.25	0	0	Y	N	Y	1	0	0	0	0	0	0	0	0	0	0	0	0	0	0
1486	68	F	162	81	30.8642	EAR, NOSE & THROAT SURGERY	ELECTIVE	2	0	0	0	0	0	0	2	320.4	0	164	0	634.21	0	278.26	0	263.52	0	181.79	0	399.25	798.5	0	0	Y	N	N	0	0	0	0	0	0	0	0	0	0	0	0	0	0	0
1487	36	F	165	85	31.2213	OBSTETRICS	EMERGENCY	4	5	0	0	0	0	0	1	320.4	1602	164	0	634.21	0	278.26	0	263.52	0	181.79	0	399.25	399.25	0	0	Y	N	Y	1	0	0	0	0	0	0	0	0	0	0	0	0	0	0
1488	77	M	170	80	27.6817	GENERAL SURGICAL 2	ELECTIVE	10	0	0	0	0	0	0	1	320.4	0	164	0	634.21	0	278.26	0	263.52	0	181.79	0	399.25	399.25	0	0	Y	N	Y	3	0	0	0	0	0	0	0	0	0	0	0	0	0	0
1489	47	M	185	59	17.2389	GENERAL SURGICAL 3	ELECTIVE	26	0	0	0	0	0	0	4	320.4	0	164	0	634.21	0	278.26	0	263.52	0	181.79	0	399.25	1597	0	0	Y	N	Y	6	0	0	0	0	0	0	0	0	0	0	0	0	0	0
1490	32	F	161	80	30.863	OBSTETRICS	EMERGENCY	4	0	0	0	0	0	0	1	320.4	0	164	0	634.21	0	278.26	0	263.52	0	181.79	0	399.25	399.25	0	0	Y	N	Y	1	0	0	0	0	0	0	0	0	0	0	0	0	0	0
1491	36	F	172	0	0	OBSTETRICS	EMERGENCY	4	0	0	0	0	0	0	2	320.4	0	164	0	634.21	0	278.26	0	263.52	0	181.79	0	399.25	798.5	0	0	Y	N	N	0	0	0	0	0	0	0	0	0	0	0	0	0	0	0
1492	68	M	170	74	25.6055	GENERAL SURGICAL 2	ELECTIVE	7	0	0	0	0	0	0	3	320.4	0	164	0	634.21	0	278.26	0	263.52	0	181.79	0	399.25	1197.75	0	0	Y	N	Y	1	0	0	0	0	0	0	0	0	0	0	0	0	0	0
1493	29	F	159	70	27.6888	OBSTETRICS	EMERGENCY	4	0	0	0	0	0	0	1	320.4	0	164	0	634.21	0	278.26	0	263.52	0	181.79	0	399.25	399.25	0	0	Y	N	N	0	0	0	0	0	0	0	0	0	0	0	0	0	0	0
1494	74	M	175	68	22.2041	PLASTICS AND RECONSTRUCTIVE	EMERGENCY	15	0	0	0	1	0	0	3	320.4	0	164	0	634.21	0	278.26	278.26	263.52	0	181.79	0	399.25	1197.75	0	0	Y	N	Y	2	0	0	0	0	0	0	0	0	0	Y	0	0	0	0
1495	63	F	158	87	34.8502	ORTHOPAEDICS GEEN	ELECTIVE	7	0	0	0	0	0	0	2	320.4	0	164	0	634.21	0	278.26	0	263.52	0	181.79	0	399.25	798.5	0	0	Y	N	Y	4	0	0	0	0	0	0	0	0	0	0	0	0	0	0
1496	30	F	163	97	36.5087	OBSTETRICS	ELECTIVE	20	0	0	0	0	0	0	2	320.4	0	164	0	634.21	0	278.26	0	263.52	0	181.79	0	399.25	798.5	0	0	Y	N	Y	3	0	0	0	0	0	0	0	0	0	0	0	0	0	0
1497	60	M	178	127	40.0833	GENERAL SURGICAL 4	EMERGENCY	16	0	0	0	0	0	0	7	320.4	0	164	0	634.21	0	278.26	0	263.52	0	181.79	0	399.25	2794.75	0	0	Y	N	Y	6	0	0	0	0	0	0	0	0	0	Y	0	0	0	0
1498	59	F	165	62	22.7732	ORTHOPAEDICS BLACK	ELECTIVE	12	0	0	0	0	0	0	1	320.4	0	164	0	634.21	0	278.26	0	263.52	0	181.79	0	399.25	399.25	406	260	Y	Y	Y	5	0	0	0	0	0	0	0	0	0	Y	0	0	0	0
1499	85	M	165	61.2	22.4793	GENERAL SURGICAL 3	ELECTIVE	12	0	0	0	0	0	0	1	320.4	0	164	0	634.21	0	278.26	0	263.52	0	181.79	0	399.25	399.25	0	0	Y	N	Y	5	0	0	0	0	0	0	0	0	0	0	0	0	0	0
1500	34	F	173	0	0	OBSTETRICS	EMERGENCY	4	0	0	0	0	0	0	2	320.4	0	164	0	634.21	0	278.26	0	263.52	0	181.79	0	399.25	798.5	0	0	Y	N	Y	1	0	0	0	0	0	0	0	0	0	0	0	0	0	0
1501	53	F	158	68	27.2392	OPHTHALMOLOGY	EMERGENCY	12	0	0	0	1	0	0	2	320.4	0	164	0	634.21	0	278.26	278.26	263.52	0	181.79	0	399.25	798.5	0	0	Y	N	Y	3	0	0	0	0	0	0	0	0	0	0	0	0	0	0
1502	31	M	173	74	24.7252	GENERAL SURGICAL 3	EMERGENCY	10	0	0	0	4	0	0	3	320.4	0	164	0	634.21	0	278.26	1113.04	263.52	0	181.79	0	399.25	1197.75	0	0	Y	N	Y	3	0	0	0	0	0	0	0	0	0	0	0	0	0	0
1503	22	F	164	101.6	37.7751	OBSTETRICS	ELECTIVE	3	0	0	0	0	0	0	2	320.4	0	164	0	634.21	0	278.26	0	263.52	0	181.79	0	399.25	798.5	0	0	Y	N	N	0	0	0	0	0	0	0	0	0	0	0	0	0	0	0
1504	26	F	157	83	33.6728	OBSTETRICS	EMERGENCY	4	0	0	0	0	0	0	3	320.4	0	164	0	634.21	0	278.26	0	263.52	0	181.79	0	399.25	1197.75	0	0	Y	N	Y	1	0	0	0	0	0	0	0	0	0	0	0	0	0	0
1505	73	F	151	47	20.6131	EAR, NOSE & THROAT SURGERY	ELECTIVE	21	0	0	0	0	0	0	1	320.4	0	164	0	634.21	0	278.26	0	263.52	0	181.79	0	399.25	399.25	0	0	Y	N	Y	7	0	0	0	0	0	0	0	0	0	Y	0	0	0	0
1506	25	F	0	84	0	OBSTETRICS	EMERGENCY	6	0	0	0	0	0	0	4	320.4	0	164	0	634.21	0	278.26	0	263.52	0	181.79	0	399.25	1597	0	0	Y	N	Y	1	0	0	0	0	0	0	0	0	0	0	0	0	0	0
1507	33	M	170	60	20.7612	ORTHOPAEDICS GEEN	ELECTIVE	4	0	0	0	0	0	0	1	320.4	0	164	0	634.21	0	278.26	0	263.52	0	181.79	0	399.25	399.25	0	0	Y	N	Y	1	0	0	0	0	0	0	0	0	0	0	0	0	0	0
1508	32	F	156	63	25.8876	GYNAEONCOLOGY	ELECTIVE	6	0	0	0	0	0	0	2	320.4	0	164	0	634.21	0	278.26	0	263.52	0	181.79	0	399.25	798.5	0	0	Y	N	Y	1	0	0	0	0	0	0	0	0	0	0	0	0	0	0
1509	54	F	163	57	21.4536	GYNAEONCOLOGY	ELECTIVE	7	0	0	0	0	0	0	1	320.4	0	164	0	634.21	0	278.26	0	263.52	0	181.79	0	399.25	399.25	0	0	Y	N	Y	1	0	0	0	0	0	0	0	0	0	Y	0	0	0	0
1510	24	F	155	64	26.6389	OBSTETRICS	EMERGENCY	3	0	0	0	0	0	0	1	320.4	0	164	0	634.21	0	278.26	0	263.52	0	181.79	0	399.25	399.25	0	0	Y	N	N	0	0	0	0	0	0	0	0	0	0	0	0	0	0	0
1511	34	F	172	82	27.7177	OBSTETRICS	EMERGENCY	5	0	0	0	0	0	0	2	320.4	0	164	0	634.21	0	278.26	0	263.52	0	181.79	0	399.25	798.5	0	0	Y	N	Y	3	0	0	0	0	0	0	0	0	0	0	0	0	0	0
1512	43	F	166	90	32.6608	GENERAL SURGICAL 3	ELECTIVE	17	0	0	0	0	0	0	4	320.4	0	164	0	634.21	0	278.26	0	263.52	0	181.79	0	399.25	1597	0	0	Y	N	Y	1	0	0	0	0	0	0	0	0	0	0	0	0	0	0
1513	49	F	165	80	29.3848	GYNAEONCOLOGY	ELECTIVE	2	0	0	0	0	0	0	1	320.4	0	164	0	634.21	0	278.26	0	263.52	0	181.79	0	399.25	399.25	0	0	Y	N	Y	1	0	0	0	0	0	0	0	0	0	0	0	0	0	0
1514	55	F	164	72	26.7698	EAR, NOSE & THROAT SURGERY	ELECTIVE	17	0	0	0	0	0	0	2	320.4	0	164	0	634.21	0	278.26	0	263.52	0	181.79	0	399.25	798.5	0	0	Y	N	Y	6	0	0	0	0	0	0	0	0	0	Y	0	0	0	0
1515	57	F	152	65	28.1337	RADIO-ONCOLOGY	ELECTIVE	2	0	0	0	0	0	0	2	320.4	0	164	0	634.21	0	278.26	0	263.52	0	181.79	0	399.25	798.5	0	0	Y	N	Y	4	0	0	0	0	0	0	0	0	0	0	0	0	0	0
1516	78	M	174	83.9	27.7117	GENERAL SURGICAL 3	EMERGENCY	78	3	0	0	2	0	11	29	320.4	961.2	164	0	634.21	0	278.26	556.52	263.52	0	181.79	1999.69	399.25	11578.2	598	598	Y	Y	Y	3	0	0	0	0	0	0	0	0	0	0	0	0	0	0
1517	37	M	175	65	21.2245	MAXILLO-FACIAL SURGERY	EMERGENCY	26	0	0	0	3	0	0	1	320.4	0	164	0	634.21	0	278.26	834.78	263.52	0	181.79	0	399.25	399.25	0	0	Y	N	Y	1	0	0	0	0	0	0	0	0	0	Y	0	0	0	0
1518	88	F		56.6	0	VASCULAR	EMERGENCY	8	0	0	0	0	0	0	2	320.4	0	164	0	634.21	0	278.26	0	263.52	0	181.79	0	399.25	798.5	0	0	Y	N	Y	3	0	0	0	0	0	0	0	0	0	0	0	0	0	0
1519	37	F	169	84	29.4107	OBSTETRICS	EMERGENCY	9	0	0	0	0	0	0	1	320.4	0	164	0	634.21	0	278.26	0	263.52	0	181.79	0	399.25	399.25	0	0	Y	N	Y	1	0	0	0	0	0	0	0	0	0	0	0	0	0	0
1520	75	F	165	95	34.8944	ORTHOPAEDICS RED	EMERGENCY	19	0	0	0	0	0	0	1	320.4	0	164	0	634.21	0	278.26	0	263.52	0	181.79	0	399.25	399.25	0	0	Y	N	Y	4	0	0	0	0	0	0	0	0	0	Y	0	0	0	0
1521	47	M	185	68.4	19.9854	GENERAL SURGICAL 4	EMERGENCY	36	0	0	0	0	0	0	13	320.4	0	164	0	634.21	0	278.26	0	263.52	0	181.79	0	399.25	5190.25	0	0	Y	N	Y	1	0	0	0	0	0	0	0	0	0	0	0	0	0	0
1522	44	M	168	108	38.2653	VASCULAR	EMERGENCY	62	0	0	0	0	0	4	23	320.4	0	164	0	634.21	0	278.26	0	263.52	0	181.79	727.16	399.25	9182.75	0	0	Y	N	Y	9	0	0	0	0	0	0	0	0	0	0	0	0	0	0
1523	77	M	166	82	29.7576	VASCULAR	ELECTIVE	15	0	0	0	0	0	0	0	320.4	0	164	0	634.21	0	278.26	0	263.52	0	181.79	0	399.25	0	0	578	N	Y	Y	3	0	0	0	0	0	0	0	0	0	Y	0	0	0	0
1524	73	M	175	88	28.7347	GASTROENTEROLOGY	EMERGENCY	7	0	0	0	0	0	0	5	320.4	0	164	0	634.21	0	278.26	0	263.52	0	181.79	0	399.25	1996.25	0	0	Y	N	Y	1	0	0	0	0	0	0	0	0	0	0	0	0	0	0
1525	71	F	170	94	32.526	PLASTICS AND RECONSTRUCTIVE	EMERGENCY	36	0	0	0	0	0	0	2	320.4	0	164	0	634.21	0	278.26	0	263.52	0	181.79	0	399.25	798.5	0	0	Y	N	Y	2	0	0	0	0	0	0	0	0	0	0	0	0	0	0
1526	19	M	180	65	20.0617	ORTHOPAEDICS GEEN	EMERGENCY	7	0	0	0	0	0	0	2	320.4	0	164	0	634.21	0	278.26	0	263.52	0	181.79	0	399.25	798.5	0	0	Y	N	Y	1	0	0	0	0	0	0	0	0	0	0	0	0	0	0
1527	24	F	164	85	31.6032	OBSTETRICS	ELECTIVE	7	0	0	0	0	0	0	0	320.4	0	164	0	634.21	0	278.26	0	263.52	0	181.79	0	399.25	0	0	534	N	Y	N	0	0	0	0	0	0	0	0	0	0	0	0	0	0	0
1528	55	F	160	140	54.6875	VASCULAR	EMERGENCY	18	0	0	0	0	0	0	7	320.4	0	164	0	634.21	0	278.26	0	263.52	0	181.79	0	399.25	2794.75	0	0	Y	N	Y	3	0	0	0	0	0	0	0	0	0	0	0	0	0	0
1529	31	F	0	67	0	OBSTETRICS	EMERGENCY	3	0	0	0	0	0	0	2	320.4	0	164	0	634.21	0	278.26	0	263.52	0	181.79	0	399.25	798.5	0	0	Y	N	Y	1	0	0	0	0	0	0	0	0	0	0	0	0	0	0
1530	65	M	178	108	34.0866	VASCULAR	ELECTIVE	12	0	0	0	0	0	0	0	320.4	0	164	0	634.21	0	278.26	0	263.52	0	181.79	0	399.25	0	1207	800	N	Y	Y	2	0	0	0	0	0	0	0	0	0	Y	0	0	0	0
1531	19	F	169	58	20.3074	GYNAECOLOGY	EMERGENCY	1	0	0	0	0	0	0	1	320.4	0	164	0	634.21	0	278.26	0	263.52	0	181.79	0	399.25	399.25	0	0	Y	N	N	0	0	0	0	0	0	0	0	0	0	0	0	0	0	0
1532	35	F		0	0	OBSTETRICS	EMERGENCY	9	0	0	0	0	0	0	5	320.4	0	164	0	634.21	0	278.26	0	263.52	0	181.79	0	399.25	1996.25	0	0	Y	N	Y	2	0	0	0	0	0	0	0	0	0	0	0	0	0	0
1533	73	M	179	103	32.1463	GASTROENTEROLOGY	EMERGENCY	15	10	0	0	3	0	10	25	320.4	3204	164	0	634.21	0	278.26	834.78	263.52	0	181.79	1817.9	399.25	9981.25	0	0	Y	N	Y	9	0	0	0	0	0	0	0	0	0	0	0	0	0	0
1534	73	M	165	60	22.0386	GENERAL SURGICAL 2	ELECTIVE	3	0	0	0	0	0	0	1	320.4	0	164	0	634.21	0	278.26	0	263.52	0	181.79	0	399.25	399.25	0	0	Y	N	Y	1	0	0	0	0	0	0	0	0	0	0	0	0	0	0
1535	26	F	166.5	60	21.6433	OBSTETRICS	EMERGENCY	5	0	0	0	0	0	0	1	320.4	0	164	0	634.21	0	278.26	0	263.52	0	181.79	0	399.25	399.25	0	0	Y	N	Y	1	0	0	0	0	0	0	0	0	0	0	0	0	0	0
1536	19	M	180	65	20.0617	GENERAL SURGICAL 1	EMERGENCY	311	0	0	1	0	0	4	24	320.4	0	164	0	634.21	634.21	278.26	0	263.52	0	181.79	727.16	399.25	9582	0	0	Y	N	Y	1	0	0	0	0	0	Y	0	0	0	0	0	0	0	0
1537	24	F	165	63	23.1405	GYNAECOLOGY	EMERGENCY	1	0	0	0	0	0	0	1	320.4	0	164	0	634.21	0	278.26	0	263.52	0	181.79	0	399.25	399.25	0	0	Y	N	Y	1	0	0	0	0	0	0	0	0	0	0	0	0	0	0
1538	75	F	161	65	25.0762	VASCULAR	ELECTIVE	1	0	0	0	0	0	0	7	320.4	0	164	0	634.21	0	278.26	0	263.52	0	181.79	0	399.25	2794.75	0	0	Y	N	N	0	0	0	0	0	0	0	0	0	0	0	0	0	0	0
1539	40	F		76	0	GYNAECOLOGY	EMERGENCY	3	0	0	0	0	0	0	6	320.4	0	164	0	634.21	0	278.26	0	263.52	0	181.79	0	399.25	2395.5	0	0	Y	N	Y	1	0	0	0	0	0	0	0	0	0	0	0	0	0	0
1540	68	M	210	74	16.78	VASCULAR	EMERGENCY	9	0	0	0	0	0	0	1	320.4	0	164	0	634.21	0	278.26	0	263.52	0	181.79	0	399.25	399.25	0	0	Y	N	Y	3	0	0	0	0	0	0	0	0	0	0	0	0	0	0
1541	27	F	0	0	0	GYNAECOLOGY	EMERGENCY	10	0	0	1	2	0	0	2	320.4	0	164	0	634.21	634.21	278.26	556.52	263.52	0	181.79	0	399.25	798.5	0	0	Y	N	Y	1	0	0	0	0	0	0	0	0	0	0	0	0	0	0
1542	79	M	175	90	29.3878	EAR, NOSE & THROAT SURGERY	ELECTIVE	6	0	0	0	0	0	0	3	320.4	0	164	0	634.21	0	278.26	0	263.52	0	181.79	0	399.25	1197.75	0	0	Y	N	Y	1	0	0	0	0	0	0	0	0	0	0	0	0	0	0
1543	35	F	165	63	23.1405	GYNAECOLOGY	EMERGENCY	3	0	0	0	0	0	0	3	320.4	0	164	0	634.21	0	278.26	0	263.52	0	181.79	0	399.25	1197.75	77	77	Y	Y	Y	3	0	0	0	0	0	0	0	0	0	0	0	0	0	0
1544	32	M	184	64	18.9036	ORTHOPAEDICS WHITE	EMERGENCY	7	0	0	0	0	0	0	3	320.4	0	164	0	634.21	0	278.26	0	263.52	0	181.79	0	399.25	1197.75	0	0	Y	N	Y	2	0	0	0	0	0	0	0	0	0	0	0	0	0	0
1545	67	F	165	53	19.4674	GYNAEONCOLOGY	ELECTIVE	1	0	0	0	0	0	0	2	320.4	0	164	0	634.21	0	278.26	0	263.52	0	181.79	0	399.25	798.5	0	0	Y	N	N	0	0	0	0	0	0	0	0	0	0	0	0	0	0	0
1546	48	M	190	100	27.7008	NEUROSURGICAL	EMERGENCY	17	0	0	0	0	0	0	1	320.4	0	164	0	634.21	0	278.26	0	263.52	0	181.79	0	399.25	399.25	0	0	Y	N	Y	7	0	0	0	0	0	0	0	0	0	0	0	0	0	0
1547	24	M	183	75	22.3954	EAR, NOSE & THROAT SURGERY	EMERGENCY	2	0	0	0	0	0	0	2	320.4	0	164	0	634.21	0	278.26	0	263.52	0	181.79	0	399.25	798.5	0	0	Y	N	Y	2	0	0	0	0	0	0	0	0	0	0	0	0	0	0
1548	20	M	186	75	21.6788	ORTHOPAEDICS BLUE	EMERGENCY	19	5	0	2	2	0	5	20	320.4	1602	164	0	634.21	1268.42	278.26	556.52	263.52	0	181.79	908.95	399.25	7985	0	0	Y	N	Y	3	0	0	0	0	0	0	0	0	0	0	0	0	0	0
1549	25	F	170	95.7	33.1142	OBSTETRICS	EMERGENCY	3	0	0	0	0	0	0	1	320.4	0	164	0	634.21	0	278.26	0	263.52	0	181.79	0	399.25	399.25	0	0	Y	N	Y	1	0	0	0	0	0	0	0	0	0	0	0	0	0	0
1550	36	F	173	89	29.737	OBSTETRICS	EMERGENCY	5	0	0	0	0	0	0	3	320.4	0	164	0	634.21	0	278.26	0	263.52	0	181.79	0	399.25	1197.75	0	0	Y	N	Y	1	0	0	0	0	0	0	0	0	0	0	0	0	0	0
1551	26	F		0	0	GYNAECOLOGY	EMERGENCY	1	0	0	0	0	0	0	1	320.4	0	164	0	634.21	0	278.26	0	263.52	0	181.79	0	399.25	399.25	0	0	Y	N	N	0	0	0	0	0	0	0	0	0	0	0	0	0	0	0
1552	40	F	163	103	38.767	GYNAECOLOGY	ELECTIVE	2	0	0	0	0	0	0	2	320.4	0	164	0	634.21	0	278.26	0	263.52	0	181.79	0	399.25	798.5	0	0	Y	N	Y	1	0	0	0	0	0	0	0	0	0	0	0	0	0	0
1553	30	F	160	81	31.6406	OBSTETRICS	ELECTIVE	3	0	0	0	0	0	0	0	320.4	0	164	0	634.21	0	278.26	0	263.52	0	181.79	0	399.25	0	245	245	N	Y	Y	1	0	0	0	0	0	0	0	0	0	0	0	0	0	0
1554	38	F		0	0	GYNAECOLOGY	EMERGENCY	3	0	0	0	0	0	0	1	320.4	0	164	0	634.21	0	278.26	0	263.52	0	181.79	0	399.25	399.25	0	0	Y	N	Y	3	0	0	0	0	0	0	0	0	0	0	0	0	0	0
1555	72	M	175	60	19.5918	ORTHOPAEDICS GEEN	EMERGENCY	21	0	0	0	0	0	0	6	320.4	0	164	0	634.21	0	278.26	0	263.52	0	181.79	0	399.25	2395.5	0	0	Y	N	Y	2	0	0	0	0	0	0	0	0	0	0	0	0	0	0
1556	48	F	168	60.1	21.2939	ACUTE SURGERY UNIT	EMERGENCY	11	0	0	0	4	0	0	5	320.4	0	164	0	634.21	0	278.26	1113.04	263.52	0	181.79	0	399.25	1996.25	0	0	Y	N	Y	6	0	0	0	0	0	0	0	0	0	0	0	0	0	0
1557	46	M	183	74	22.0968	GENERAL SURGICAL 3	ELECTIVE	32	0	0	0	0	0	0	3	320.4	0	164	0	634.21	0	278.26	0	263.52	0	181.79	0	399.25	1197.75	0	0	Y	N	N	0	0	0	0	0	0	0	0	0	0	0	0	0	0	0
1558	56	M		90	0	ORTHOPAEDICS BLACK	EMERGENCY	9	0	0	0	0	0	0	0	320.4	0	164	0	634.21	0	278.26	0	263.52	0	181.79	0	399.25	0	430	430	N	Y	Y	2	0	0	0	0	0	0	0	0	0	0	0	0	0	0
1559	48	M	180	100	30.8642	ACUTE SURGERY UNIT	EMERGENCY	12	0	0	0	1	0	5	11	320.4	0	164	0	634.21	0	278.26	278.26	263.52	0	181.79	908.95	399.25	4391.75	0	0	Y	N	Y	5	0	0	0	0	0	0	0	0	0	Y	0	0	0	0
1560	48	F	170	140	48.4429	VASCULAR	EMERGENCY	53	0	0	0	0	0	0	2	320.4	0	164	0	634.21	0	278.26	0	263.52	0	181.79	0	399.25	798.5	0	0	Y	N	N	0	0	0	0	0	0	0	0	0	0	0	0	0	0	0
1561	36	F	171	72	24.623	GYNAECOLOGY	ELECTIVE	5	0	0	0	0	0	0	3	320.4	0	164	0	634.21	0	278.26	0	263.52	0	181.79	0	399.25	1197.75	0	0	Y	N	Y	1	0	0	0	0	0	0	0	0	0	0	0	0	0	0
1562	51	F	154	116	48.9121	GENERAL SURGICAL 1	ELECTIVE	5	0	0	0	0	0	0	2	320.4	0	164	0	634.21	0	278.26	0	263.52	0	181.79	0	399.25	798.5	0	0	Y	N	Y	3	0	0	0	0	0	0	0	0	0	0	0	0	0	0
1563	43	M	150	89	39.5556	ORTHOPAEDICS BLUE	ELECTIVE	6	0	0	0	0	0	0	2	320.4	0	164	0	634.21	0	278.26	0	263.52	0	181.79	0	399.25	798.5	0	0	Y	N	Y	1	0	0	0	0	0	0	0	0	0	0	0	0	0	0
1564	52	M	186	100	28.9051	ORTHOPAEDICS GEEN	EMERGENCY	18	0	0	0	0	0	0	10	320.4	0	164	0	634.21	0	278.26	0	263.52	0	181.79	0	399.25	3992.5	0	0	Y	N	Y	4	0	0	0	0	0	0	0	0	0	Y	0	0	0	0
1565	56	F	149	63	28.3771	GYNAEONCOLOGY	ELECTIVE	4	0	0	0	0	0	0	1	320.4	0	164	0	634.21	0	278.26	0	263.52	0	181.79	0	399.25	399.25	0	0	Y	N	Y	1	0	0	0	0	0	0	0	0	0	0	0	0	0	0
1566	39	M	172	72.6	24.5403	GASTROENTEROLOGY	EMERGENCY	71	0	0	3	3	0	0	24	320.4	0	164	0	634.21	1902.63	278.26	834.78	263.52	0	181.79	0	399.25	9582	0	0	Y	N	Y	7	0	0	0	0	0	0	0	0	0	0	0	0	0	0
1567	35	F	164	79	29.3724	GYNAECOLOGY	EMERGENCY	4	0	0	0	0	0	0	1	320.4	0	164	0	634.21	0	278.26	0	263.52	0	181.79	0	399.25	399.25	0	0	Y	N	Y	3	0	0	0	0	0	0	0	0	0	0	0	0	0	0
1568	62	M	185	92.2	26.9394	VASCULAR	EMERGENCY	15	0	0	0	0	0	0	0	320.4	0	164	0	634.21	0	278.26	0	263.52	0	181.79	0	399.25	0	467	467	N	Y	N	0	0	0	0	0	0	0	0	0	0	0	0	0	0	0
1569	41	F	155	55	22.8928	EAR, NOSE & THROAT SURGERY	EMERGENCY	28	0	0	2	14	0	0	6	320.4	0	164	0	634.21	1268.42	278.26	3895.64	263.52	0	181.79	0	399.25	2395.5	0	0	Y	N	Y	8	0	0	0	0	0	0	0	0	0	Y	0	0	0	0
1570	34	F	0	100	0	ORTHOPAEDICS RAINBOW	EMERGENCY	29	0	0	0	0	0	0	10	320.4	0	164	0	634.21	0	278.26	0	263.52	0	181.79	0	399.25	3992.5	0	0	Y	N	Y	5	0	0	0	0	0	0	0	0	0	Y	0	0	0	0
1571	70	F	164	66	24.539	GYNAEONCOLOGY	ELECTIVE	10	0	0	0	0	0	0	3	320.4	0	164	0	634.21	0	278.26	0	263.52	0	181.79	0	399.25	1197.75	0	0	Y	N	Y	1	0	0	0	0	0	0	0	0	0	0	0	0	0	0
1572	57	F		53	0	GENERAL SURGICAL 2	ELECTIVE	7	0	0	0	1	0	0	1	320.4	0	164	0	634.21	0	278.26	278.26	263.52	0	181.79	0	399.25	399.25	0	0	Y	N	Y	5	0	0	0	0	0	0	0	0	0	0	0	0	0	0
1573	17	M	178	85	26.8274	ORTHOPAEDICS WHITE	EMERGENCY	16	0	0	0	0	0	0	1	320.4	0	164	0	634.21	0	278.26	0	263.52	0	181.79	0	399.25	399.25	0	0	Y	N	Y	2	0	0	0	0	0	0	0	0	0	0	0	0	0	0
1574	75	F	159	67	26.5021	GENERAL SURGICAL 1	ELECTIVE	4	0	0	0	0	0	0	2	320.4	0	164	0	634.21	0	278.26	0	263.52	0	181.79	0	399.25	798.5	0	0	Y	N	N	0	0	0	0	0	0	0	0	0	0	0	0	0	0	0
1575	32	F	166	106	38.4671	ORTHOPAEDICS BLACK	EMERGENCY	7	0	0	0	0	0	0	1	320.4	0	164	0	634.21	0	278.26	0	263.52	0	181.79	0	399.25	399.25	0	0	Y	N	Y	3	0	0	0	0	0	0	0	0	0	0	0	0	0	0
1576	23	F	173	59	19.7133	GYNAECOLOGY	EMERGENCY	1	0	0	0	0	0	0	1	320.4	0	164	0	634.21	0	278.26	0	263.52	0	181.79	0	399.25	399.25	0	0	Y	N	Y	1	0	0	0	0	0	0	0	0	0	0	0	0	0	0
1577	53	M	177	83.7	26.7165	PLASTICS AND RECONSTRUCTIVE	ELECTIVE	42	0	0	0	0	0	0	4	320.4	0	164	0	634.21	0	278.26	0	263.52	0	181.79	0	399.25	1597	0	0	Y	N	Y	1	0	0	0	0	0	0	0	0	0	Y	0	0	0	0
1578	94	M		59	0	ORTHOPAEDICS RAINBOW	EMERGENCY	16	0	0	0	0	0	0	2	320.4	0	164	0	634.21	0	278.26	0	263.52	0	181.79	0	399.25	798.5	1156	0	Y	N	Y	3	0	0	0	0	0	0	0	0	0	0	0	0	0	0
1579	51	M	162	100	38.1039	ORTHOPAEDICS BLUE	EMERGENCY	30	0	0	0	0	0	0	7	320.4	0	164	0	634.21	0	278.26	0	263.52	0	181.79	0	399.25	2794.75	0	0	Y	N	Y	5	0	0	0	0	0	0	0	0	0	0	0	0	0	0
1580	30	F	0	64	0	OBSTETRICS	EMERGENCY	4	0	0	0	0	0	0	4	320.4	0	164	0	634.21	0	278.26	0	263.52	0	181.79	0	399.25	1597	0	0	Y	N	Y	1	0	0	0	0	0	0	0	0	0	0	0	0	0	0
1581	62	M	175	83	27.102	ORTHOPAEDICS GEEN	ELECTIVE	13	0	0	0	0	0	0	0	320.4	0	164	0	634.21	0	278.26	0	263.52	0	181.79	0	399.25	0	480	480	N	Y	Y	2	0	0	0	0	0	0	0	0	0	0	0	0	0	0
1582	68	F	148	78	35.6099	ORTHOPAEDICS GEEN	EMERGENCY	20	0	0	0	0	0	0	7	320.4	0	164	0	634.21	0	278.26	0	263.52	0	181.79	0	399.25	2794.75	0	0	Y	N	Y	5	0	0	0	0	0	0	0	0	0	0	0	0	0	0
1583	68	F	152	75	32.4619	ORTHOPAEDICS GEEN	ELECTIVE	9	0	0	0	0	0	0	7	320.4	0	164	0	634.21	0	278.26	0	263.52	0	181.79	0	399.25	2794.75	0	0	Y	N	Y	1	0	0	0	0	0	0	0	0	0	0	0	0	0	0
1584	58	F	158	60	24.0346	VASCULAR	EMERGENCY	55	0	0	0	0	0	0	11	320.4	0	164	0	634.21	0	278.26	0	263.52	0	181.79	0	399.25	4391.75	390	390	Y	Y	N	0	0	0	0	0	0	0	0	0	0	0	0	0	0	0
1585	58	F	158	54	21.6311	VASCULAR	EMERGENCY	50	0	0	0	0	0	0	11	320.4	0	164	0	634.21	0	278.26	0	263.52	0	181.79	0	399.25	4391.75	0	0	Y	N	Y	3	0	0	0	0	0	0	0	0	0	0	0	0	0	0
1586	23	F	167	68	24.3824	ORTHOPAEDICS RED	EMERGENCY	103	7	0	0	0	0	0	5	320.4	2242.8	164	0	634.21	0	278.26	0	263.52	0	181.79	0	399.25	1996.25	0	0	Y	N	N	0	0	0	0	0	0	0	0	0	0	0	0	0	0	0
1587	31	F	160	72	28.125	GYNAECOLOGY	EMERGENCY	4	0	0	0	0	0	0	2	320.4	0	164	0	634.21	0	278.26	0	263.52	0	181.79	0	399.25	798.5	0	0	Y	N	Y	1	0	0	0	0	0	0	0	0	0	0	0	0	0	0
1588	61	F	165	78	28.6501	GYNAEONCOLOGY	ELECTIVE	7	0	0	0	0	0	0	1	320.4	0	164	0	634.21	0	278.26	0	263.52	0	181.79	0	399.25	399.25	0	0	Y	N	Y	4	0	0	0	0	0	0	0	0	0	0	0	0	0	0
1589	35	F	150	64	28.4444	OBSTETRICS	ELECTIVE	3	0	0	0	0	0	0	0	320.4	0	164	0	634.21	0	278.26	0	263.52	0	181.79	0	399.25	0	246	246	N	Y	Y	1	0	0	0	0	0	0	0	0	0	0	0	0	0	0
1590	78	M	182	85.2	25.7215	ORTHOPAEDICS RAINBOW	EMERGENCY	14	0	0	0	0	0	0	8	320.4	0	164	0	634.21	0	278.26	0	263.52	0	181.79	0	399.25	3194	0	0	Y	N	Y	3	0	0	0	0	0	0	0	0	0	0	0	0	0	0
1591	56	M	175	78	25.4694	VASCULAR	EMERGENCY	14	0	0	0	0	0	0	2	320.4	0	164	0	634.21	0	278.26	0	263.52	0	181.79	0	399.25	798.5	0	0	Y	N	Y	4	0	0	0	0	0	0	0	0	0	0	0	0	0	0
1592	55	M	188	95.3	26.9636	EAR, NOSE & THROAT SURGERY	EMERGENCY	50	0	0	2	19	0	0	27	320.4	0	164	0	634.21	1268.42	278.26	5286.94	263.52	0	181.79	0	399.25	10779.8	0	0	Y	N	Y	2	0	0	0	0	0	0	0	0	0	0	0	0	0	0
1593	38	F	165	112	41.1387	GENERAL SURGICAL 2	EMERGENCY	17	0	0	0	0	0	0	6	320.4	0	164	0	634.21	0	278.26	0	263.52	0	181.79	0	399.25	2395.5	0	0	Y	N	Y	6	0	0	0	0	0	0	0	0	0	Y	0	0	0	0
1594	56	M	180	90	27.7778	ORTHOPAEDICS BLACK	EMERGENCY	12	0	0	0	1	0	0	6	320.4	0	164	0	634.21	0	278.26	278.26	263.52	0	181.79	0	399.25	2395.5	0	0	Y	N	Y	2	0	0	0	0	0	0	0	0	0	0	0	0	0	0
1595	37	F	164	64	23.7954	GYNAECOLOGY	ELECTIVE	4	0	0	0	0	0	0	2	320.4	0	164	0	634.21	0	278.26	0	263.52	0	181.79	0	399.25	798.5	0	0	Y	N	Y	2	0	0	0	0	0	0	0	0	0	0	0	0	0	0
1596	19	M	173	48	16.038	UROLOGY	EMERGENCY	32	0	0	0	0	0	0	4	320.4	0	164	0	634.21	0	278.26	0	263.52	0	181.79	0	399.25	1597	0	0	Y	N	N	0	0	0	0	0	0	0	0	0	0	0	0	0	0	0
1597	55	M		77	0	VASCULAR	ELECTIVE	8	0	0	0	0	0	0	0	320.4	0	164	0	634.21	0	278.26	0	263.52	0	181.79	0	399.25	0	449	449	N	Y	Y	1	0	0	0	0	0	0	0	0	0	0	0	0	0	0
1598	58	F	165	80	29.3848	ORTHOPAEDICS BLACK	ELECTIVE	5	0	0	0	0	0	0	0	320.4	0	164	0	634.21	0	278.26	0	263.52	0	181.79	0	399.25	0	399	399	N	Y	Y	2	0	0	0	0	0	0	0	0	0	0	0	0	0	0
1599	78	F	153	55	23.4952	GENERAL SURGICAL 3	ELECTIVE	7	0	0	0	0	0	0	1	320.4	0	164	0	634.21	0	278.26	0	263.52	0	181.79	0	399.25	399.25	0	0	Y	N	Y	3	0	0	0	0	0	0	0	0	0	0	0	0	0	0
1600	65	F	165	68	24.977	ORTHOPAEDICS GEEN	ELECTIVE	10	0	0	0	0	0	0	6	320.4	0	164	0	634.21	0	278.26	0	263.52	0	181.79	0	399.25	2395.5	0	0	Y	N	Y	5	0	0	0	0	0	0	0	0	0	0	0	0	0	0
1601	65	F	159	59	23.3377	GYNAEONCOLOGY	ELECTIVE	6	0	0	0	0	0	0	2	320.4	0	164	0	634.21	0	278.26	0	263.52	0	181.79	0	399.25	798.5	0	0	Y	N	Y	3	0	0	0	0	0	0	0	0	0	0	0	0	0	0
1602	32	F	0	87.1	0	OBSTETRICS	EMERGENCY	3	0	0	0	0	0	0	2	320.4	0	164	0	634.21	0	278.26	0	263.52	0	181.79	0	399.25	798.5	0	0	Y	N	Y	1	0	0	0	0	0	0	0	0	0	0	0	0	0	0
1603	64	M	172	109	36.8442	GENERAL SURGICAL 4	ELECTIVE	13	0	0	0	0	0	0	3	320.4	0	164	0	634.21	0	278.26	0	263.52	0	181.79	0	399.25	1197.75	0	0	Y	N	Y	6	0	0	0	0	0	0	0	0	0	Y	0	0	0	0
1604	28	F	165	77.8	28.5767	OBSTETRICS	EMERGENCY	4	0	0	0	0	0	0	2	320.4	0	164	0	634.21	0	278.26	0	263.52	0	181.79	0	399.25	798.5	0	0	Y	N	Y	1	0	0	0	0	0	0	0	0	0	0	0	0	0	0
1605	48	F	168	119	42.1627	GYNAEONCOLOGY	ELECTIVE	10	0	0	0	0	0	0	3	320.4	0	164	0	634.21	0	278.26	0	263.52	0	181.79	0	399.25	1197.75	0	0	Y	N	Y	2	0	0	0	0	0	0	0	0	0	0	0	0	0	0
1606	87	F		70	0	VASCULAR	EMERGENCY	8	0	0	0	0	0	0	4	320.4	0	164	0	634.21	0	278.26	0	263.52	0	181.79	0	399.25	1597	0	0	Y	N	Y	4	0	0	0	0	0	0	0	0	0	0	0	0	0	0
1607	59	M		70	0	EAR, NOSE & THROAT SURGERY	EMERGENCY	2	0	0	0	0	0	0	4	320.4	0	164	0	634.21	0	278.26	0	263.52	0	181.79	0	399.25	1597	0	0	Y	N	Y	1	0	0	0	0	0	0	0	0	0	0	0	0	0	0
1608	76	M		0	0	VASCULAR	EMERGENCY	7	0	0	0	0	0	0	0	320.4	0	164	0	634.21	0	278.26	0	263.52	0	181.79	0	399.25	0	506	506	N	Y	N	0	0	0	0	0	0	0	0	0	0	0	0	0	0	0
1609	18	F	170	92	31.8339	ORTHOPAEDICS RED	EMERGENCY	10	0	0	0	0	0	0	2	320.4	0	164	0	634.21	0	278.26	0	263.52	0	181.79	0	399.25	798.5	0	0	Y	N	Y	1	0	0	0	0	0	0	0	0	0	0	0	0	0	0
1610	60	F	152	47	20.3428	THORACIC	ELECTIVE	26	0	0	0	0	0	0	2	320.4	0	164	0	634.21	0	278.26	0	263.52	0	181.79	0	399.25	798.5	0	0	Y	N	Y	7	0	0	0	0	0	0	Y	0	0	0	0	0	0	0
1611	30	F	178	115.9	36.58	OBSTETRICS	EMERGENCY	5	0	0	0	0	0	0	2	320.4	0	164	0	634.21	0	278.26	0	263.52	0	181.79	0	399.25	798.5	0	0	Y	N	Y	2	0	0	0	0	0	0	0	0	0	0	0	0	0	0
1612	23	M	178	68	21.4619	ORTHOPAEDICS BLUE	EMERGENCY	13	0	0	0	0	0	0	4	320.4	0	164	0	634.21	0	278.26	0	263.52	0	181.79	0	399.25	1597	0	0	Y	N	Y	1	0	0	0	0	0	0	0	0	0	0	0	0	0	0
1613	16	F	150	45	20	GASTROENTEROLOGY	EMERGENCY	4	0	0	0	0	0	0	2	320.4	0	164	0	634.21	0	278.26	0	263.52	0	181.79	0	399.25	798.5	0	0	Y	N	N	0	0	0	0	0	0	0	0	0	0	0	0	0	0	0
1614	63	M	185	90	26.2966	ORTHOPAEDICS RAINBOW	EMERGENCY	31	0	0	0	1	0	0	1	320.4	0	164	0	634.21	0	278.26	278.26	263.52	0	181.79	0	399.25	399.25	0	0	Y	N	Y	4	0	0	0	0	0	0	0	0	0	Y	0	0	0	0
1615	41	F	170	0	0	OBSTETRICS	EMERGENCY	16	3	0	0	0	0	0	1	320.4	961.2	164	0	634.21	0	278.26	0	263.52	0	181.79	0	399.25	399.25	0	0	Y	N	Y	1	0	0	0	0	0	0	0	0	0	0	0	0	0	0
1616	47	M	193	87	23.3563	ORTHOPAEDICS GEEN	EMERGENCY	13	7	1	0	0	0	0	7	320.4	2242.8	164	164	634.21	0	278.26	0	263.52	0	181.79	0	399.25	2794.75	0	0	Y	N	Y	1	0	0	0	0	0	0	0	0	0	0	0	0	0	0
1617	52	F	168	90	31.8878	GYNAEONCOLOGY	ELECTIVE	7	0	0	0	0	0	0	1	320.4	0	164	0	634.21	0	278.26	0	263.52	0	181.79	0	399.25	399.25	0	0	Y	N	Y	2	0	0	0	0	0	0	0	0	0	0	0	0	0	0
1618	28	M	177	76	24.2587	ORTHOPAEDICS GEEN	EMERGENCY	37	10	0	1	2	0	2	13	320.4	3204	164	0	634.21	634.21	278.26	556.52	263.52	0	181.79	363.58	399.25	5190.25	154	150	Y	Y	Y	5	0	0	0	0	0	0	0	0	0	Y	0	0	0	0
1619	68	M	177	89	28.4082	VASCULAR	ELECTIVE	7	0	0	0	0	0	0	0	320.4	0	164	0	634.21	0	278.26	0	263.52	0	181.79	0	399.25	0	253	250	N	Y	Y	1	0	0	0	0	0	0	0	0	0	0	0	0	0	0
1620	19	M	185	70	20.4529	ORTHOPAEDICS GEEN	EMERGENCY	18	0	0	0	0	0	0	1	320.4	0	164	0	634.21	0	278.26	0	263.52	0	181.79	0	399.25	399.25	0	0	Y	N	Y	2	0	0	0	0	0	0	0	0	0	0	0	0	0	0
1621	60	F	175	87	28.4082	VASCULAR	EMERGENCY	12	0	0	0	0	0	0	4	320.4	0	164	0	634.21	0	278.26	0	263.52	0	181.79	0	399.25	1597	0	0	Y	N	Y	3	0	0	0	0	0	0	0	0	0	0	0	0	0	0
1622	69	F	166	70.5	25.5843	UROLOGY	EMERGENCY	8	0	0	0	0	0	0	2	320.4	0	164	0	634.21	0	278.26	0	263.52	0	181.79	0	399.25	798.5	0	0	Y	N	Y	2	0	0	0	0	0	0	0	0	0	0	0	0	0	0
1623	33	F	166.5	95	34.2685	GYNAECOLOGY	EMERGENCY	4	0	0	0	0	0	0	2	320.4	0	164	0	634.21	0	278.26	0	263.52	0	181.79	0	399.25	798.5	0	0	Y	N	Y	1	0	0	0	0	0	0	0	0	0	0	0	0	0	0
1624	62	M	170	43.3	14.9827	MAXILLO-FACIAL SURGERY	ELECTIVE	23	0	0	0	0	0	0	3	320.4	0	164	0	634.21	0	278.26	0	263.52	0	181.79	0	399.25	1197.75	0	0	Y	N	Y	2	0	0	0	0	0	0	0	0	Y	0	0	0	0	0
1625	70	M	175	60	19.5918	GENERAL SURGICAL 2	EMERGENCY	28	0	0	0	0	0	0	9	320.4	0	164	0	634.21	0	278.26	0	263.52	0	181.79	0	399.25	3593.25	0	0	Y	N	Y	3	0	0	0	0	0	0	0	0	0	Y	0	0	0	0
1626	29	M	174	95	31.378	BURNS UNIT	EMERGENCY	68	14	0	3	5	0	16	55	320.4	4485.6	164	0	634.21	1902.63	278.26	1391.3	263.52	0	181.79	2908.64	399.25	21958.8	0	0	Y	N	Y	7	0	0	0	0	0	0	0	0	0	0	0	0	0	0
1627	48	M		110.95	0	ACUTE SURGERY UNIT	EMERGENCY	4	0	0	0	0	0	0	2	320.4	0	164	0	634.21	0	278.26	0	263.52	0	181.79	0	399.25	798.5	0	0	Y	N	Y	3	0	0	0	0	0	0	0	0	0	0	0	0	0	0
1628	54	F	161	89.2	34.4123	ANAESTHESIOLOGY	EMERGENCY	32	0	0	19	8	0	0	12	320.4	0	164	0	634.21	12050	278.26	2226.08	263.52	0	181.79	0	399.25	4791	0	0	Y	N	Y	8	0	0	0	0	0	0	0	0	0	0	0	0	0	Y
1629	56	M	173	185	61.813	BURNS UNIT	EMERGENCY	13	0	0	0	0	0	0	11	320.4	0	164	0	634.21	0	278.26	0	263.52	0	181.79	0	399.25	4391.75	0	0	Y	N	Y	7	0	0	0	0	0	0	0	0	0	Y	0	0	0	0
1630	37	F	177	72	22.9819	GYNAECOLOGY	EMERGENCY	4	0	0	0	0	0	0	4	320.4	0	164	0	634.21	0	278.26	0	263.52	0	181.79	0	399.25	1597	0	0	Y	N	N	0	0	0	0	0	0	0	0	0	0	0	0	0	0	0
1631	62	F	166	62	22.4996	GENERAL SURGICAL 2	EMERGENCY	41	0	0	0	0	0	0	7	320.4	0	164	0	634.21	0	278.26	0	263.52	0	181.79	0	399.25	2794.75	0	0	Y	N	Y	3	0	0	0	0	0	0	0	0	0	0	0	0	0	0
1632	62	F	166	65.85	23.8968	GASTROENTEROLOGY	EMERGENCY	4	0	0	0	0	0	0	7	320.4	0	164	0	634.21	0	278.26	0	263.52	0	181.79	0	399.25	2794.75	0	0	Y	N	Y	1	0	0	0	0	0	0	0	0	0	0	0	0	0	0
1633	52	M	177	97	30.9617	MAXILLO-FACIAL SURGERY	ELECTIVE	11	0	0	0	0	0	0	2	320.4	0	164	0	634.21	0	278.26	0	263.52	0	181.79	0	399.25	798.5	0	0	Y	N	Y	2	0	0	0	0	0	0	0	0	0	Y	0	0	0	0
1634	33	M	184	139	41.0562	GENERAL SURGICAL 3	ELECTIVE	40	5	0	0	0	0	0	12	320.4	1602	164	0	634.21	0	278.26	0	263.52	0	181.79	0	399.25	4791	0	0	Y	N	Y	7	0	0	0	0	0	0	0	0	0	0	0	0	0	0
1635	64	M		65.5	0	GENERAL SURGICAL 3	ELECTIVE	15	0	0	0	0	0	0	4	320.4	0	164	0	634.21	0	278.26	0	263.52	0	181.79	0	399.25	1597	0	0	Y	N	Y	4	0	0	0	0	0	0	0	0	Y	0	0	0	0	0
1636	65	F	171	110	37.6184	ORTHOPAEDICS WHITE	EMERGENCY	13	0	0	0	0	0	0	8	320.4	0	164	0	634.21	0	278.26	0	263.52	0	181.79	0	399.25	3194	0	0	Y	N	Y	5	0	0	0	0	0	0	0	0	0	0	0	0	0	0
1637	28	F	174	72	23.7812	GYNAEONCOLOGY	ELECTIVE	4	0	0	0	0	0	0	2	320.4	0	164	0	634.21	0	278.26	0	263.52	0	181.79	0	399.25	798.5	0	0	Y	N	N	0	0	0	0	0	0	0	0	0	0	0	0	0	0	0
1638	28	F	162	50	19.052	GENERAL SURGICAL 4	EMERGENCY	12	0	0	0	0	0	0	1	320.4	0	164	0	634.21	0	278.26	0	263.52	0	181.79	0	399.25	399.25	1074	353	Y	Y	Y	4	0	0	0	0	0	0	0	0	0	0	Y	0	0	0
1639	50	M	190	81.9	22.687	ORTHOPAEDICS GEEN	EMERGENCY	28	0	0	0	0	0	0	2	320.4	0	164	0	634.21	0	278.26	0	263.52	0	181.79	0	399.25	798.5	0	0	Y	N	Y	1	0	0	0	0	0	0	0	0	0	0	0	0	0	0
1640	80	M	165	76	27.9155	GENERAL SURGICAL 4	EMERGENCY	13	0	0	0	0	0	0	3	320.4	0	164	0	634.21	0	278.26	0	263.52	0	181.79	0	399.25	1197.75	0	0	Y	N	Y	4	0	0	0	0	0	0	0	0	0	Y	0	0	0	0
1641	33	F	163	65.6	24.6904	OBSTETRICS	EMERGENCY	3	0	0	0	0	0	0	1	320.4	0	164	0	634.21	0	278.26	0	263.52	0	181.79	0	399.25	399.25	0	0	Y	N	Y	1	0	0	0	0	0	0	0	0	0	0	0	0	0	0
1642	60	M	187.96	98	27.7393	NEUROSURGICAL	EMERGENCY	29	0	0	0	0	0	0	3	320.4	0	164	0	634.21	0	278.26	0	263.52	0	181.79	0	399.25	1197.75	0	0	Y	N	Y	5	0	0	0	0	0	0	0	0	0	Y	0	0	0	0
1643	39	F		65	0	GYNAECOLOGY	EMERGENCY	3	0	0	0	0	0	0	2	320.4	0	164	0	634.21	0	278.26	0	263.52	0	181.79	0	399.25	798.5	0	0	Y	N	Y	3	0	0	0	0	0	0	0	0	0	0	0	0	0	0
1644	77	M	180	95	29.321	VASCULAR	EMERGENCY	37	0	0	0	2	0	0	9	320.4	0	164	0	634.21	0	278.26	556.52	263.52	0	181.79	0	399.25	3593.25	0	0	Y	N	Y	7	0	0	0	0	Y	0	0	0	0	0	0	0	0	0
1645	32	F	156	54	22.1893	GYNAECOLOGY	ELECTIVE	3	0	0	0	0	0	0	2	320.4	0	164	0	634.21	0	278.26	0	263.52	0	181.79	0	399.25	798.5	0	0	Y	N	Y	1	0	0	0	0	0	0	0	0	0	0	0	0	0	0
1646	80	F	158	57	22.8329	ORTHOPAEDICS BLACK	EMERGENCY	20	0	0	0	0	0	0	1	320.4	0	164	0	634.21	0	278.26	0	263.52	0	181.79	0	399.25	399.25	0	0	Y	N	Y	7	0	0	0	0	0	0	0	0	0	Y	0	0	0	0
1647	58	M	180	119	36.7284	ACUTE SURGERY UNIT	EMERGENCY	22	0	0	0	0	0	0	2	320.4	0	164	0	634.21	0	278.26	0	263.52	0	181.79	0	399.25	798.5	0	0	Y	N	Y	5	0	0	0	0	0	Y	0	0	0	0	0	0	0	0
1648	69	F	162	80	30.4832	GENERAL SURGICAL 4	ELECTIVE	8	0	0	0	0	0	0	2	320.4	0	164	0	634.21	0	278.26	0	263.52	0	181.79	0	399.25	798.5	0	0	Y	N	Y	3	0	0	0	0	0	0	0	0	0	0	0	0	0	0
1649	71	M		60	0	ACUTE SURGERY UNIT	EMERGENCY	12	0	0	1	0	0	2	10	320.4	0	164	0	634.21	634.21	278.26	0	263.52	0	181.79	363.58	399.25	3992.5	0	0	Y	N	Y	3	0	0	0	0	0	0	0	0	0	Y	0	0	0	0
1650	36	F	0	65.9	0	OBSTETRICS	EMERGENCY	7	0	0	0	1	0	4	6	320.4	0	164	0	634.21	0	278.26	278.26	263.52	0	181.79	727.16	399.25	2395.5	0	0	Y	N	Y	7	Y	0	0	0	0	Y	0	0	0	0	0	0	0	0
1651	47	F	163	69	25.9701	GENERAL SURGICAL 3	ELECTIVE	18	0	0	0	0	0	0	2	320.4	0	164	0	634.21	0	278.26	0	263.52	0	181.79	0	399.25	798.5	0	0	Y	N	Y	1	0	0	0	0	0	0	0	0	0	0	0	0	0	0
1652	54	M	173	70	23.3887	EAR, NOSE & THROAT SURGERY	ELECTIVE	24	0	0	0	0	0	0	1	320.4	0	164	0	634.21	0	278.26	0	263.52	0	181.79	0	399.25	399.25	0	0	Y	N	Y	2	0	0	0	0	0	0	0	0	0	0	0	0	0	Y
1653	63	F	160	67	26.1719	ORTHOPAEDICS GEEN	EMERGENCY	28	0	0	0	0	0	0	4	320.4	0	164	0	634.21	0	278.26	0	263.52	0	181.79	0	399.25	1597	0	0	Y	N	Y	3	0	0	0	0	0	0	0	0	0	0	0	0	0	0
1654	58	F	171	65	22.2291	GYNAEONCOLOGY	ELECTIVE	21	0	0	0	0	0	0	1	320.4	0	164	0	634.21	0	278.26	0	263.52	0	181.79	0	399.25	399.25	0	0	Y	N	Y	1	0	0	0	0	0	0	0	0	0	0	0	0	0	0
1655	31	M	186	104	30.0613	ORTHOPAEDICS GEEN	EMERGENCY	18	0	0	0	0	0	0	3	320.4	0	164	0	634.21	0	278.26	0	263.52	0	181.79	0	399.25	1197.75	0	0	Y	N	Y	2	0	0	0	0	0	0	0	0	0	0	0	0	0	0
1656	46	M	176	120	38.7397	GENERAL SURGICAL 3	EMERGENCY	30	0	0	0	0	0	0	21	320.4	0	164	0	634.21	0	278.26	0	263.52	0	181.79	0	399.25	8384.25	0	0	Y	N	Y	8	0	0	0	0	0	0	Y	0	0	0	0	0	0	0
1657	66	F	160	90	35.1562	ACUTE SURGERY UNIT	EMERGENCY	11	25	0	1	5	0	10	18	320.4	8010	164	0	634.21	634.21	278.26	1391.3	263.52	0	181.79	1817.9	399.25	7186.5	0	0	Y	N	Y	3	0	0	0	0	0	0	0	0	0	0	0	0	0	0
1658	29	F	170	60	20.7612	BURNS UNIT	EMERGENCY	53	7	1	2	0	0	4	32	320.4	2242.8	164	164	634.21	1268.42	278.26	0	263.52	0	181.79	727.16	399.25	12776	0	0	Y	N	Y	5	0	0	0	0	0	0	0	0	0	0	0	0	0	0
1659	92	F	160	69.1	26.9922	VASCULAR	EMERGENCY	14	0	0	0	0	0	0	2	320.4	0	164	0	634.21	0	278.26	0	263.52	0	181.79	0	399.25	798.5	0	0	Y	N	Y	5	0	0	0	0	0	0	0	0	0	Y	0	0	0	0
1660	32	M	170	70	24.2215	GENERAL SURGICAL 3	EMERGENCY	33	0	0	1	2	0	10	20	320.4	0	164	0	634.21	634.21	278.26	556.52	263.52	0	181.79	1817.9	399.25	7985	0	0	Y	N	Y	6	0	0	0	0	0	0	0	0	0	Y	0	0	0	0
1661	74	F		66	0	VASCULAR	EMERGENCY	21	0	0	0	0	0	0	5	320.4	0	164	0	634.21	0	278.26	0	263.52	0	181.79	0	399.25	1996.25	0	0	Y	N	Y	5	0	0	0	0	0	0	0	0	0	0	0	0	0	0
1662	42	F		58	0	VASCULAR	EMERGENCY	5	0	0	0	0	0	0	4	320.4	0	164	0	634.21	0	278.26	0	263.52	0	181.79	0	399.25	1597	0	0	Y	N	Y	3	0	0	0	0	0	0	0	0	0	Y	0	0	0	0
1663	42	F	166	65	23.5883	GYNAECOLOGY	EMERGENCY	9	5	0	0	3	0	2	13	320.4	1602	164	0	634.21	0	278.26	834.78	263.52	0	181.79	363.58	399.25	5190.25	0	0	Y	N	Y	1	0	0	0	0	0	0	0	0	0	0	0	0	0	0
1664	77	M	169	70	24.5089	ORTHOPAEDICS RAINBOW	EMERGENCY	23	0	0	0	0	0	0	4	320.4	0	164	0	634.21	0	278.26	0	263.52	0	181.79	0	399.25	1597	0	0	Y	N	Y	5	0	0	0	0	0	0	0	0	0	0	0	0	0	0
1665	25	F	167	74	26.5338	OBSTETRICS	EMERGENCY	2	0	0	0	0	0	0	2	320.4	0	164	0	634.21	0	278.26	0	263.52	0	181.79	0	399.25	798.5	0	0	Y	N	Y	1	0	0	0	0	0	0	0	0	0	0	0	0	0	0
1666	69	M		45	0	VASCULAR	EMERGENCY	14	0	0	0	0	0	0	1	320.4	0	164	0	634.21	0	278.26	0	263.52	0	181.79	0	399.25	399.25	0	0	Y	N	Y	3	0	0	0	0	0	0	0	0	0	0	0	0	0	0
1667	32	F	162	102	38.866	OBSTETRICS	EMERGENCY	9	0	0	0	0	0	0	1	320.4	0	164	0	634.21	0	278.26	0	263.52	0	181.79	0	399.25	399.25	0	386	Y	Y	Y	1	0	0	0	0	0	0	0	0	0	0	0	0	0	0
1668	33	F	177	70	22.3435	PLASTICS AND RECONSTRUCTIVE	EMERGENCY	34	0	0	0	0	0	0	4	320.4	0	164	0	634.21	0	278.26	0	263.52	0	181.79	0	399.25	1597	0	0	Y	N	Y	2	0	0	0	0	0	0	0	0	0	0	0	0	0	0
1669	60	M	178	99.5	31.4039	ORTHOPAEDICS RAINBOW	EMERGENCY	24	0	0	0	0	0	0	2	320.4	0	164	0	634.21	0	278.26	0	263.52	0	181.79	0	399.25	798.5	0	0	Y	N	Y	1	0	0	0	0	0	0	0	0	0	0	0	0	0	0
1670	63	M	175	94	30.6939	VASCULAR	ELECTIVE	9	0	0	0	1	0	0	0	320.4	0	164	0	634.21	0	278.26	278.26	263.52	0	181.79	0	399.25	0	715	715	N	Y	Y	3	0	0	0	0	0	0	0	0	0	0	0	0	0	0
1671	21	F	150	45	20	ACUTE SURGERY UNIT	EMERGENCY	11	5	0	0	0	0	0	3	320.4	1602	164	0	634.21	0	278.26	0	263.52	0	181.79	0	399.25	1197.75	0	0	Y	N	Y	4	0	0	0	0	0	0	0	0	0	Y	0	0	0	0
1672	25	F	169	94	32.912	GYNAECOLOGY	EMERGENCY	2	0	0	0	0	0	0	2	320.4	0	164	0	634.21	0	278.26	0	263.52	0	181.79	0	399.25	798.5	0	0	Y	N	Y	1	0	0	0	0	0	0	0	0	0	0	0	0	0	0
1673	69	F	165	58	21.3039	GYNAEONCOLOGY	ELECTIVE	7	0	0	0	0	0	0	1	320.4	0	164	0	634.21	0	278.26	0	263.52	0	181.79	0	399.25	399.25	0	0	Y	N	Y	2	0	0	0	0	0	0	0	0	0	0	0	0	0	0
1674	79	F	150	55	24.4444	NEUROSURGICAL	EMERGENCY	7	0	0	0	0	0	0	1	320.4	0	164	0	634.21	0	278.26	0	263.52	0	181.79	0	399.25	399.25	0	0	Y	N	Y	1	0	0	0	0	0	0	0	0	0	0	0	0	0	0
1675	79	M	163	75.5	28.4166	EAR, NOSE & THROAT SURGERY	ELECTIVE	8	0	0	0	0	0	0	1	320.4	0	164	0	634.21	0	278.26	0	263.52	0	181.79	0	399.25	399.25	0	0	Y	N	Y	1	0	0	0	0	0	0	0	0	0	0	0	0	0	0
1676	18	M		0	0	PLASTICS AND RECONSTRUCTIVE	EMERGENCY	5	0	0	0	0	0	0	3	320.4	0	164	0	634.21	0	278.26	0	263.52	0	181.79	0	399.25	1197.75	0	0	Y	N	Y	1	0	0	0	0	0	0	0	0	0	0	0	0	0	0
1677	49	F		84	0	ORTHOPAEDICS GEEN	EMERGENCY	18	0	0	0	0	0	0	3	320.4	0	164	0	634.21	0	278.26	0	263.52	0	181.79	0	399.25	1197.75	0	0	Y	N	Y	3	0	0	0	0	0	0	0	0	0	0	0	0	0	0
1678	55	M	178	60.4	19.0632	GENERAL SURGICAL 3	ELECTIVE	15	0	0	0	0	0	0	1	320.4	0	164	0	634.21	0	278.26	0	263.52	0	181.79	0	399.25	399.25	0	0	Y	N	Y	2	0	0	0	0	0	0	0	0	0	0	0	0	0	0
1679	83	M	157	55	22.3133	GASTROENTEROLOGY	EMERGENCY	21	0	0	0	0	0	0	13	320.4	0	164	0	634.21	0	278.26	0	263.52	0	181.79	0	399.25	5190.25	0	0	Y	N	Y	2	0	0	0	0	0	0	0	0	0	0	0	0	0	0
1680	68	F	167	167	59.8802	GYNAEONCOLOGY	EMERGENCY	7	0	0	0	0	0	0	2	320.4	0	164	0	634.21	0	278.26	0	263.52	0	181.79	0	399.25	798.5	0	0	Y	N	Y	1	0	0	0	0	0	0	0	0	0	0	0	0	0	0
1681	86	F		0	0	ORTHOPAEDICS RED	EMERGENCY	10	0	0	0	0	0	0	4	320.4	0	164	0	634.21	0	278.26	0	263.52	0	181.79	0	399.25	1597	174	170	Y	Y	Y	5	0	0	0	0	0	0	0	0	0	0	0	0	0	0
1682	32	F	173	80.1	26.7633	OBSTETRICS	EMERGENCY	5	0	0	0	0	0	0	2	320.4	0	164	0	634.21	0	278.26	0	263.52	0	181.79	0	399.25	798.5	0	0	Y	N	N	0	0	0	0	0	0	0	0	0	0	0	0	0	0	0
1683	47	M	183	120	35.8327	VASCULAR	EMERGENCY	28	5	0	0	0	0	0	8	320.4	1602	164	0	634.21	0	278.26	0	263.52	0	181.79	0	399.25	3194	0	0	Y	N	Y	5	0	0	0	0	0	0	0	0	0	0	0	0	0	0
1684	65	F	159	58	22.9421	GENERAL SURGICAL 2	ELECTIVE	13	0	0	0	0	0	0	3	320.4	0	164	0	634.21	0	278.26	0	263.52	0	181.79	0	399.25	1197.75	0	0	Y	N	Y	1	0	0	0	0	0	0	0	0	0	Y	0	0	0	0
1685	18	F		42	0	GENERAL SURGICAL 4	EMERGENCY	28	0	0	0	0	0	0	2	320.4	0	164	0	634.21	0	278.26	0	263.52	0	181.79	0	399.25	798.5	0	0	Y	N	Y	1	0	0	0	0	0	0	0	0	0	0	0	0	0	0
1686	17	M	180	100	30.8642	ORTHOPAEDICS WHITE	EMERGENCY	19	0	0	0	0	0	0	7	320.4	0	164	0	634.21	0	278.26	0	263.52	0	181.79	0	399.25	2794.75	0	0	Y	N	Y	1	0	0	0	0	0	0	0	0	0	0	0	0	0	0
1687	61	M	188	92	26.0299	PLASTICS AND RECONSTRUCTIVE	EMERGENCY	18	0	0	0	0	0	0	1	320.4	0	164	0	634.21	0	278.26	0	263.52	0	181.79	0	399.25	399.25	0	0	Y	N	Y	2	0	0	0	0	0	0	0	0	0	0	0	0	0	0
1688	45	M	185	105	30.6793	MAXILLO-FACIAL SURGERY	EMERGENCY	26	0	0	0	0	0	0	2	320.4	0	164	0	634.21	0	278.26	0	263.52	0	181.79	0	399.25	798.5	0	0	Y	N	Y	4	0	0	0	0	0	0	0	0	0	Y	0	0	0	0
1689	25	F		0	0	NEUROSURGICAL	EMERGENCY	12	0	0	0	0	0	0	2	320.4	0	164	0	634.21	0	278.26	0	263.52	0	181.79	0	399.25	798.5	0	0	Y	N	Y	1	0	0	0	0	0	0	0	0	0	0	0	0	0	0
1690	75	M	175	83.5	27.2653	GENERAL SURGICAL 2	ELECTIVE	10	5	0	0	0	0	0	1	320.4	1602	164	0	634.21	0	278.26	0	263.52	0	181.79	0	399.25	399.25	0	0	Y	N	Y	3	0	0	0	0	0	0	0	0	0	0	0	0	0	0
1691	56	F	169	90	31.5115	GENERAL SURGICAL 2	ELECTIVE	29	0	0	0	0	0	0	1	320.4	0	164	0	634.21	0	278.26	0	263.52	0	181.79	0	399.25	399.25	0	0	Y	N	Y	1	0	0	0	0	0	0	0	0	0	0	0	0	0	0
1692	21	M	175	110	35.9184	ORTHOPAEDICS RAINBOW	EMERGENCY	20	0	0	0	0	0	0	2	320.4	0	164	0	634.21	0	278.26	0	263.52	0	181.79	0	399.25	798.5	0	0	Y	N	Y	3	0	0	0	0	0	0	0	0	0	0	0	0	0	0
1693	31	M	180	80	24.6914	NEUROSURGICAL	EMERGENCY	17	0	0	0	0	0	0	1	320.4	0	164	0	634.21	0	278.26	0	263.52	0	181.79	0	399.25	399.25	0	0	Y	N	Y	4	0	0	0	0	0	0	0	0	0	0	0	0	0	0
1694	67	F	152	83	35.9245	GYNAEONCOLOGY	ELECTIVE	7	0	0	0	0	0	0	2	320.4	0	164	0	634.21	0	278.26	0	263.52	0	181.79	0	399.25	798.5	0	0	Y	N	Y	4	0	0	0	0	0	0	0	0	0	0	0	0	0	0
1695	33	F	157	0	0	OBSTETRICS	EMERGENCY	3	0	0	0	0	0	0	2	320.4	0	164	0	634.21	0	278.26	0	263.52	0	181.79	0	399.25	798.5	0	0	Y	N	N	0	0	0	0	0	0	0	0	0	0	0	0	0	0	0
1696	74	F	162	100	38.1039	GYNAECOLOGY	EMERGENCY	9	0	0	0	0	0	0	2	320.4	0	164	0	634.21	0	278.26	0	263.52	0	181.79	0	399.25	798.5	0	0	Y	N	Y	4	0	0	0	0	0	0	0	0	0	Y	0	0	0	0
1697	25	F	175	89	29.0612	ORTHOPAEDICS GEEN	EMERGENCY	54	5	0	0	0	0	0	28	320.4	1602	164	0	634.21	0	278.26	0	263.52	0	181.79	0	399.25	11179	0	0	Y	N	Y	1	0	0	0	0	0	0	0	0	0	Y	0	0	0	0
1698	49	F	170	85	29.4118	ORTHOPAEDICS RAINBOW	EMERGENCY	11	0	0	0	0	0	0	10	320.4	0	164	0	634.21	0	278.26	0	263.52	0	181.79	0	399.25	3992.5	1105	121	Y	Y	Y	4	0	0	0	0	0	0	0	0	0	Y	0	0	0	0
1699	57	M		70	0	NEUROSURGICAL	EMERGENCY	11	0	0	0	0	0	0	1	320.4	0	164	0	634.21	0	278.26	0	263.52	0	181.79	0	399.25	399.25	0	0	Y	N	Y	6	0	0	0	0	0	0	0	0	0	Y	0	0	0	0
1700	61	M	170	75	25.9516	ACUTE SURGERY UNIT	EMERGENCY	4	10	0	0	0	0	0	4	320.4	3204	164	0	634.21	0	278.26	0	263.52	0	181.79	0	399.25	1597	0	0	Y	N	Y	2	0	0	0	0	0	0	0	0	0	0	0	0	0	0
1701	60	F	155	77	32.0499	ACUTE SURGERY UNIT	EMERGENCY	34	0	0	0	0	0	0	4	320.4	0	164	0	634.21	0	278.26	0	263.52	0	181.79	0	399.25	1597	0	0	Y	N	Y	1	0	0	0	0	0	0	0	0	0	Y	0	0	0	0
1702	57	F	150	57	25.3333	ORTHOPAEDICS GEEN	EMERGENCY	10	0	0	0	0	0	0	5	320.4	0	164	0	634.21	0	278.26	0	263.52	0	181.79	0	399.25	1996.25	0	0	Y	N	Y	2	0	0	0	0	0	0	0	0	0	0	0	0	0	0
1703	22	F	163	80.1	30.1479	GYNAECOLOGY	EMERGENCY	4	0	0	0	0	0	0	1	320.4	0	164	0	634.21	0	278.26	0	263.52	0	181.79	0	399.25	399.25	0	0	Y	N	Y	1	0	0	0	0	0	0	0	0	0	0	0	0	0	0
1704	75	F	159	71.1	28.1239	BURNS UNIT	EMERGENCY	38	0	0	0	0	0	0	1	320.4	0	164	0	634.21	0	278.26	0	263.52	0	181.79	0	399.25	399.25	0	0	Y	N	Y	6	0	0	0	0	0	0	0	0	0	0	0	0	0	0
1705	15	F	175	60	19.5918	ANAESTHESIOLOGY	EMERGENCY	27	0	0	0	0	0	0	4	320.4	0	164	0	634.21	0	278.26	0	263.52	0	181.79	0	399.25	1597	0	0	Y	N	Y	1	0	0	0	0	0	0	0	0	0	Y	0	0	0	0
1706	60	M	181	82	25.0298	ORTHOPAEDICS WHITE	EMERGENCY	4	0	0	0	0	0	0	2	320.4	0	164	0	634.21	0	278.26	0	263.52	0	181.79	0	399.25	798.5	0	0	Y	N	Y	2	0	0	0	0	0	0	0	0	0	0	0	0	0	0
1707	56	F		73	0	GYNAEONCOLOGY	EMERGENCY	1	0	0	0	0	0	0	1	320.4	0	164	0	634.21	0	278.26	0	263.52	0	181.79	0	399.25	399.25	0	0	Y	N	Y	3	0	0	0	0	0	0	0	0	0	0	0	0	0	0
1708	35	F	166	59	21.4109	ACUTE SURGERY UNIT	EMERGENCY	16	0	0	3	4	0	0	7	320.4	0	164	0	634.21	1902.63	278.26	1113.04	263.52	0	181.79	0	399.25	2794.75	0	0	Y	N	Y	5	0	0	0	0	0	0	0	0	0	0	0	0	0	0
1709	23	F	170.18	48	16.5739	GYNAECOLOGY	EMERGENCY	1	0	0	0	0	0	0	1	320.4	0	164	0	634.21	0	278.26	0	263.52	0	181.79	0	399.25	399.25	0	0	Y	N	N	0	0	0	0	0	0	0	0	0	0	0	0	0	0	0
1710	23	M	177	95	30.3233	BURNS UNIT	EMERGENCY	45	0	0	0	0	0	0	20	320.4	0	164	0	634.21	0	278.26	0	263.52	0	181.79	0	399.25	7985	0	0	Y	N	Y	1	0	0	0	0	0	0	0	0	0	Y	0	0	0	0
1711	51	M	170	99	34.2561	VASCULAR	EMERGENCY	8	0	0	0	0	0	0	0	320.4	0	164	0	634.21	0	278.26	0	263.52	0	181.79	0	399.25	0	1318	1218	N	Y	Y	4	0	0	0	0	0	0	0	0	0	0	Y	0	0	0
1712	33	F	180	77	23.7654	OBSTETRICS	EMERGENCY	3	0	0	0	0	0	0	2	320.4	0	164	0	634.21	0	278.26	0	263.52	0	181.79	0	399.25	798.5	0	0	Y	N	Y	1	0	0	0	0	0	0	0	0	0	0	0	0	0	0
1713	72	M		81.1	0	THORACIC	EMERGENCY	15	0	0	0	0	0	0	2	320.4	0	164	0	634.21	0	278.26	0	263.52	0	181.79	0	399.25	798.5	0	0	Y	N	Y	3	0	0	0	0	0	0	0	0	0	0	0	0	0	0
1714	29	F	160	60	23.4375	ORTHOPAEDICS GEEN	EMERGENCY	31	0	0	1	3	0	4	13	320.4	0	164	0	634.21	634.21	278.26	834.78	263.52	0	181.79	727.16	399.25	5190.25	0	0	Y	N	Y	6	0	0	0	Y	0	0	0	0	0	0	0	0	0	0
1715	66	F	165	70	25.7117	ACUTE SURGERY UNIT	EMERGENCY	64	0	0	0	0	0	0	8	320.4	0	164	0	634.21	0	278.26	0	263.52	0	181.79	0	399.25	3194	0	0	Y	N	Y	9	0	0	0	0	0	0	Y	0	0	0	0	0	0	0
1716	31	F	163	66.2	24.9163	Obstetrics	EMERGENCY	15	0	0	0	0	0	0	0	320.4	0	164	0	634.21	0	278.26	0	263.52	0	181.79	0	399.25	0	1545	1545	N	Y	Y	4	0	0	0	0	0	0	0	0	0	Y	0	0	0	0
1717	46	F	170	103	35.6401	ACUTE SURGERY UNIT	EMERGENCY	7	0	0	0	0	0	0	2	320.4	0	164	0	634.21	0	278.26	0	263.52	0	181.79	0	399.25	798.5	0	0	Y	N	Y	2	0	0	0	0	0	0	0	0	0	0	0	0	0	0
1718	63	M	180	65	20.0617	PLASTICS AND RECONSTRUCTIVE	ELECTIVE	7	0	0	0	0	0	0	1	320.4	0	164	0	634.21	0	278.26	0	263.52	0	181.79	0	399.25	399.25	0	0	Y	N	Y	3	0	0	0	0	0	0	0	0	0	0	0	0	0	0
1719	90	M	180	76	23.4568	VASCULAR	EMERGENCY	33	0	0	0	8	0	0	9	320.4	0	164	0	634.21	0	278.26	2226.08	263.52	0	181.79	0	399.25	3593.25	0	0	Y	N	Y	1	0	0	0	0	0	0	0	0	0	0	0	0	0	0
1720	78	F	170.5	71.8	24.6988	NEUROSURGICAL	EMERGENCY	16	0	0	0	17	0	0	2	320.4	0	164	0	634.21	0	278.26	4730.42	263.52	0	181.79	0	399.25	798.5	0	0	Y	N	Y	3	0	0	0	0	0	0	0	0	0	0	0	0	0	0
1721	69	M	170	80	27.6817	UROLOGY	EMERGENCY	19	0	0	0	0	0	0	1	320.4	0	164	0	634.21	0	278.26	0	263.52	0	181.79	0	399.25	399.25	0	0	Y	N	Y	5	0	0	0	0	0	0	0	0	0	Y	0	0	0	0
1722	70	M	168	72	25.5102	ORTHOPAEDICS GEEN	EMERGENCY	20	0	0	0	0	0	0	8	320.4	0	164	0	634.21	0	278.26	0	263.52	0	181.79	0	399.25	3194	0	0	Y	N	Y	5	0	0	0	0	0	0	0	0	0	0	0	0	0	0
1723	80	M	170	90	31.1419	VASCULAR	EMERGENCY	34	0	0	0	0	0	2	10	320.4	0	164	0	634.21	0	278.26	0	263.52	0	181.79	363.58	399.25	3992.5	1232	1232	Y	Y	Y	7	0	0	0	0	0	Y	0	0	0	0	0	0	0	0
1724	39	F	152	67	28.9993	OBSTETRICS	EMERGENCY	3	0	0	0	1	0	0	2	320.4	0	164	0	634.21	0	278.26	278.26	263.52	0	181.79	0	399.25	798.5	0	0	Y	N	Y	1	0	0	0	0	0	0	0	0	0	0	0	0	0	0
1725	27	F	171	65	22.2291	MAXILLO-FACIAL SURGERY	EMERGENCY	14	0	0	1	4	0	0	5	320.4	0	164	0	634.21	634.21	278.26	1113.04	263.52	0	181.79	0	399.25	1996.25	0	0	Y	N	Y	2	0	0	0	0	0	0	0	0	0	0	0	0	0	0
1726	87	M		60.4	0	VASCULAR	EMERGENCY	26	0	0	0	0	0	0	4	320.4	0	164	0	634.21	0	278.26	0	263.52	0	181.79	0	399.25	1597	0	0	Y	N	Y	5	0	0	0	0	0	0	0	0	0	0	0	0	0	0
1727	50	F	156	72	29.5858	GENERAL SURGICAL 2	EMERGENCY	35	0	0	0	0	0	0	2	320.4	0	164	0	634.21	0	278.26	0	263.52	0	181.79	0	399.25	798.5	0	0	Y	N	Y	7	0	0	0	0	0	0	0	0	0	Y	0	0	0	0
1728	63	M	160	73	28.5156	ORTHOPAEDICS WHITE	EMERGENCY	37	0	0	0	0	0	0	20	320.4	0	164	0	634.21	0	278.26	0	263.52	0	181.79	0	399.25	7985	0	0	Y	N	Y	3	0	0	0	0	0	0	0	0	0	0	0	0	0	0
1729	22	M	0	0	0	NEUROSURGICAL	EMERGENCY	1	0	0	0	0	0	0	2	320.4	0	164	0	634.21	0	278.26	0	263.52	0	181.79	0	399.25	798.5	0	0	Y	N	Y	1	0	0	0	0	0	0	0	0	0	0	0	0	0	0
1730	21	F	178	104	32.8241	OBSTETRICS	EMERGENCY	7	0	0	0	0	0	0	2	320.4	0	164	0	634.21	0	278.26	0	263.52	0	181.79	0	399.25	798.5	0	0	Y	N	Y	3	0	0	0	Y	0	0	0	0	0	0	0	0	0	0
1731	62	M	182	92.8	28.0159	GENERAL SURGICAL 2	ELECTIVE	10	0	0	0	0	0	0	2	320.4	0	164	0	634.21	0	278.26	0	263.52	0	181.79	0	399.25	798.5	0	0	Y	N	Y	4	0	0	0	0	0	0	0	0	0	Y	0	0	0	0
1732	62	M	174	105	34.6809	VASCULAR	EMERGENCY	11	0	0	0	0	0	0	2	320.4	0	164	0	634.21	0	278.26	0	263.52	0	181.79	0	399.25	798.5	0	0	Y	N	Y	4	0	0	0	0	0	0	0	0	0	0	0	0	0	0
1733	16	F	183	60	17.9163	ORTHOPAEDICS RAINBOW	EMERGENCY	4	0	0	0	0	0	0	2	320.4	0	164	0	634.21	0	278.26	0	263.52	0	181.79	0	399.25	798.5	0	0	Y	N	Y	1	0	0	0	0	0	0	0	0	0	0	0	0	0	0
1734	32	M	180	100	30.8642	ORTHOPAEDICS GEEN	EMERGENCY	30	0	0	0	0	0	0	1	320.4	0	164	0	634.21	0	278.26	0	263.52	0	181.79	0	399.25	399.25	0	0	Y	N	Y	4	0	0	0	0	0	0	0	0	0	0	0	0	0	0
1735	48	F	168	80	28.3447	GYNAECOLOGY	ELECTIVE	5	0	0	0	0	0	0	4	320.4	0	164	0	634.21	0	278.26	0	263.52	0	181.79	0	399.25	1597	0	0	Y	N	Y	2	0	0	0	0	0	0	0	0	0	0	0	0	0	0
1736	32	F	155	80	33.2986	GYNAECOLOGY	EMERGENCY	4	0	0	0	0	0	0	3	320.4	0	164	0	634.21	0	278.26	0	263.52	0	181.79	0	399.25	1197.75	0	0	Y	N	Y	4	0	0	0	0	0	0	0	0	0	0	0	0	0	0
1737	75	M		77	0	VASCULAR	EMERGENCY	11	0	0	0	0	0	0	0	320.4	0	164	0	634.21	0	278.26	0	263.52	0	181.79	0	399.25	0	235	235	N	Y	Y	3	0	0	0	0	0	Y	0	0	0	0	0	0	0	0
1738	28	F	0	64	0	OBSTETRICS	ELECTIVE	6	0	0	0	0	0	0	7	320.4	0	164	0	634.21	0	278.26	0	263.52	0	181.79	0	399.25	2794.75	0	0	Y	N	Y	3	0	0	0	0	0	0	0	0	0	0	0	0	0	0
1739	62	M	175	65	21.2245	NEUROSURGICAL	EMERGENCY	21	0	0	0	0	0	0	2	320.4	0	164	0	634.21	0	278.26	0	263.52	0	181.79	0	399.25	798.5	0	0	Y	N	Y	6	0	0	0	0	0	0	0	0	0	Y	0	0	0	0
1740	80	F	131.5	61	35.2759	GYNAEONCOLOGY	ELECTIVE	4	0	0	0	0	0	0	2	320.4	0	164	0	634.21	0	278.26	0	263.52	0	181.79	0	399.25	798.5	0	0	Y	N	Y	1	0	0	0	0	0	0	0	0	0	0	0	0	0	0
1741	24	M		0	0	ORTHOPAEDICS GEEN	EMERGENCY	5	0	0	0	0	0	0	4	320.4	0	164	0	634.21	0	278.26	0	263.52	0	181.79	0	399.25	1597	0	0	Y	N	Y	1	0	0	0	0	0	0	0	0	0	0	0	0	0	0
1742	58	M	175	102.4	33.4367	ORTHOPAEDICS GEEN	EMERGENCY	25	0	0	0	0	0	0	3	320.4	0	164	0	634.21	0	278.26	0	263.52	0	181.79	0	399.25	1197.75	0	0	Y	N	Y	6	0	0	0	0	0	0	0	0	0	0	0	0	0	0
1743	85	F	172	85	28.7317	PLASTICS AND RECONSTRUCTIVE	EMERGENCY	38	0	0	0	0	0	0	5	320.4	0	164	0	634.21	0	278.26	0	263.52	0	181.79	0	399.25	1996.25	0	0	Y	N	Y	3	0	0	0	0	0	0	Y	0	0	0	0	0	0	0
1744	73	M	178	79	24.9337	GENERAL SURGICAL 4	EMERGENCY	5	0	0	0	0	0	10	19	320.4	0	164	0	634.21	0	278.26	0	263.52	0	181.79	1817.9	399.25	7585.75	0	0	Y	N	Y	3	0	0	0	0	0	0	0	0	0	0	0	0	0	0
1745	63	M	181	72	21.9774	GASTROENTEROLOGY	EMERGENCY	6	0	0	0	0	0	0	9	320.4	0	164	0	634.21	0	278.26	0	263.52	0	181.79	0	399.25	3593.25	0	0	Y	N	Y	3	0	0	0	0	0	0	0	0	0	0	0	0	0	0
1746	58	M	183	74.4	22.2163	ORTHOPAEDICS RAINBOW	ELECTIVE	4	0	0	0	0	0	0	2	320.4	0	164	0	634.21	0	278.26	0	263.52	0	181.79	0	399.25	798.5	0	0	Y	N	Y	1	0	0	0	0	0	0	0	0	0	0	0	0	0	0
1747	28	F	183	76.8	22.9329	OBSTETRICS	ELECTIVE	2	0	0	0	0	0	0	1	320.4	0	164	0	634.21	0	278.26	0	263.52	0	181.79	0	399.25	399.25	0	0	Y	N	Y	1	0	0	0	0	0	0	0	0	0	0	0	0	0	0
1748	76	F	156	72	29.5858	EAR, NOSE & THROAT SURGERY	EMERGENCY	65	0	0	0	0	0	0	2	320.4	0	164	0	634.21	0	278.26	0	263.52	0	181.79	0	399.25	798.5	0	0	Y	N	Y	5	0	0	0	0	0	0	Y	0	0	0	0	0	0	0
1749	25	M	172.72	79	26.4815	ORTHOPAEDICS WHITE	EMERGENCY	14	0	0	0	0	0	0	15	320.4	0	164	0	634.21	0	278.26	0	263.52	0	181.79	0	399.25	5988.75	0	0	Y	N	Y	2	0	0	0	0	0	0	0	0	0	0	0	0	0	0
1750	72	M	178	76	23.9869	ACUTE SURGERY UNIT	EMERGENCY	100	0	0	0	0	0	0	4	320.4	0	164	0	634.21	0	278.26	0	263.52	0	181.79	0	399.25	1597	0	0	Y	N	Y	7	0	0	0	0	0	0	0	0	0	Y	0	0	0	0
1751	61	F	158	60	24.0346	RADIO-ONCOLOGY	ELECTIVE	6	0	0	0	0	0	0	2	320.4	0	164	0	634.21	0	278.26	0	263.52	0	181.79	0	399.25	798.5	0	0	Y	N	Y	1	0	0	0	0	0	0	0	0	0	0	0	0	0	0
1752	41	F	165	76	27.9155	GASTROENTEROLOGY	EMERGENCY	5	0	0	0	0	0	0	1	320.4	0	164	0	634.21	0	278.26	0	263.52	0	181.79	0	399.25	399.25	0	0	Y	N	N	0	0	0	0	0	0	0	0	0	0	0	0	0	0	0
1753	36	F	167	61	21.8724	BURNS UNIT	EMERGENCY	19	5	0	0	1	0	0	6	320.4	1602	164	0	634.21	0	278.26	278.26	263.52	0	181.79	0	399.25	2395.5	232	232	Y	Y	Y	4	0	0	0	0	0	0	0	0	0	0	Y	0	0	0
1754	28	M	160	65	25.3906	NEUROSURGICAL	EMERGENCY	11	0	0	0	0	0	0	1	320.4	0	164	0	634.21	0	278.26	0	263.52	0	181.79	0	399.25	399.25	0	0	Y	N	Y	2	0	0	0	0	0	0	0	0	0	0	0	0	0	0
1755	81	M		56.6	0	VASCULAR	ELECTIVE	10	0	0	0	0	0	0	3	320.4	0	164	0	634.21	0	278.26	0	263.52	0	181.79	0	399.25	1197.75	0	0	Y	N	Y	3	0	0	0	0	0	0	0	0	0	Y	0	0	0	0
1756	17	M	170	72	24.9135	BURNS UNIT	EMERGENCY	45	0	0	0	0	0	2	10	320.4	0	164	0	634.21	0	278.26	0	263.52	0	181.79	363.58	399.25	3992.5	0	0	Y	N	Y	2	0	0	0	0	0	0	0	0	0	0	0	0	0	0
1757	17	M	180	80	24.6914	BURNS UNIT	EMERGENCY	46	0	0	0	1	0	4	33	320.4	0	164	0	634.21	0	278.26	278.26	263.52	0	181.79	727.16	399.25	13175.2	0	0	Y	N	Y	4	0	0	0	0	0	0	0	0	0	0	0	0	0	0
1758	56	M		0	0	NEUROSURGICAL	EMERGENCY	7	0	0	0	0	0	0	1	320.4	0	164	0	634.21	0	278.26	0	263.52	0	181.79	0	399.25	399.25	0	0	Y	N	Y	1	0	0	0	0	0	0	0	0	0	0	0	0	0	0
1759	80	F		48	0	GENERAL SURGICAL 4	EMERGENCY	36	0	0	0	0	0	0	2	320.4	0	164	0	634.21	0	278.26	0	263.52	0	181.79	0	399.25	798.5	0	0	Y	N	Y	7	0	0	0	0	0	Y	0	0	0	0	0	0	0	0
1760	49	M		84	0	ORTHOPAEDICS WHITE	EMERGENCY	11	0	0	0	0	0	0	7	320.4	0	164	0	634.21	0	278.26	0	263.52	0	181.79	0	399.25	2794.75	0	0	Y	N	Y	1	0	0	0	0	0	0	0	0	0	0	0	0	0	0
1761	45	M	193.04	105	28.177	PLASTICS AND RECONSTRUCTIVE	EMERGENCY	43	0	0	0	0	0	0	14	320.4	0	164	0	634.21	0	278.26	0	263.52	0	181.79	0	399.25	5589.5	0	0	Y	N	Y	1	0	0	0	0	0	0	0	0	0	0	0	0	0	0
1762	76	F	158	83	33.2479	MAXILLO-FACIAL SURGERY	ELECTIVE	21	0	0	0	0	0	0	4	320.4	0	164	0	634.21	0	278.26	0	263.52	0	181.79	0	399.25	1597	0	0	Y	N	Y	2	0	0	0	0	0	0	0	0	0	0	0	0	0	0
1763	30	F	168	0	0	OBSTETRICS	EMERGENCY	7	0	0	0	0	0	0	5	320.4	0	164	0	634.21	0	278.26	0	263.52	0	181.79	0	399.25	1996.25	0	0	Y	N	N	0	0	0	0	0	0	0	0	0	0	0	0	0	0	0
1764	36	M	177	74	23.6203	ORTHOPAEDICS GEEN	EMERGENCY	13	10	0	0	0	0	0	7	320.4	3204	164	0	634.21	0	278.26	0	263.52	0	181.79	0	399.25	2794.75	0	0	Y	N	Y	3	0	0	0	0	0	0	0	0	0	0	0	0	0	0
1765	80	M	184	90	26.5832	Orthopaedic	EMERGENCY	10	0	0	0	0	0	0	0	320.4	0	164	0	634.21	0	278.26	0	263.52	0	181.79	0	399.25	0	569	569	N	Y	Y	1	0	0	0	0	0	0	0	0	0	0	0	0	0	0
1766	34	F		0	0	GYNAECOLOGY	EMERGENCY	1	0	0	0	0	0	0	2	320.4	0	164	0	634.21	0	278.26	0	263.52	0	181.79	0	399.25	798.5	0	0	Y	N	N	0	0	0	0	0	0	0	0	0	0	0	0	0	0	0
1767	88	M	175	69	22.5306	GENERAL SURGICAL 2	ELECTIVE	6	0	0	0	0	0	0	2	320.4	0	164	0	634.21	0	278.26	0	263.52	0	181.79	0	399.25	798.5	0	0	Y	N	Y	3	0	0	0	0	0	0	0	0	0	0	0	0	0	0
1768	59	M		60	0	ORTHOPAEDICS BLACK	EMERGENCY	27	0	0	0	0	0	0	5	320.4	0	164	0	634.21	0	278.26	0	263.52	0	181.79	0	399.25	1996.25	0	0	Y	N	Y	4	0	0	0	0	0	0	0	0	0	Y	0	0	0	0
1769	22	M	175	77.5	25.3061	NEUROSURGICAL	EMERGENCY	42	11	1	2	3	0	18	9	320.4	3524.4	164	164	634.21	1268.42	278.26	834.78	263.52	0	181.79	3272.22	399.25	3593.25	0	0	Y	N	Y	6	0	0	0	0	0	Y	0	0	0	0	0	0	0	0
1770	19	M	180	85	26.2346	ORTHOPAEDICS GEEN	EMERGENCY	49	0	0	0	0	0	2	14	320.4	0	164	0	634.21	0	278.26	0	263.52	0	181.79	363.58	399.25	5589.5	0	0	Y	N	Y	6	0	0	0	0	0	0	0	0	0	Y	0	0	0	0
1771	24	F		0	0	Trauma	EMERGENCY	6	0	0	0	0	0	0	0	320.4	0	164	0	634.21	0	278.26	0	263.52	0	181.79	0	399.25	0	0	0	N	N	N	0	0	0	0	0	0	0	0	0	0	0	0	0	0	0
1772	72	F	152.4	42	18.0834	ANAESTHESIOLOGY	EMERGENCY	21	0	0	0	0	0	0	1	320.4	0	164	0	634.21	0	278.26	0	263.52	0	181.79	0	399.25	399.25	0	0	Y	N	Y	5	0	0	0	0	0	0	0	0	0	Y	0	0	0	0
1773	40	F	157	50	20.2848	BURNS UNIT	EMERGENCY	45	0	0	0	0	0	0	7	320.4	0	164	0	634.21	0	278.26	0	263.52	0	181.79	0	399.25	2794.75	0	0	Y	N	Y	2	0	0	0	0	0	0	0	0	0	0	0	0	0	0
1774	55	M	162	82	31.2452	ORTHOPAEDICS GEEN	EMERGENCY	7	0	0	0	0	0	0	1	320.4	0	164	0	634.21	0	278.26	0	263.52	0	181.79	0	399.25	399.25	0	0	Y	N	Y	1	0	0	0	0	0	0	0	0	0	0	0	0	0	0
1775	81	M	170	70	24.2215	PLASTICS AND RECONSTRUCTIVE	EMERGENCY	14	0	0	0	0	0	0	1	320.4	0	164	0	634.21	0	278.26	0	263.52	0	181.79	0	399.25	399.25	0	0	Y	N	Y	3	0	0	0	0	0	0	0	0	0	0	0	0	0	0
1776	68	F	165	65	23.8751	MAXILLO-FACIAL SURGERY	EMERGENCY	19	0	0	0	0	0	0	1	320.4	0	164	0	634.21	0	278.26	0	263.52	0	181.79	0	399.25	399.25	0	0	Y	N	Y	4	0	0	0	0	0	0	0	0	0	Y	0	0	0	0
1777	60	F	157	59.8	24.2606	MAXILLO-FACIAL SURGERY	ELECTIVE	15	0	0	0	0	0	0	2	320.4	0	164	0	634.21	0	278.26	0	263.52	0	181.79	0	399.25	798.5	0	0	Y	N	Y	2	0	0	0	0	0	0	0	0	0	Y	0	0	0	0
1778	28	M	186.5	78.8	22.6552	ACUTE SURGERY UNIT	EMERGENCY	29	0	0	1	12	0	0	19	320.4	0	164	0	634.21	634.21	278.26	3339.12	263.52	0	181.79	0	399.25	7585.75	0	0	Y	N	N	0	0	0	0	0	0	0	0	0	0	0	0	0	0	0
1779	28	M	180	78.5	24.2284	ACUTE SURGERY UNIT	EMERGENCY	22	0	0	1	12	0	0	19	320.4	0	164	0	634.21	634.21	278.26	3339.12	263.52	0	181.79	0	399.25	7585.75	0	0	Y	N	N	0	0	0	0	0	0	0	0	0	0	0	0	0	0	0
1780	30	M	170	60	20.7612	NEUROSURGICAL	EMERGENCY	15	0	0	0	0	0	0	5	320.4	0	164	0	634.21	0	278.26	0	263.52	0	181.79	0	399.25	1996.25	0	0	Y	N	Y	5	0	0	0	0	0	0	0	0	0	0	0	0	0	0
1781	53	F	175	59	19.2653	GENERAL SURGICAL 1	ELECTIVE	4	0	0	0	0	0	0	2	320.4	0	164	0	634.21	0	278.26	0	263.52	0	181.79	0	399.25	798.5	0	0	Y	N	Y	4	0	0	0	0	0	0	0	0	0	0	0	0	0	0
1782	39	F	156	62	25.4767	RADIO-ONCOLOGY	ELECTIVE	2	0	0	0	0	0	0	2	320.4	0	164	0	634.21	0	278.26	0	263.52	0	181.79	0	399.25	798.5	0	0	Y	N	N	0	0	0	0	0	0	0	0	0	0	0	0	0	0	0
1783	24	F	151	50	21.9289	ORTHOPAEDICS GEEN	EMERGENCY	29	0	0	0	0	0	0	2	320.4	0	164	0	634.21	0	278.26	0	263.52	0	181.79	0	399.25	798.5	57	57	Y	Y	Y	1	0	0	0	0	0	0	0	0	0	0	0	0	0	0
1784	18	F	163	52	19.5717	GYNAECOLOGY	EMERGENCY	2	0	0	0	0	0	0	1	320.4	0	164	0	634.21	0	278.26	0	263.52	0	181.79	0	399.25	399.25	0	0	Y	N	Y	3	0	0	0	0	0	0	0	0	0	0	0	0	0	0
1785	35	F	165	66	24.2424	OBSTETRICS	ELECTIVE	37	0	0	0	0	0	0	2	320.4	0	164	0	634.21	0	278.26	0	263.52	0	181.79	0	399.25	798.5	150	150	Y	Y	Y	1	0	0	0	0	0	0	0	0	0	0	0	0	0	0
1786	45	F	150	50	22.2222	OBSTETRICS	EMERGENCY	11	0	0	0	0	0	0	2	320.4	0	164	0	634.21	0	278.26	0	263.52	0	181.79	0	399.25	798.5	0	0	Y	N	Y	5	0	0	0	0	0	0	0	0	0	Y	0	0	0	0
1787	77	M		75	0	ORTHOPAEDICS BLACK	EMERGENCY	36	0	0	0	0	0	0	3	320.4	0	164	0	634.21	0	278.26	0	263.52	0	181.79	0	399.25	1197.75	487	487	Y	Y	Y	7	0	0	0	0	0	0	0	0	0	0	0	0	0	0
1788	74	F	160	55	21.4844	VASCULAR	EMERGENCY	67	0	0	0	0	0	0	9	320.4	0	164	0	634.21	0	278.26	0	263.52	0	181.79	0	399.25	3593.25	0	0	Y	N	Y	6	0	0	0	0	0	0	0	0	0	0	0	0	0	0
1789	52	F	166	76.25	27.6709	UROLOGY	EMERGENCY	54	0	0	0	0	0	0	15	320.4	0	164	0	634.21	0	278.26	0	263.52	0	181.79	0	399.25	5988.75	0	0	Y	N	Y	5	0	0	0	0	0	0	0	0	0	0	0	0	0	0
1790	18	F		0	0	NEUROSURGICAL	EMERGENCY	6	0	0	0	0	0	0	2	320.4	0	164	0	634.21	0	278.26	0	263.52	0	181.79	0	399.25	798.5	0	0	Y	N	Y	1	0	0	0	0	0	0	0	0	0	0	0	0	0	0
1791	49	F	165	80	29.3848	GENERAL SURGICAL 4	EMERGENCY	28	0	0	0	0	0	0	11	320.4	0	164	0	634.21	0	278.26	0	263.52	0	181.79	0	399.25	4391.75	0	0	Y	N	Y	5	0	0	0	0	0	0	0	Y	0	0	0	0	0	0
1792	36	M	172	65	21.9713	NEUROSURGICAL	EMERGENCY	9	0	0	0	0	0	0	4	320.4	0	164	0	634.21	0	278.26	0	263.52	0	181.79	0	399.25	1597	0	0	Y	N	Y	2	0	0	0	0	0	0	0	0	0	0	0	0	0	0
1793	48	M	175	75	24.4898	NEUROSURGICAL	EMERGENCY	12	5	0	0	0	0	0	3	320.4	1602	164	0	634.21	0	278.26	0	263.52	0	181.79	0	399.25	1197.75	0	0	Y	N	Y	5	0	0	0	0	0	0	0	0	0	0	0	0	0	0
1794	19	F	160	42	16.4062	ORTHOPAEDICS GEEN	EMERGENCY	18	0	0	0	0	0	0	2	320.4	0	164	0	634.21	0	278.26	0	263.52	0	181.79	0	399.25	798.5	0	0	Y	N	Y	1	0	0	0	0	0	0	0	0	0	0	0	0	0	0
1795	67	F		62.4	0	VASCULAR	EMERGENCY	16	0	0	0	0	0	0	2	320.4	0	164	0	634.21	0	278.26	0	263.52	0	181.79	0	399.25	798.5	0	0	Y	N	Y	6	0	0	0	0	0	0	0	0	0	Y	0	0	0	0
1796	21	M	187	90	25.7371	ORTHOPAEDICS RAINBOW	EMERGENCY	18	0	0	0	0	0	0	0	320.4	0	164	0	634.21	0	278.26	0	263.52	0	181.79	0	399.25	0	249	229	N	Y	N	0	0	0	0	0	0	0	0	0	0	0	0	0	0	0
1797	22	F	175	50	16.3265	NEUROSURGICAL	EMERGENCY	16	0	0	0	0	0	0	2	320.4	0	164	0	634.21	0	278.26	0	263.52	0	181.79	0	399.25	798.5	0	0	Y	N	Y	4	0	0	0	0	0	0	0	0	0	Y	0	0	0	0
1798	53	M	178	109	34.4022	GENERAL SURGICAL 4	EMERGENCY	16	0	0	0	0	0	0	2	320.4	0	164	0	634.21	0	278.26	0	263.52	0	181.79	0	399.25	798.5	0	0	Y	N	N	0	0	0	0	0	0	0	0	0	0	0	0	0	0	0
1799	47	F	165	52	19.1001	GASTROENTEROLOGY	EMERGENCY	8	0	0	0	0	0	0	6	320.4	0	164	0	634.21	0	278.26	0	263.52	0	181.79	0	399.25	2395.5	0	0	Y	N	Y	5	0	0	0	0	0	0	0	0	0	0	0	0	0	0
1800	20	F		68	0	VASCULAR	EMERGENCY	7	0	0	0	0	0	0	6	320.4	0	164	0	634.21	0	278.26	0	263.52	0	181.79	0	399.25	2395.5	0	0	Y	N	Y	3	0	0	Y	0	0	0	0	0	0	0	0	0	0	0
1801	29	M	178	80	25.2493	PLASTICS AND RECONSTRUCTIVE	EMERGENCY	18	0	0	0	0	0	0	1	320.4	0	164	0	634.21	0	278.26	0	263.52	0	181.79	0	399.25	399.25	0	0	Y	N	Y	3	0	0	0	0	0	0	0	0	0	0	0	0	0	0
1802	54	F	161.5	50	19.1701	GYNAEONCOLOGY	EMERGENCY	7	0	0	0	1	0	0	2	320.4	0	164	0	634.21	0	278.26	278.26	263.52	0	181.79	0	399.25	798.5	0	0	Y	N	Y	3	0	0	0	0	0	0	0	0	0	0	0	0	0	0
1803	49	F	160	70	27.3437	MAXILLO-FACIAL SURGERY	ELECTIVE	9	0	0	0	0	0	0	3	320.4	0	164	0	634.21	0	278.26	0	263.52	0	181.79	0	399.25	1197.75	0	0	Y	N	Y	2	0	0	0	0	0	0	0	0	0	Y	0	0	0	0
1804	77	M		86.2	0	ORTHOPAEDICS GEEN	EMERGENCY	17	0	0	0	0	0	0	1	320.4	0	164	0	634.21	0	278.26	0	263.52	0	181.79	0	399.25	399.25	0	0	Y	N	Y	2	0	0	0	0	0	0	0	0	0	0	0	0	0	0
1805	43	F	150	56	24.8889	GYNAECOLOGY	EMERGENCY	2	0	0	0	0	0	0	1	320.4	0	164	0	634.21	0	278.26	0	263.52	0	181.79	0	399.25	399.25	0	0	Y	N	Y	1	0	0	0	0	0	0	0	0	0	0	0	0	0	0
1806	66	M	175	113	36.898	ORTHOPAEDICS RAINBOW	EMERGENCY	11	0	0	0	0	0	0	2	320.4	0	164	0	634.21	0	278.26	0	263.52	0	181.79	0	399.25	798.5	0	0	Y	N	Y	3	0	0	0	0	0	0	0	0	0	0	0	0	0	0
1807	37	M	178	99	31.2461	ORTHOPAEDICS GEEN	EMERGENCY	15	0	0	0	0	0	0	2	320.4	0	164	0	634.21	0	278.26	0	263.52	0	181.79	0	399.25	798.5	0	0	Y	N	Y	1	0	0	0	0	0	0	0	0	0	0	0	0	0	0
1808	86	M	178	68	21.4619	VASCULAR	EMERGENCY	21	0	0	0	0	0	0	3	320.4	0	164	0	634.21	0	278.26	0	263.52	0	181.79	0	399.25	1197.75	0	0	Y	N	Y	4	0	0	0	0	0	0	0	0	0	0	0	0	0	0
1809	57	F	160	54	21.0937	ORTHOPAEDICS GEEN	EMERGENCY	30	0	0	0	0	0	0	3	320.4	0	164	0	634.21	0	278.26	0	263.52	0	181.79	0	399.25	1197.75	0	0	Y	N	Y	3	0	0	0	0	0	0	0	0	0	0	0	0	0	0
1810	66	F	155	49	20.3954	ACUTE SURGERY UNIT	EMERGENCY	13	0	0	0	0	0	0	2	320.4	0	164	0	634.21	0	278.26	0	263.52	0	181.79	0	399.25	798.5	0	0	Y	N	Y	1	0	0	0	0	0	0	0	0	0	0	0	0	0	0
1811	31	M	177	78	24.8971	ORTHOPAEDICS GEEN	EMERGENCY	7	0	0	0	0	0	0	3	320.4	0	164	0	634.21	0	278.26	0	263.52	0	181.79	0	399.25	1197.75	707	707	Y	Y	Y	1	0	0	0	0	0	0	0	0	0	0	0	0	0	0
1812	73	M	177	110	35.1112	UROLOGY	EMERGENCY	17	0	0	0	0	0	0	4	320.4	0	164	0	634.21	0	278.26	0	263.52	0	181.79	0	399.25	1597	0	0	Y	N	Y	1	0	0	0	0	0	0	0	0	0	0	0	0	0	0
1813	35	M	180	80	24.6914	ORTHOPAEDICS GEEN	EMERGENCY	160	0	0	0	0	0	0	0	320.4	0	164	0	634.21	0	278.26	0	263.52	0	181.79	0	399.25	0	166	166	N	Y	Y	5	0	0	0	0	0	0	0	0	0	0	0	0	0	0
1814	88	M	180	75	23.1481	GENERAL SURGICAL 4	EMERGENCY	7	0	0	0	0	0	0	3	320.4	0	164	0	634.21	0	278.26	0	263.52	0	181.79	0	399.25	1197.75	0	0	Y	N	Y	1	0	0	0	0	0	0	0	0	0	0	0	0	0	0
1815	58	M	175	150	48.9796	ORTHOPAEDICS WHITE	EMERGENCY	10	0	0	0	0	0	0	2	320.4	0	164	0	634.21	0	278.26	0	263.52	0	181.79	0	399.25	798.5	0	0	Y	N	Y	1	0	0	0	0	0	0	0	0	0	0	0	0	0	0
1816	79	M	157	78	31.6443	PLASTICS AND RECONSTRUCTIVE	EMERGENCY	12	0	0	0	0	0	0	1	320.4	0	164	0	634.21	0	278.26	0	263.52	0	181.79	0	399.25	399.25	0	0	Y	N	Y	3	0	0	0	0	0	0	0	0	0	0	0	0	0	0
1817	27	M	185	90	26.2966	ORTHOPAEDICS GEEN	EMERGENCY	13	0	0	0	0	0	0	1	320.4	0	164	0	634.21	0	278.26	0	263.52	0	181.79	0	399.25	399.25	0	0	Y	N	N	0	0	0	0	0	0	0	0	0	0	0	0	0	0	0
1818	36	F		0	0	BURNS UNIT	EMERGENCY	1	0	0	0	1	0	9	28	320.4	0	164	0	634.21	0	278.26	278.26	263.52	0	181.79	1636.11	399.25	11179	0	0	Y	N	Y	3	0	0	0	0	0	0	0	0	0	0	0	0	0	0
1819	33	M	178	106	33.4554	ACUTE SURGERY UNIT	EMERGENCY	3	0	0	0	0	0	0	3	320.4	0	164	0	634.21	0	278.26	0	263.52	0	181.79	0	399.25	1197.75	0	0	Y	N	Y	1	0	0	0	0	0	0	0	0	0	0	0	0	0	0
1820	59	M		73.75	0	GASTROENTEROLOGY	EMERGENCY	9	0	0	0	0	0	0	3	320.4	0	164	0	634.21	0	278.26	0	263.52	0	181.79	0	399.25	1197.75	0	0	Y	N	Y	4	0	0	0	0	0	0	0	0	0	Y	0	0	0	0
1821	29	F		0	0	GYNAECOLOGY	EMERGENCY	1	0	0	0	0	0	0	1	320.4	0	164	0	634.21	0	278.26	0	263.52	0	181.79	0	399.25	399.25	0	0	Y	N	N	0	0	0	0	0	0	0	0	0	0	0	0	0	0	0
1822	67	M	175	82	26.7755	ORTHOPAEDICS WHITE	EMERGENCY	10	0	0	0	0	0	0	0	320.4	0	164	0	634.21	0	278.26	0	263.52	0	181.79	0	399.25	0	445	405	N	Y	Y	6	0	Y	0	0	0	0	0	0	0	0	0	0	0	0
1823	52	F		0	0	ANAESTHESIOLOGY	EMERGENCY	2	0	5	0	0	0	2	5	320.4	0	164	820	634.21	0	278.26	0	263.52	0	181.79	363.58	399.25	1996.25	0	0	Y	N	Y	1	0	0	0	0	0	0	0	0	0	0	0	0	0	0
1824	95	F		47.8	0	PLASTICS AND RECONSTRUCTIVE	EMERGENCY	1	0	0	0	0	0	0	1	320.4	0	164	0	634.21	0	278.26	0	263.52	0	181.79	0	399.25	399.25	0	0	Y	N	Y	1	0	0	0	0	0	0	0	0	0	0	0	0	0	0
1825	69	F	155	89	37.0447	RADIO-ONCOLOGY	ELECTIVE	10	0	0	0	0	0	0	1	320.4	0	164	0	634.21	0	278.26	0	263.52	0	181.79	0	399.25	399.25	0	0	Y	N	Y	5	0	0	0	0	0	0	0	0	0	0	0	0	0	0
1826	73	M	178	71	22.4088	VASCULAR	ELECTIVE	28	0	0	0	0	0	0	6	320.4	0	164	0	634.21	0	278.26	0	263.52	0	181.79	0	399.25	2395.5	0	0	Y	N	Y	3	0	0	0	0	0	0	0	0	0	0	0	0	0	0
1827	92	M		0	0	UNKNOWN	ELECTIVE	20	0	0	0	0	0	0	2	320.4	0	164	0	634.21	0	278.26	0	263.52	0	181.79	0	399.25	798.5	0	0	Y	N	Y	2	0	0	0	0	0	0	0	0	0	Y	0	0	0	0
1828	87	F	168	73	25.8645	ORTHOPAEDICS RAINBOW	EMERGENCY	8	0	0	0	0	0	0	2	320.4	0	164	0	634.21	0	278.26	0	263.52	0	181.79	0	399.25	798.5	0	0	Y	N	Y	3	0	0	0	0	0	0	0	0	0	0	0	0	0	0
1829	75	F		58	0	ORTHOPAEDICS RED	EMERGENCY	8	0	0	0	0	0	0	1	320.4	0	164	0	634.21	0	278.26	0	263.52	0	181.79	0	399.25	399.25	0	0	Y	N	Y	5	0	0	0	0	0	0	0	0	0	0	0	0	0	0
1830	81	F	165	77.5	28.4665	PLASTICS AND RECONSTRUCTIVE	ELECTIVE	15	0	0	0	0	0	0	2	320.4	0	164	0	634.21	0	278.26	0	263.52	0	181.79	0	399.25	798.5	0	0	Y	N	Y	1	0	0	0	0	0	0	0	0	Y	0	0	0	0	0
1831	83	F		0	0	EAR, NOSE & THROAT SURGERY	EMERGENCY	2	0	0	0	0	0	0	2	320.4	0	164	0	634.21	0	278.26	0	263.52	0	181.79	0	399.25	798.5	0	0	Y	N	Y	1	0	0	0	0	0	0	0	0	0	0	0	0	0	0
1832	78	M	174	74	24.4418	PLASTICS AND RECONSTRUCTIVE	EMERGENCY	6	0	0	0	6	0	0	6	320.4	0	164	0	634.21	0	278.26	1669.56	263.52	0	181.79	0	399.25	2395.5	0	0	Y	N	Y	1	0	0	0	0	0	0	0	0	0	0	0	0	0	0
1833	78	M	158	74	29.6427	PLASTICS AND RECONSTRUCTIVE	ELECTIVE	9	0	0	0	6	0	0	6	320.4	0	164	0	634.21	0	278.26	1669.56	263.52	0	181.79	0	399.25	2395.5	0	0	Y	N	Y	1	0	0	0	0	0	0	0	0	0	0	0	0	0	0
1834	86	M	172	72.1	24.3713	UROLOGY	EMERGENCY	13	0	0	0	0	0	0	1	320.4	0	164	0	634.21	0	278.26	0	263.52	0	181.79	0	399.25	399.25	0	0	Y	N	Y	6	0	0	0	0	0	0	0	0	0	0	0	0	0	0
1835	90	M		68	0	GASTROENTEROLOGY	EMERGENCY	10	0	0	0	0	0	0	6	320.4	0	164	0	634.21	0	278.26	0	263.52	0	181.79	0	399.25	2395.5	0	0	Y	N	Y	6	0	0	0	0	0	0	0	0	0	0	0	0	0	0
1836	65	F	157	78	31.6443	ORTHOPAEDIC 3B	ELECTIVE	47	0	0	0	0	0	0	1	320.4	0	164	0	634.21	0	278.26	0	263.52	0	181.79	0	399.25	399.25	0	0	Y	N	Y	2	0	0	0	0	0	0	0	0	0	Y	0	0	0	0
1837	78	F	150	80	35.5556	VASCULAR	ELECTIVE	39	0	0	0	0	0	0	2	320.4	0	164	0	634.21	0	278.26	0	263.52	0	181.79	0	399.25	798.5	791	791	Y	Y	Y	5	0	0	0	0	0	0	0	0	0	Y	0	0	0	0
1838	73	F	163	64	24.0882	NEUROSURGICAL	ELECTIVE	3	0	0	0	0	0	0	1	320.4	0	164	0	634.21	0	278.26	0	263.52	0	181.79	0	399.25	399.25	0	0	Y	N	Y	1	0	0	0	0	0	0	0	0	0	0	0	0	0	0
1839	77	M	177	75	23.9395	PLASTICS AND RECONSTRUCTIVE	EMERGENCY	27	0	0	3	4	0	1	11	320.4	0	164	0	634.21	1902.63	278.26	1113.04	263.52	0	181.79	181.79	399.25	4391.75	0	0	Y	N	Y	1	0	0	0	0	0	0	0	0	0	0	0	0	0	0
1840	65	M	177	90	28.7274	GENERAL SURGICAL 1	EMERGENCY	35	0	0	0	0	0	0	4	320.4	0	164	0	634.21	0	278.26	0	263.52	0	181.79	0	399.25	1597	0	0	Y	N	Y	5	0	0	0	0	0	0	0	0	0	0	0	0	0	0
1841	84	M	180	86	26.5432	VASCULAR	EMERGENCY	21	0	0	0	0	0	0	3	320.4	0	164	0	634.21	0	278.26	0	263.52	0	181.79	0	399.25	1197.75	0	0	Y	N	Y	4	0	0	0	0	0	0	0	0	0	0	0	0	0	0
1842	70	M	185	69	20.1607	VASCULAR	ELECTIVE	14	0	0	0	0	0	0	0	320.4	0	164	0	634.21	0	278.26	0	263.52	0	181.79	0	399.25	0	467	467	N	Y	Y	8	0	0	0	0	0	0	0	0	0	Y	0	0	0	0
1843	84	M		0	0	VASCULAR	EMERGENCY	1	0	45	2	2	0	10	31	320.4	0	164	7380	634.21	1268.42	278.26	556.52	263.52	0	181.79	1817.9	399.25	12376.8	0	0	Y	N	Y	1	0	0	Y	0	0	0	0	0	0	0	0	0	0	0
1844	63	M	165	79	29.0174	UROLOGY	ELECTIVE	13	0	0	0	0	0	0	6	320.4	0	164	0	634.21	0	278.26	0	263.52	0	181.79	0	399.25	2395.5	0	0	Y	N	Y	1	0	0	0	0	0	0	0	0	0	0	0	0	0	0
1845	68	F		77.2	0	NEUROSURGICAL	EMERGENCY	49	0	0	0	1	0	0	1	320.4	0	164	0	634.21	0	278.26	278.26	263.52	0	181.79	0	399.25	399.25	0	0	Y	N	Y	2	0	0	0	0	0	0	0	0	0	Y	0	0	0	0
1846	83	F	160	85	33.2031	ORTHOPAEDIC 2A	EMERGENCY	21	0	0	0	0	0	0	5	320.4	0	164	0	634.21	0	278.26	0	263.52	0	181.79	0	399.25	1996.25	0	0	Y	N	Y	2	0	0	0	0	0	Y	0	0	0	0	0	0	0	0
1847	66	F	165	70	25.7117	GENERAL SURGICAL 1	EMERGENCY	38	0	0	0	0	0	2	14	320.4	0	164	0	634.21	0	278.26	0	263.52	0	181.79	363.58	399.25	5589.5	0	0	Y	N	Y	3	0	0	0	0	0	Y	0	0	0	0	0	0	0	0
1848	74	F	153	75	32.039	UROLOGY	EMERGENCY	13	0	0	0	0	0	0	2	320.4	0	164	0	634.21	0	278.26	0	263.52	0	181.79	0	399.25	798.5	0	0	Y	N	Y	5	0	0	0	0	0	0	0	0	0	0	0	0	0	0
1849	80	F	153	88.5	37.806	GENERAL SURGICAL 3	EMERGENCY	43	0	0	0	0	0	0	4	320.4	0	164	0	634.21	0	278.26	0	263.52	0	181.79	0	399.25	1597	0	0	Y	N	Y	3	0	0	0	0	0	0	0	0	0	0	0	0	0	0
1850	80	F	153	89	38.0196	VASCULAR	EMERGENCY	7	0	0	0	0	0	0	4	320.4	0	164	0	634.21	0	278.26	0	263.52	0	181.79	0	399.25	1597	0	0	Y	N	Y	3	0	0	0	0	0	0	0	0	0	0	0	0	0	0
1851	83	F	149	92	41.4396	ORTHOPAEDICS BLACK	EMERGENCY	13	0	0	0	0	0	0	0	320.4	0	164	0	634.21	0	278.26	0	263.52	0	181.79	0	399.25	0	422	400	N	Y	Y	2	0	0	0	0	0	0	0	0	0	0	0	0	0	0
1852	65	F	157.48	68	27.4194	ORTHOPAEDICS BLACK	EMERGENCY	34	5	0	0	0	0	0	6	320.4	1602	164	0	634.21	0	278.26	0	263.52	0	181.79	0	399.25	2395.5	0	0	Y	N	Y	2	0	0	0	0	0	0	0	0	0	0	0	0	0	0
1853	70	F	155	81.3	33.8398	NEUROSURGICAL	EMERGENCY	58	0	0	0	0	0	0	4	320.4	0	164	0	634.21	0	278.26	0	263.52	0	181.79	0	399.25	1597	0	0	Y	N	Y	11	0	0	0	0	0	0	0	0	0	Y	0	0	0	0
1854	55	F		72	0	ORTHOPAEDICS GEEN	EMERGENCY	16	0	0	0	0	0	0	2	320.4	0	164	0	634.21	0	278.26	0	263.52	0	181.79	0	399.25	798.5	0	0	Y	N	N	0	0	0	0	0	0	0	0	0	0	0	0	0	0	0
1855	58	M	169	77	26.9598	ORTHOPAEDICS BLACK	ELECTIVE	19	0	0	0	0	0	0	0	320.4	0	164	0	634.21	0	278.26	0	263.52	0	181.79	0	399.25	0	136	130	N	Y	Y	2	0	0	0	0	0	0	0	0	0	Y	0	0	0	0
1856	79	M	166	70	25.4028	UROLOGY	EMERGENCY	1	0	0	0	0	0	0	1	320.4	0	164	0	634.21	0	278.26	0	263.52	0	181.79	0	399.25	399.25	0	0	Y	N	Y	1	0	0	0	0	0	0	0	0	0	0	0	0	0	0
1857	63	M	189	97	27.1549	VASCULAR	ELECTIVE	11	0	0	0	0	0	0	0	320.4	0	164	0	634.21	0	278.26	0	263.52	0	181.79	0	399.25	0	290	290	N	Y	Y	3	0	0	0	0	0	0	0	0	0	0	0	0	0	0
1858	81	F	170.18	59.9	20.6828	GASTROENTEROLOGY	EMERGENCY	17	0	0	0	0	0	0	2	320.4	0	164	0	634.21	0	278.26	0	263.52	0	181.79	0	399.25	798.5	0	0	Y	N	Y	1	0	0	0	0	0	0	0	0	0	0	0	0	0	0
1859	60	M		55	0	GASTROENTEROLOGY	EMERGENCY	4	0	0	1	0	0	0	1	320.4	0	164	0	634.21	634.21	278.26	0	263.52	0	181.79	0	399.25	399.25	0	0	Y	N	Y	3	0	0	0	0	0	0	0	0	0	0	0	0	0	0
1860	64	M	173	54	18.0427	VASCULAR	EMERGENCY	20	0	0	0	0	0	0	1	320.4	0	164	0	634.21	0	278.26	0	263.52	0	181.79	0	399.25	399.25	0	0	Y	N	Y	2	0	0	0	0	0	0	0	0	0	0	0	0	0	0
1861	65	F		54	0	GENERAL SURGICAL 1	EMERGENCY	47	0	0	0	0	0	2	7	320.4	0	164	0	634.21	0	278.26	0	263.52	0	181.79	363.58	399.25	2794.75	0	0	Y	N	Y	11	0	0	0	0	0	0	0	0	0	Y	0	0	0	0
1862	63	M	177	101	32.2385	GASTROENTEROLOGY	EMERGENCY	2	0	0	0	0	0	0	1	320.4	0	164	0	634.21	0	278.26	0	263.52	0	181.79	0	399.25	399.25	0	0	Y	N	Y	1	0	0	0	0	0	0	0	0	0	0	0	0	0	0
1863	73	F	163	55.5	20.889	ORTHO TRAUMA UNIT	EMERGENCY	2	0	0	0	0	0	0	2	320.4	0	164	0	634.21	0	278.26	0	263.52	0	181.79	0	399.25	798.5	0	0	Y	N	N	0	0	0	0	0	0	0	0	0	0	0	0	0	0	0
1864	68	F	166	91.2	33.0962	ORTHOPAEDIC 2B	EMERGENCY	9	0	0	0	0	0	0	5	320.4	0	164	0	634.21	0	278.26	0	263.52	0	181.79	0	399.25	1996.25	0	0	Y	N	Y	2	0	0	0	Y	0	0	0	0	0	0	0	0	0	0
1865	60	F	157	59	23.9361	PLASTICS AND RECONSTRUCTIVE	EMERGENCY	24	0	0	0	0	0	0	2	320.4	0	164	0	634.21	0	278.26	0	263.52	0	181.79	0	399.25	798.5	0	0	Y	N	Y	2	0	0	0	0	0	0	0	0	0	0	0	0	0	0
1866	60	F	157	61	24.7475	PLASTICS AND RECONSTRUCTIVE	EMERGENCY	14	0	0	0	0	0	0	2	320.4	0	164	0	634.21	0	278.26	0	263.52	0	181.79	0	399.25	798.5	0	0	Y	N	Y	3	0	0	0	0	0	0	0	0	0	0	0	0	0	0
1867	77	M	172	145.7	49.2496	VASCULAR	EMERGENCY	23	0	0	0	0	0	0	1	320.4	0	164	0	634.21	0	278.26	0	263.52	0	181.79	0	399.25	399.25	0	0	Y	N	Y	2	0	0	0	0	0	0	0	0	0	Y	0	0	0	0
1868	67	F	162	69	26.2917	ORTHOPAEDICS BLUE	ELECTIVE	6	0	0	0	0	0	0	1	320.4	0	164	0	634.21	0	278.26	0	263.52	0	181.79	0	399.25	399.25	0	0	Y	N	Y	2	0	0	0	0	0	0	0	0	0	0	0	0	0	0
1869	84	F	140	57	29.0816	ORTHOPAEDIC 2A	EMERGENCY	14	0	0	0	0	0	0	2	320.4	0	164	0	634.21	0	278.26	0	263.52	0	181.79	0	399.25	798.5	0	0	Y	N	Y	1	0	0	0	0	0	0	0	0	0	0	0	0	0	0
1870	64	F	155	78	32.4662	ORTHOPAEDICS BLACK	ELECTIVE	12	0	0	0	0	0	0	0	320.4	0	164	0	634.21	0	278.26	0	263.52	0	181.79	0	399.25	0	195	195	N	Y	Y	1	0	0	0	0	0	0	0	0	0	0	0	0	0	0
1871	73	M	178	71	22.4088	GENERAL SURGICAL 4	ELECTIVE	10	0	0	0	0	0	0	1	320.4	0	164	0	634.21	0	278.26	0	263.52	0	181.79	0	399.25	399.25	0	0	Y	N	Y	1	0	0	0	0	0	0	0	0	0	0	0	0	0	0
1872	76	M	175	78	25.4694	ORTHOPAEDIC 3B	ELECTIVE	17	0	0	0	0	0	0	1	320.4	0	164	0	634.21	0	278.26	0	263.52	0	181.79	0	399.25	399.25	0	0	Y	N	Y	2	0	0	0	0	0	0	0	0	0	0	0	0	0	0
1873	59	F	150	86.8	38.5778	VASCULAR	EMERGENCY	17	0	0	0	0	0	0	2	320.4	0	164	0	634.21	0	278.26	0	263.52	0	181.79	0	399.25	798.5	0	0	Y	N	Y	1	0	0	0	0	0	0	0	0	0	0	0	0	0	0
1874	61	M	175	97	31.6735	ORTHOPAEDIC 2A	EMERGENCY	39	0	0	0	0	0	0	5	320.4	0	164	0	634.21	0	278.26	0	263.52	0	181.79	0	399.25	1996.25	0	0	Y	N	Y	1	0	0	0	0	0	0	0	0	0	0	0	0	0	0
1875	81	M	183	85.9	25.6502	GASTROENTEROLOGY	EMERGENCY	4	0	0	0	1	0	2	7	320.4	0	164	0	634.21	0	278.26	278.26	263.52	0	181.79	363.58	399.25	2794.75	0	0	Y	N	Y	1	0	0	0	0	0	0	0	0	0	0	0	0	0	0
1876	51	M		65	0	NEUROSURGICAL	EMERGENCY	2	0	10	0	0	0	2	5	320.4	0	164	1640	634.21	0	278.26	0	263.52	0	181.79	363.58	399.25	1996.25	0	0	Y	N	Y	1	0	0	0	0	0	0	0	0	0	0	0	0	0	0
1877	68	F		0	0	GYNAECOLOGY	EMERGENCY	28	0	0	1	0	0	5	3	320.4	0	164	0	634.21	634.21	278.26	0	263.52	0	181.79	908.95	399.25	1197.75	0	0	Y	N	Y	1	0	0	0	0	0	0	0	0	0	0	0	0	0	0
1878	71	M	170	115	39.7924	ACUTE SURGERY UNIT	EMERGENCY	21	0	0	0	0	0	0	7	320.4	0	164	0	634.21	0	278.26	0	263.52	0	181.79	0	399.25	2794.75	0	0	Y	N	Y	6	0	0	0	0	0	0	0	0	0	0	0	0	0	0
1879	71	F	167	76	27.2509	GENERAL SURGICAL 2	ELECTIVE	21	0	0	0	0	0	0	3	320.4	0	164	0	634.21	0	278.26	0	263.52	0	181.79	0	399.25	1197.75	0	0	Y	N	Y	2	0	0	0	0	0	0	0	0	0	0	0	0	0	0
1880	61	F		43	0	VASCULAR	EMERGENCY	34	0	0	0	0	0	0	2	320.4	0	164	0	634.21	0	278.26	0	263.52	0	181.79	0	399.25	798.5	0	0	Y	N	Y	1	0	0	0	0	0	0	0	0	0	0	0	0	0	0
1881	56	F	150	39	17.3333	ORTHOPAEDICS BLUE	EMERGENCY	66	0	0	0	0	0	0	2	320.4	0	164	0	634.21	0	278.26	0	263.52	0	181.79	0	399.25	798.5	0	0	Y	N	Y	6	0	0	0	0	0	0	0	0	0	0	0	0	0	0
1882	57	M	175	85	27.7551	GENERAL SURGICAL 4	ELECTIVE	22	0	10	0	1	0	4	2	320.4	0	164	1640	634.21	0	278.26	278.26	263.52	0	181.79	727.16	399.25	798.5	0	0	Y	N	Y	3	0	0	0	0	0	0	0	0	0	Y	0	0	0	0
1883	77	F	152	104	45.0139	PLASTICS AND RECONSTRUCTIVE	EMERGENCY	17	0	0	0	0	0	0	1	320.4	0	164	0	634.21	0	278.26	0	263.52	0	181.79	0	399.25	399.25	0	0	Y	N	Y	2	0	0	0	0	0	0	0	0	0	0	0	0	0	0
1884	71	F	170	80	27.6817	ORTHOPAEDIC 2B	ELECTIVE	9	0	0	0	0	0	0	1	320.4	0	164	0	634.21	0	278.26	0	263.52	0	181.79	0	399.25	399.25	0	0	Y	N	Y	2	0	0	0	0	0	0	0	0	0	Y	0	0	0	0
1885	77	F	152	57.5	24.8875	GENERAL SURGICAL 2	ELECTIVE	11	0	0	0	0	0	0	1	320.4	0	164	0	634.21	0	278.26	0	263.52	0	181.79	0	399.25	399.25	0	0	Y	N	Y	1	0	0	0	0	0	0	0	0	0	0	0	0	0	0
1886	68	F	160	63	24.6094	GENERAL SURGICAL 3	ELECTIVE	5	0	0	0	0	0	0	1	320.4	0	164	0	634.21	0	278.26	0	263.52	0	181.79	0	399.25	399.25	0	0	Y	N	Y	3	0	0	0	0	0	0	0	0	0	0	0	0	0	0
1887	54	M	170	118	40.8304	ORTHOPAEDICS RAINBOW	EMERGENCY	32	0	0	0	0	0	0	4	320.4	0	164	0	634.21	0	278.26	0	263.52	0	181.79	0	399.25	1597	0	0	Y	N	Y	2	0	0	0	0	0	0	0	0	0	0	0	0	0	0
1888	70	M	170	96	33.218	UROLOGY	ELECTIVE	6	0	0	0	0	0	0	4	320.4	0	164	0	634.21	0	278.26	0	263.52	0	181.79	0	399.25	1597	0	0	Y	N	Y	3	0	0	0	0	0	0	0	0	0	0	0	0	0	0
1889	70	F	160.02	67	26.1653	VASCULAR	EMERGENCY	15	0	0	0	0	0	0	3	320.4	0	164	0	634.21	0	278.26	0	263.52	0	181.79	0	399.25	1197.75	196	196	Y	Y	Y	3	0	0	0	0	0	0	0	0	0	0	0	0	0	0
1890	59	F	163	89	33.4977	PLASTICS AND RECONSTRUCTIVE	EMERGENCY	11	0	0	0	0	0	0	1	320.4	0	164	0	634.21	0	278.26	0	263.52	0	181.79	0	399.25	399.25	0	0	Y	N	Y	3	0	0	0	0	0	0	0	0	0	0	0	0	0	0
1891	59	M	187	106	30.3126	ORTHOPAEDICS WHITE	EMERGENCY	12	0	0	0	0	0	0	2	320.4	0	164	0	634.21	0	278.26	0	263.52	0	181.79	0	399.25	798.5	0	0	Y	N	N	0	0	0	0	0	0	0	0	0	0	0	0	0	0	0
1892	70	F	165	100	36.7309	VASCULAR	EMERGENCY	1	5	0	0	0	0	2	7	320.4	1602	164	0	634.21	0	278.26	0	263.52	0	181.79	363.58	399.25	2794.75	0	0	Y	N	Y	4	0	0	0	0	0	0	0	0	0	0	0	0	0	0
1893	74	M	170	80	27.6817	NEUROSURGICAL	EMERGENCY	11	5	0	0	1	0	4	5	320.4	1602	164	0	634.21	0	278.26	278.26	263.52	0	181.79	727.16	399.25	1996.25	0	0	Y	N	Y	4	0	0	0	0	0	0	0	0	0	0	0	0	0	0
1894	50	M	172	85	28.7317	GENERAL SURGICAL 2	EMERGENCY	122	0	0	0	0	0	2	58	320.4	0	164	0	634.21	0	278.26	0	263.52	0	181.79	363.58	399.25	23156.5	0	0	Y	N	Y	10	0	0	0	0	0	0	0	0	0	0	0	0	Y	0
1895	51	F	165	70	25.7117	ORTHOPAEDICS RED	EMERGENCY	1	0	0	0	0	0	0	1	320.4	0	164	0	634.21	0	278.26	0	263.52	0	181.79	0	399.25	399.25	0	0	Y	N	Y	1	0	0	0	0	0	0	0	0	0	0	0	0	0	0
1896	79	M	172	72.5	24.5065	ACUTE SURGERY UNIT	EMERGENCY	12	0	0	0	0	0	0	5	320.4	0	164	0	634.21	0	278.26	0	263.52	0	181.79	0	399.25	1996.25	0	0	Y	N	Y	4	0	0	0	0	0	0	0	0	0	0	0	0	0	0
1897	65	M	180	70	21.6049	ORTHOPAEDICS BLUE	EMERGENCY	10	0	0	0	0	0	0	3	320.4	0	164	0	634.21	0	278.26	0	263.52	0	181.79	0	399.25	1197.75	0	0	Y	N	Y	1	0	0	0	0	0	0	0	0	0	0	0	0	0	0
1898	57	M	175	68	22.2041	PLASTICS AND RECONSTRUCTIVE	ELECTIVE	52	0	0	0	0	0	0	15	320.4	0	164	0	634.21	0	278.26	0	263.52	0	181.79	0	399.25	5988.75	0	0	Y	N	Y	3	0	0	0	0	0	0	0	0	0	0	0	0	0	0
1899	82	F	163	75	28.2284	PLASTICS AND RECONSTRUCTIVE	ELECTIVE	6	0	0	0	0	0	0	2	320.4	0	164	0	634.21	0	278.26	0	263.52	0	181.79	0	399.25	798.5	0	0	Y	N	Y	2	0	0	0	0	0	0	0	0	0	Y	0	0	0	0
1900	82	F	163	84	31.6158	PLASTICS AND RECONSTRUCTIVE	ELECTIVE	6	0	0	0	0	0	0	2	320.4	0	164	0	634.21	0	278.26	0	263.52	0	181.79	0	399.25	798.5	0	0	Y	N	Y	1	0	0	0	0	0	0	0	0	0	0	0	0	0	0
1901	50	M	165	50	18.3655	ORTHOPAEDIC 1A	ELECTIVE	73	0	0	0	0	0	0	9	320.4	0	164	0	634.21	0	278.26	0	263.52	0	181.79	0	399.25	3593.25	0	0	Y	N	Y	2	0	0	0	0	0	0	0	0	0	Y	0	0	0	0
1902	54	F	171	67	22.913	GYNAEONCOLOGY	EMERGENCY	7	0	0	0	0	0	0	4	320.4	0	164	0	634.21	0	278.26	0	263.52	0	181.79	0	399.25	1597	572	572	Y	Y	Y	5	0	0	0	0	0	0	0	0	0	Y	0	0	0	0
1903	48	F	156	58	23.833	ORTHOPAEDIC 2A	ELECTIVE	8	0	0	0	0	0	0	2	320.4	0	164	0	634.21	0	278.26	0	263.52	0	181.79	0	399.25	798.5	0	0	Y	N	Y	1	0	0	0	0	0	0	0	0	0	0	0	0	0	0
1904	72	F	175	84	27.4286	ORTHOPAEDICS RAINBOW	EMERGENCY	2	0	0	0	0	0	0	2	320.4	0	164	0	634.21	0	278.26	0	263.52	0	181.79	0	399.25	798.5	0	0	Y	N	Y	1	0	0	0	0	0	0	0	0	0	0	0	0	0	0
1905	55	M	180	140	43.2099	VASCULAR	EMERGENCY	10	0	0	0	0	0	0	2	320.4	0	164	0	634.21	0	278.26	0	263.52	0	181.79	0	399.25	798.5	0	0	Y	N	Y	4	0	0	0	0	0	0	0	0	0	0	0	0	0	0
1906	53	F	161	61	23.533	ORTHOPAEDICS BLACK	ELECTIVE	6	0	0	0	0	0	0	0	320.4	0	164	0	634.21	0	278.26	0	263.52	0	181.79	0	399.25	0	3500	180	N	Y	N	0	0	0	0	0	0	0	0	0	0	0	0	0	0	0
1907	52	M	178	89	28.0899	ACUTE SURGERY UNIT	EMERGENCY	10	0	0	0	0	0	0	1	320.4	0	164	0	634.21	0	278.26	0	263.52	0	181.79	0	399.25	399.25	0	0	Y	N	Y	2	0	0	0	0	0	0	0	0	0	0	0	0	0	0
1908	74	M	186	110	31.7956	ACUTE SURGERY UNIT	EMERGENCY	43	0	0	0	0	0	0	5	320.4	0	164	0	634.21	0	278.26	0	263.52	0	181.79	0	399.25	1996.25	0	0	Y	N	N	0	0	0	0	0	0	0	0	0	0	0	0	0	0	0
1909	48	M		0	0	NEUROSURGICAL	EMERGENCY	14	0	0	0	1	0	1	4	320.4	0	164	0	634.21	0	278.26	278.26	263.52	0	181.79	181.79	399.25	1597	0	0	Y	N	Y	6	0	0	0	0	0	0	0	0	0	0	0	0	0	0
1910	66	F	165.1	110	40.3551	ORTHOPAEDIC 3B	EMERGENCY	10	0	0	0	0	0	0	1	320.4	0	164	0	634.21	0	278.26	0	263.52	0	181.79	0	399.25	399.25	0	0	Y	N	Y	1	0	0	0	0	0	0	0	0	0	0	0	0	0	0
1911	61	F	165	82	30.1194	GENERAL SURGICAL 1	ELECTIVE	11	0	0	0	0	0	0	2	320.4	0	164	0	634.21	0	278.26	0	263.52	0	181.79	0	399.25	798.5	0	0	Y	N	Y	2	0	0	0	0	Y	0	0	0	0	0	0	0	0	0
1912	79	M	180	99	30.5556	GASTROENTEROLOGY	EMERGENCY	14	5	0	0	0	0	2	1	320.4	1602	164	0	634.21	0	278.26	0	263.52	0	181.79	363.58	399.25	399.25	0	0	Y	N	Y	5	0	0	0	0	0	0	0	0	0	0	0	0	0	0
1913	55	F	170	66	22.8374	GYNAECOLOGY	ELECTIVE	3	0	0	0	0	0	0	2	320.4	0	164	0	634.21	0	278.26	0	263.52	0	181.79	0	399.25	798.5	0	0	Y	N	Y	3	0	0	0	0	0	0	0	0	0	0	0	0	0	0
1914	83	F		79.9	0	GASTROENTEROLOGY	EMERGENCY	6	0	0	0	0	0	0	3	320.4	0	164	0	634.21	0	278.26	0	263.52	0	181.79	0	399.25	1197.75	0	0	Y	N	Y	1	0	0	0	0	0	0	0	0	0	0	0	0	0	0
1915	75	M	164	72	26.7698	EAR, NOSE & THROAT SURGERY	ELECTIVE	5	0	0	0	0	0	0	2	320.4	0	164	0	634.21	0	278.26	0	263.52	0	181.79	0	399.25	798.5	0	0	Y	N	Y	1	0	0	0	0	0	0	0	0	0	0	0	0	0	0
1916	62	M	169	55	19.257	GENERAL SURGICAL 2	ELECTIVE	11	0	0	0	0	0	0	1	320.4	0	164	0	634.21	0	278.26	0	263.52	0	181.79	0	399.25	399.25	0	0	Y	N	Y	4	0	0	0	0	0	0	0	0	0	0	0	0	0	0
1917	53	M	174	80	26.4236	GENERAL SURGICAL 2	ELECTIVE	5	0	0	0	1	0	4	4	320.4	0	164	0	634.21	0	278.26	278.26	263.52	0	181.79	727.16	399.25	1597	0	0	Y	N	Y	2	0	0	0	0	0	0	0	0	0	Y	0	0	0	0
1918	60	M	177	112.2	35.8135	ACUTE SURGERY UNIT	EMERGENCY	55	0	0	0	0	0	0	3	320.4	0	164	0	634.21	0	278.26	0	263.52	0	181.79	0	399.25	1197.75	0	0	Y	N	Y	5	0	0	0	Y	0	0	0	0	0	0	0	0	0	0
1919	63	F	170	105	36.3322	BURNS UNIT	EMERGENCY	62	0	0	0	0	0	0	16	320.4	0	164	0	634.21	0	278.26	0	263.52	0	181.79	0	399.25	6388	0	0	Y	N	Y	12	0	0	0	0	0	0	0	0	0	Y	0	0	0	0
1920	88	F		0	0	ORTHOPAEDICS BLUE	EMERGENCY	6	0	0	0	0	0	0	1	320.4	0	164	0	634.21	0	278.26	0	263.52	0	181.79	0	399.25	399.25	0	0	Y	N	Y	4	0	0	0	0	0	0	0	0	0	0	0	0	0	0
1921	65	F	169	70.4	24.649	GYNAEONCOLOGY	ELECTIVE	9	0	0	0	0	0	0	1	320.4	0	164	0	634.21	0	278.26	0	263.52	0	181.79	0	399.25	399.25	0	0	Y	N	N	0	0	0	0	0	0	0	0	0	0	0	0	0	0	0
1922	51	F	163	88.9	33.46	GASTROENTEROLOGY	EMERGENCY	10	0	0	0	0	2	0	5	320.4	0	164	0	634.21	0	278.26	0	263.52	527.04	181.79	0	399.25	1996.25	0	0	Y	N	Y	1	0	0	0	0	0	0	0	0	0	0	0	0	0	0
1923	54	M	170	70	24.2215	ORTHOPAEDICS WHITE	EMERGENCY	2	0	0	0	0	0	0	2	320.4	0	164	0	634.21	0	278.26	0	263.52	0	181.79	0	399.25	798.5	0	0	Y	N	Y	2	0	0	0	0	0	0	0	0	0	0	0	0	0	0
1924	45	M	187	75	21.4476	ORTHOPAEDIC 1A	EMERGENCY	40	0	0	0	2	0	3	11	320.4	0	164	0	634.21	0	278.26	556.52	263.52	0	181.79	545.37	399.25	4391.75	0	0	Y	N	Y	2	0	0	0	0	0	0	0	0	0	Y	0	0	0	0
1925	84	F		50	0	VASCULAR	EMERGENCY	8	0	0	0	0	0	0	1	320.4	0	164	0	634.21	0	278.26	0	263.52	0	181.79	0	399.25	399.25	0	0	Y	N	Y	4	0	0	0	0	0	0	0	0	0	0	0	0	0	0
1926	55	F		0	0	GENERAL SURGICAL 2	EMERGENCY	4	0	0	0	0	0	0	7	320.4	0	164	0	634.21	0	278.26	0	263.52	0	181.79	0	399.25	2794.75	0	0	Y	N	Y	1	0	0	0	0	0	0	0	0	0	0	0	0	0	0
1927	48	M	176	75	24.2123	ORTHOPAEDIC 3B	ELECTIVE	47	0	0	0	0	0	0	8	320.4	0	164	0	634.21	0	278.26	0	263.52	0	181.79	0	399.25	3194	0	0	Y	N	Y	1	0	0	0	0	0	0	0	0	0	0	0	0	0	0
1928	47	F	170	77	26.6436	ORTHOPAEDICS BLUE	EMERGENCY	6	0	0	0	0	0	0	4	320.4	0	164	0	634.21	0	278.26	0	263.52	0	181.79	0	399.25	1597	0	0	Y	N	Y	1	0	0	0	0	0	0	0	0	0	0	0	0	0	0
1929	72	F	160	56.7	22.1484	GENERAL SURGICAL 3	EMERGENCY	14	0	0	0	2	0	0	1	320.4	0	164	0	634.21	0	278.26	556.52	263.52	0	181.79	0	399.25	399.25	0	0	Y	N	Y	2	0	0	0	0	0	0	0	0	0	0	0	0	0	0
1930	84	M	180	74	22.8395	ACUTE SURGERY UNIT	EMERGENCY	10	0	0	0	0	0	0	16	320.4	0	164	0	634.21	0	278.26	0	263.52	0	181.79	0	399.25	6388	0	0	Y	N	Y	6	0	0	0	0	0	0	0	0	0	Y	0	0	0	0
1931	65	F	156	109	44.7896	GYNAEONCOLOGY	ELECTIVE	13	0	0	0	0	0	0	1	320.4	0	164	0	634.21	0	278.26	0	263.52	0	181.79	0	399.25	399.25	0	0	Y	N	Y	3	0	0	0	0	0	0	0	0	0	Y	0	0	0	0
1932	84	F	165	53	19.4674	PLASTICS AND RECONSTRUCTIVE	ELECTIVE	15	0	0	0	0	0	0	1	320.4	0	164	0	634.21	0	278.26	0	263.52	0	181.79	0	399.25	399.25	0	0	Y	N	Y	2	0	0	0	0	0	0	0	0	0	0	0	0	0	0
1933	79	M	183	90.6	27.0537	ORTHOPAEDICS RED	EMERGENCY	17	0	0	0	0	0	0	1	320.4	0	164	0	634.21	0	278.26	0	263.52	0	181.79	0	399.25	399.25	0	0	Y	N	Y	1	0	0	0	0	0	0	0	0	0	0	0	0	0	0
1934	60	M	183	110	32.8466	ORTHOPAEDICS BLACK	EMERGENCY	14	0	0	0	0	0	0	0	320.4	0	164	0	634.21	0	278.26	0	263.52	0	181.79	0	399.25	0	288	288	N	Y	N	0	0	0	0	0	0	0	0	0	0	0	0	0	0	0
1935	63	F	160	116	45.3125	ORTHOPAEDICS GEEN	EMERGENCY	13	0	0	0	0	0	0	3	320.4	0	164	0	634.21	0	278.26	0	263.52	0	181.79	0	399.25	1197.75	0	0	Y	N	Y	3	0	0	0	0	0	0	0	0	0	0	0	0	0	0
1936	55	F	171	43	14.7054	ORTHOPAEDICS GEEN	EMERGENCY	5	0	0	0	0	0	0	2	320.4	0	164	0	634.21	0	278.26	0	263.52	0	181.79	0	399.25	798.5	0	0	Y	N	Y	3	0	0	0	0	0	0	0	0	0	0	0	0	0	0
1937	79	M	168	49.1	17.3965	PLASTICS AND RECONSTRUCTIVE	ELECTIVE	4	0	0	2	7	0	0	3	320.4	0	164	0	634.21	1268.42	278.26	1947.82	263.52	0	181.79	0	399.25	1197.75	0	0	Y	N	N	0	0	0	0	0	0	0	0	0	0	0	0	0	0	0
1938	79	M	168	54	19.1327	PLASTICS AND RECONSTRUCTIVE	ELECTIVE	9	0	0	2	7	0	0	3	320.4	0	164	0	634.21	1268.42	278.26	1947.82	263.52	0	181.79	0	399.25	1197.75	0	0	Y	N	Y	1	0	0	0	0	0	0	0	0	0	0	0	0	0	0
1939	53	F		75	0	ORTHOPAEDICS GEEN	EMERGENCY	6	0	0	0	0	0	0	0	320.4	0	164	0	634.21	0	278.26	0	263.52	0	181.79	0	399.25	0	144	144	N	Y	N	0	0	0	0	0	0	0	0	0	0	0	0	0	0	0
1940	48	M	190	150	41.5512	ACUTE SURGERY UNIT	EMERGENCY	93	0	0	0	0	0	0	17	320.4	0	164	0	634.21	0	278.26	0	263.52	0	181.79	0	399.25	6787.25	0	0	Y	N	Y	15	0	0	0	0	0	0	0	0	0	Y	0	0	0	0
1941	53	M	175	77	25.1429	NEUROSURGICAL	ELECTIVE	6	0	0	0	0	0	0	1	320.4	0	164	0	634.21	0	278.26	0	263.52	0	181.79	0	399.25	399.25	0	0	Y	N	Y	3	0	0	0	0	0	0	0	0	0	0	0	0	0	0
1942	68	M		71	0	VASCULAR	EMERGENCY	26	0	0	0	0	0	2	2	320.4	0	164	0	634.21	0	278.26	0	263.52	0	181.79	363.58	399.25	798.5	0	0	Y	N	Y	2	0	0	0	0	0	0	0	0	0	0	0	0	0	0
1943	73	F	150	60	26.6667	VASCULAR	EMERGENCY	3	0	0	0	0	0	0	3	320.4	0	164	0	634.21	0	278.26	0	263.52	0	181.79	0	399.25	1197.75	0	0	Y	N	Y	6	0	0	0	0	0	0	Y	0	0	0	0	0	0	0
1944	55	F	0	0	0	GASTROENTEROLOGY	EMERGENCY	6	0	0	0	0	0	0	1	320.4	0	164	0	634.21	0	278.26	0	263.52	0	181.79	0	399.25	399.25	0	0	Y	N	Y	3	0	0	0	0	0	0	0	0	0	0	0	0	0	0
1945	67	M	175	140	45.7143	BURNS UNIT	EMERGENCY	46	0	0	0	0	0	0	2	320.4	0	164	0	634.21	0	278.26	0	263.52	0	181.79	0	399.25	798.5	0	0	Y	N	Y	4	0	0	0	0	0	0	0	0	0	0	0	0	0	0
1946	54	M	157	104	42.1924	ORTHOPAEDIC 3B	EMERGENCY	39	0	0	0	0	0	0	4	320.4	0	164	0	634.21	0	278.26	0	263.52	0	181.79	0	399.25	1597	0	0	Y	N	Y	1	0	0	0	0	0	0	0	0	0	0	0	0	0	0
1947	72	F	160	130	50.7812	UROLOGY	EMERGENCY	61	0	0	0	0	0	4	3	320.4	0	164	0	634.21	0	278.26	0	263.52	0	181.79	727.16	399.25	1197.75	0	0	Y	N	Y	2	0	0	0	0	0	0	0	0	0	Y	0	0	0	0
1948	47	F	174	82	27.0842	OBSTETRICS & GYNAECOLOGY	ELECTIVE	4	0	0	0	0	0	0	4	320.4	0	164	0	634.21	0	278.26	0	263.52	0	181.79	0	399.25	1597	0	0	Y	N	Y	1	0	0	0	0	0	0	0	0	0	0	0	0	0	0
1949	72	M	178	63	19.8839	BURNS UNIT	ELECTIVE	35	0	0	0	0	0	0	4	320.4	0	164	0	634.21	0	278.26	0	263.52	0	181.79	0	399.25	1597	0	0	Y	N	Y	1	0	0	0	0	0	0	0	0	0	0	0	0	0	0
1950	71	F	163	99	37.2615	ORTHOPAEDICS BLACK	ELECTIVE	139	0	0	0	0	0	0	5	320.4	0	164	0	634.21	0	278.26	0	263.52	0	181.79	0	399.25	1996.25	0	250	Y	Y	N	0	0	0	0	0	0	0	0	0	0	0	0	0	0	0
1951	56	M	175	75	24.4898	VASCULAR	EMERGENCY	14	0	0	0	0	0	0	2	320.4	0	164	0	634.21	0	278.26	0	263.52	0	181.79	0	399.25	798.5	0	0	Y	N	Y	3	0	0	0	0	0	0	0	0	0	0	0	0	0	0
1952	71	M	186	70.3	20.3203	GENERAL SURGICAL 4	EMERGENCY	49	0	0	0	0	0	0	1	320.4	0	164	0	634.21	0	278.26	0	263.52	0	181.79	0	399.25	399.25	0	0	Y	N	Y	4	0	0	0	0	0	0	0	0	0	Y	0	0	0	0
1953	62	F	165	60.3	22.1488	GENERAL SURGICAL 2	ELECTIVE	5	0	0	0	0	0	0	2	320.4	0	164	0	634.21	0	278.26	0	263.52	0	181.79	0	399.25	798.5	0	0	Y	N	Y	1	0	0	0	0	0	0	0	0	0	0	0	0	0	0
1954	69	F	164	70	26.0262	ORTHOPAEDICS GEEN	ELECTIVE	6	0	0	0	0	0	0	1	320.4	0	164	0	634.21	0	278.26	0	263.52	0	181.79	0	399.25	399.25	0	0	Y	N	Y	3	0	0	0	0	0	0	0	0	0	0	0	0	0	0
1955	47	M	179	70	21.847	GASTROENTEROLOGY	EMERGENCY	5	0	0	0	0	0	1	9	320.4	0	164	0	634.21	0	278.26	0	263.52	0	181.79	181.79	399.25	3593.25	0	0	Y	N	Y	1	0	0	0	0	0	0	0	0	0	0	0	0	0	0
1956	70	F	158	67	26.8386	UROLOGY	ELECTIVE	129	0	0	0	0	0	0	25	320.4	0	164	0	634.21	0	278.26	0	263.52	0	181.79	0	399.25	9981.25	0	0	Y	N	Y	2	0	0	0	0	0	0	0	0	0	Y	0	0	0	0
1957	59	F	160	43	16.7969	ORTHOPAEDICS RAINBOW	EMERGENCY	1	0	0	0	0	0	0	2	320.4	0	164	0	634.21	0	278.26	0	263.52	0	181.79	0	399.25	798.5	0	0	Y	N	Y	1	0	0	0	0	0	0	0	0	0	0	0	0	0	0
1958	61	M	182	93	28.0763	UROLOGY	EMERGENCY	7	0	0	0	0	0	0	2	320.4	0	164	0	634.21	0	278.26	0	263.52	0	181.79	0	399.25	798.5	0	0	Y	N	Y	1	0	0	0	0	0	0	0	0	0	0	0	0	0	0
1959	53	M	172	120	40.5625	PLASTICS AND RECONSTRUCTIVE	EMERGENCY	40	0	0	0	0	0	0	10	320.4	0	164	0	634.21	0	278.26	0	263.52	0	181.79	0	399.25	3992.5	0	0	Y	N	Y	5	0	0	0	0	0	0	0	0	0	0	0	0	0	0
1960	63	F	153	90	38.4468	GENERAL SURGICAL 1	EMERGENCY	31	0	0	0	0	0	0	3	320.4	0	164	0	634.21	0	278.26	0	263.52	0	181.79	0	399.25	1197.75	0	0	Y	N	Y	3	0	0	0	0	0	0	0	0	0	0	0	0	0	0
1961	87	F	175.26	54	17.5804	PLASTICS AND RECONSTRUCTIVE	EMERGENCY	31	0	0	0	0	0	0	8	320.4	0	164	0	634.21	0	278.26	0	263.52	0	181.79	0	399.25	3194	0	0	Y	N	Y	2	0	0	0	0	0	0	0	0	0	0	0	0	0	0
1962	67	F	162	129	49.1541	GENERAL SURGICAL 1	ELECTIVE	27	0	0	0	0	0	0	2	320.4	0	164	0	634.21	0	278.26	0	263.52	0	181.79	0	399.25	798.5	0	0	Y	N	Y	3	0	0	0	0	0	0	Y	0	0	0	0	0	0	0
1963	75	M	172	64.7	21.8699	UROLOGY	ELECTIVE	5	0	0	0	0	0	0	1	320.4	0	164	0	634.21	0	278.26	0	263.52	0	181.79	0	399.25	399.25	0	0	Y	N	Y	3	0	0	0	0	0	0	0	0	0	0	0	0	0	0
1964	52	M	182.88	85	25.4148	ORTHOPAEDICS GEEN	EMERGENCY	13	0	0	0	0	0	0	0	320.4	0	164	0	634.21	0	278.26	0	263.52	0	181.79	0	399.25	0	186	180	N	Y	Y	2	0	0	0	0	0	0	0	0	0	Y	0	0	0	0
1965	65	M	160	85.2	33.2812	MAXILLO-FACIAL SURGERY	ELECTIVE	15	0	0	0	0	0	0	2	320.4	0	164	0	634.21	0	278.26	0	263.52	0	181.79	0	399.25	798.5	0	0	Y	N	Y	4	0	0	0	0	0	0	0	0	0	Y	0	0	0	0
1966	79	F	155	40	16.6493	ORTHOPAEDICS RED	EMERGENCY	25	0	0	0	0	0	0	1	320.4	0	164	0	634.21	0	278.26	0	263.52	0	181.79	0	399.25	399.25	0	0	Y	N	Y	2	0	0	0	0	0	0	0	0	0	0	0	0	0	0
1967	74	F	161.5	92.8	35.5798	GYNAEONCOLOGY	ELECTIVE	6	0	0	0	0	0	0	2	320.4	0	164	0	634.21	0	278.26	0	263.52	0	181.79	0	399.25	798.5	0	0	Y	N	Y	1	0	0	0	0	0	0	0	0	0	0	0	0	0	0
1968	59	M	176	81	26.1493	VASCULAR	ELECTIVE	12	0	0	0	0	0	0	1	320.4	0	164	0	634.21	0	278.26	0	263.52	0	181.79	0	399.25	399.25	0	0	Y	N	Y	1	0	0	0	0	0	0	0	0	0	0	0	0	0	0
1969	63	F	152	80	34.626	GENERAL SURGICAL 1	ELECTIVE	21	0	0	0	0	0	0	2	320.4	0	164	0	634.21	0	278.26	0	263.52	0	181.79	0	399.25	798.5	0	0	Y	N	Y	6	0	0	0	0	0	0	0	0	0	Y	0	0	0	0
1970	84	M	170	70	24.2215	PLASTICS AND RECONSTRUCTIVE	ELECTIVE	12	0	0	0	0	0	0	1	320.4	0	164	0	634.21	0	278.26	0	263.52	0	181.79	0	399.25	399.25	0	0	Y	N	Y	1	0	0	0	0	0	0	0	0	0	Y	0	0	0	0
1971	87	M	163	94	35.3796	ACUTE SURGERY UNIT	EMERGENCY	15	0	0	0	0	0	0	4	320.4	0	164	0	634.21	0	278.26	0	263.52	0	181.79	0	399.25	1597	0	0	Y	N	Y	6	0	0	0	0	0	0	0	0	0	0	0	0	0	0
1972	75	M	180	75	23.1481	PLASTICS AND RECONSTRUCTIVE	EMERGENCY	12	0	0	0	0	0	0	1	320.4	0	164	0	634.21	0	278.26	0	263.52	0	181.79	0	399.25	399.25	0	0	Y	N	N	0	0	0	0	0	0	0	0	0	0	0	0	0	0	0
1973	73	F	160	70	27.3437	VASCULAR	ELECTIVE	23	0	0	0	0	0	0	1	320.4	0	164	0	634.21	0	278.26	0	263.52	0	181.79	0	399.25	399.25	0	0	Y	N	N	0	0	0	0	0	0	0	0	0	0	0	0	0	0	0
1974	58	F	165	133	48.8522	ORTHOPAEDICS GEEN	ELECTIVE	4	0	0	0	0	0	0	1	320.4	0	164	0	634.21	0	278.26	0	263.52	0	181.79	0	399.25	399.25	0	0	Y	N	Y	3	0	0	0	0	0	0	0	0	0	0	0	0	0	0
1975	60	F	152	73	31.5963	ORTHOPAEDICS BLACK	EMERGENCY	17	0	0	0	0	0	0	2	320.4	0	164	0	634.21	0	278.26	0	263.52	0	181.79	0	399.25	798.5	0	0	Y	N	N	0	0	0	0	0	0	0	0	0	0	0	0	0	0	0
1976	66	F	160	85	33.2031	ORTHOPAEDICS BLACK	ELECTIVE	6	0	0	0	0	0	0	10	320.4	0	164	0	634.21	0	278.26	0	263.52	0	181.79	0	399.25	3992.5	0	0	Y	N	Y	1	0	0	0	0	0	0	0	0	0	0	0	0	0	0
1977	66	F	160	85	33.2031	ORTHOPAEDICS BLACK	EMERGENCY	14	0	0	0	0	0	0	10	320.4	0	164	0	634.21	0	278.26	0	263.52	0	181.79	0	399.25	3992.5	0	0	Y	N	Y	7	0	0	0	0	0	0	0	0	0	0	0	0	0	0
1978	66	F	157	88.4	35.8635	ORTHOPAEDICS WHITE	EMERGENCY	18	0	0	0	0	0	0	10	320.4	0	164	0	634.21	0	278.26	0	263.52	0	181.79	0	399.25	3992.5	0	0	Y	N	Y	4	0	0	0	0	0	0	0	0	0	0	0	0	0	0
1979	77	F		121	0	ORTHOPAEDICS RED	EMERGENCY	55	0	0	0	0	0	0	1	320.4	0	164	0	634.21	0	278.26	0	263.52	0	181.79	0	399.25	399.25	0	0	Y	N	Y	4	0	0	0	0	0	0	0	0	0	Y	0	0	0	0
1980	75	F		91	0	VASCULAR	EMERGENCY	20	0	0	0	0	0	0	3	320.4	0	164	0	634.21	0	278.26	0	263.52	0	181.79	0	399.25	1197.75	0	0	Y	N	Y	6	0	0	0	0	0	0	0	0	0	0	0	0	0	0
1981	45	F	170	83	28.7197	NEUROSURGICAL	ELECTIVE	20	0	0	0	1	0	0	4	320.4	0	164	0	634.21	0	278.26	278.26	263.52	0	181.79	0	399.25	1597	0	0	Y	N	Y	1	0	0	0	0	0	0	0	0	0	0	0	0	0	0
1982	71	M		0	0	ORTHOPAEDICS GEEN	EMERGENCY	7	0	0	0	0	0	0	1	320.4	0	164	0	634.21	0	278.26	0	263.52	0	181.79	0	399.25	399.25	0	0	Y	N	Y	3	0	0	0	0	0	0	0	0	0	0	0	0	0	0
1983	70	F	152	53	22.9398	VASCULAR	EMERGENCY	25	0	0	0	0	0	0	1	320.4	0	164	0	634.21	0	278.26	0	263.52	0	181.79	0	399.25	399.25	252	252	Y	Y	Y	6	0	0	0	0	0	0	0	0	0	Y	0	0	0	0
1984	62	F	170	64	22.1453	ORTHOPAEDIC 3B	ELECTIVE	22	0	0	0	0	0	0	2	320.4	0	164	0	634.21	0	278.26	0	263.52	0	181.79	0	399.25	798.5	0	0	Y	N	Y	1	0	0	0	0	0	0	0	0	0	Y	0	0	0	0
1985	68	F	165	51	18.7328	GENERAL SURGICAL 3	EMERGENCY	220	0	0	0	0	0	0	11	320.4	0	164	0	634.21	0	278.26	0	263.52	0	181.79	0	399.25	4391.75	0	0	Y	N	Y	2	0	0	0	0	0	0	0	0	0	Y	0	0	0	0
1986	55	F	162	139	52.9645	ORTHOPAEDICS RAINBOW	ELECTIVE	9	0	0	0	0	0	0	1	320.4	0	164	0	634.21	0	278.26	0	263.52	0	181.79	0	399.25	399.25	0	0	Y	N	N	0	0	0	0	0	0	0	0	0	0	0	0	0	0	0
1987	78	M	172	100.8	34.0725	VASCULAR	EMERGENCY	8	0	0	0	0	0	0	1	320.4	0	164	0	634.21	0	278.26	0	263.52	0	181.79	0	399.25	399.25	0	0	Y	N	Y	4	0	0	0	0	0	0	0	0	0	0	0	0	0	0
1988	63	M	170	66	22.8374	ORTHOPAEDIC 1A	ELECTIVE	4	0	0	0	0	0	0	2	320.4	0	164	0	634.21	0	278.26	0	263.52	0	181.79	0	399.25	798.5	0	0	Y	N	Y	1	0	0	0	0	0	0	0	0	0	0	0	0	0	0
1989	65	M	165	65	23.8751	ORTHOPAEDICS RED	EMERGENCY	10	0	0	0	0	0	0	3	320.4	0	164	0	634.21	0	278.26	0	263.52	0	181.79	0	399.25	1197.75	0	0	Y	N	Y	4	0	0	0	0	0	0	0	0	0	0	0	0	0	0
1990	70	F	157	60.2	24.4229	VASCULAR	EMERGENCY	35	0	0	0	0	0	0	1	320.4	0	164	0	634.21	0	278.26	0	263.52	0	181.79	0	399.25	399.25	0	0	Y	N	Y	4	0	0	0	0	0	0	0	0	0	0	0	0	0	0
1991	47	M	182	107	32.3029	ORTHOPAEDICS GEEN	EMERGENCY	8	0	0	0	0	0	0	2	320.4	0	164	0	634.21	0	278.26	0	263.52	0	181.79	0	399.25	798.5	0	0	Y	N	Y	1	0	0	0	0	0	0	0	0	0	0	0	0	0	0
1992	67	M	174	73	24.1115	VASCULAR	EMERGENCY	18	0	0	0	0	0	0	0	320.4	0	164	0	634.21	0	278.26	0	263.52	0	181.79	0	399.25	0	155	150	N	Y	Y	1	0	0	0	0	0	0	0	0	0	Y	0	0	0	0
1993	57	M	170	100	34.6021	VASCULAR	EMERGENCY	15	0	0	0	0	0	0	4	320.4	0	164	0	634.21	0	278.26	0	263.52	0	181.79	0	399.25	1597	0	0	Y	N	Y	2	0	0	0	0	0	0	0	0	0	0	0	0	0	0
1994	78	M		80.7	0	ORTHOPAEDICS RED	EMERGENCY	14	0	0	0	0	0	0	2	320.4	0	164	0	634.21	0	278.26	0	263.52	0	181.79	0	399.25	798.5	0	0	Y	N	Y	2	0	0	0	0	0	0	0	0	0	0	0	0	0	0
1995	65	M	162	68	25.9107	VASCULAR	EMERGENCY	22	0	0	0	0	0	0	12	320.4	0	164	0	634.21	0	278.26	0	263.52	0	181.79	0	399.25	4791	0	0	Y	N	Y	1	0	0	0	0	0	0	0	0	0	0	0	0	0	0
1996	66	M	182.5	95	28.5232	GASTROENTEROLOGY	EMERGENCY	19	0	0	0	0	0	0	6	320.4	0	164	0	634.21	0	278.26	0	263.52	0	181.79	0	399.25	2395.5	0	0	Y	N	Y	1	0	0	0	0	0	0	0	0	0	0	0	0	0	0
1997	57	M	170	68	23.5294	ORTHOPAEDICS RAINBOW	EMERGENCY	32	0	0	0	0	0	0	7	320.4	0	164	0	634.21	0	278.26	0	263.52	0	181.79	0	399.25	2794.75	0	0	Y	N	Y	2	0	0	0	0	0	0	0	0	0	0	0	0	0	0
1998	75	M	179	96	29.9616	UROLOGY	ELECTIVE	12	5	0	0	0	0	0	4	320.4	1602	164	0	634.21	0	278.26	0	263.52	0	181.79	0	399.25	1597	0	0	Y	N	Y	5	0	0	0	0	0	0	0	0	0	0	0	0	0	0
1999	55	M	181	130	39.6813	ACUTE SURGERY UNIT	EMERGENCY	29	0	0	0	0	0	0	5	320.4	0	164	0	634.21	0	278.26	0	263.52	0	181.79	0	399.25	1996.25	0	0	Y	N	Y	3	0	0	0	0	0	0	0	0	0	0	0	0	0	0
[truncated: 127 more rows]
[truncated: 156 more columns]
